# Supplementary material for: Increased microbial expression of organic nitrogen cycling genes in long-term warmed grassland soils
Source: ISME Commun. 2021 Nov 25;1:69. doi: 10.1038/s43705-021-00073-5 (PMC9723740; doi:10.1038/s43705-021-00073-5)
Supplement: Supplementary file 3 — Table S3 [file 43705_2021_73_MOESM3_ESM.xlsx]

## Sheet: Table S3. Assembly stats
Table S3. Metagenomic assembly statistics + Prodigal gene prediction
Assembly sequencing ID	Sample ID	# contigs (>= 0 bp)	# contigs (>= 1000 bp)	# contigs (>= 5000 bp)	# contigs (>= 10000 bp)	# contigs (>= 25000 bp)	# contigs (>= 50000 bp)	Total length (>= 0 bp)	Total length (>= 1000 bp)	Total length (>= 5000 bp)	Total length (>= 10000 bp)	Total length (>= 25000 bp)	Total length (>= 50000 bp)	# contigs	Largest contig	Total length	GC (%)	N50	N75	L50	L75	# N's per 100 kbp	# total ORFs
GN2a	MTW_2A	205108	205108	5436	1148	194	32	381528969	381528969	49267536	21351961	7475886	2079551	205108	140366	381528969	62.08	1846	1307	58762	121025	0	533836
GN4e	MTW_3E	185784	185784	7675	1890	205	36	372976534	372976534	70658002	32208186	8363089	2864224	185784	228986	372976534	64.28	2030	1357	47742	104930	0	506040
GO1e	LTW_1E	393119	393119	23328	7629	1694	454	921484369	921484369	277769965	172037902	84256306	42215724	393119	693590	921484369	63.68	2526	1477	77649	200622	11.89	874933
GO4a	LTW_4A	304097	304097	16166	4250	794	220	667449118	667449118	167923950	88308465	38544439	19330403	304097	301882	667449118	63.58	2305	1425	68215	162516	1.08	1168598
