# Supplementary material for: Increased microbial expression of organic nitrogen cycling genes in long-term warmed grassland soils
Source: ISME Commun. 2021 Nov 25;1:69. doi: 10.1038/s43705-021-00073-5 (PMC9723740; doi:10.1038/s43705-021-00073-5)
Supplement: Supplementary file 4 — Table S4 [file 43705_2021_73_MOESM4_ESM.xlsx]

## Sheet: Table S4 - list of hmms used
PFAM summary	PFAM name	PFAM acession number	Function	Interpro acession number	GO_Cellular component	GO_Molecular function	GO_Biological process
3D domain	3D	PF06725	peptidoglycan hydrolysis	IPR010611	outer membrane (GO:0019867)	hydrolase activity, hydrolyzing O-glycosyl compounds (GO:0004553)
N-acetylmuramoyl-L-alanine amidase	Amidase_2	PF01510	peptidoglycan amidase	IPR002502		N-acetylmuramoyl-L-alanine amidase activity (GO:0008745)	peptidoglycan catabolic process (GO:0009253)
N-acetylmuramoyl-L-alanine amidase	Amidase_3	PF01520	peptidoglycan amidase	IPR002508		N-acetylmuramoyl-L-alanine amidase activity (GO:0008745)	peptidoglycan catabolic process (GO:0009253)
N-acetylmuramoyl-l-alanine amidase	Amidase02_C	PF12123	peptidoglycan amidase	IPR021976
Putative cell wall binding repeat	CW_binding_1	PF01473	cell-wall binding	IPR018337
Mannosyl-glycoprotein endo-beta-N-acetylglucosaminidase	Glucosaminidase	PF01832	peptidoglycan hydrolysis	IPR002901		amidase activity (GO:0004040)
Glycosyl hydrolases family 25	Glyco_hydro_25	PF01183	Lysozyme	IPR002053		lysozyme activity (GO:0003796)	cell wall macromolecule catabolic process (GO:0016998); peptidoglycan catabolic process (GO:0009253)
C-type lysozyme/alpha-lactalbumin family	Lys	PF00062	C-type lysozymes	IPR001916
MltA specific insert domain	MltA	PF03562	peptidoglycan binding	IPR005300		hydrolase activity, hydrolyzing O-glycosyl compounds (GO:0004553)
Putative peptidoglycan binding domain	PG_binding_1	PF01471	peptidoglycan binding	IPR002477
Putative peptidoglycan binding domain	PG_binding_2	PF08823	peptidoglycan binding	IPR014927
Putative peptidoglycan binding domain	PG_binding_4	PF12229	peptidoglycan binding	IPR022029
Transglycosylase SLT domain	SLT	PF01464	peptidoglycan hydrolysis	IPR008258
Transglycosylase SLT domain	SLT_2	PF13406	peptidoglycan hydrolysis	IPR031304
Soluble lytic murein transglycosylase L domain	SLT_L	PF14718	peptidoglycan hydrolysis	IPR012289	periplasmic space (GO:0042597)	hydrolase activity, hydrolyzing O-glycosyl compounds (GO:0004553)
Transglycosylase-like domain	Transglycosylas	PF06737	Transglycolase (SLT related)	IPR010618
L,D-transpeptidase catalytic domain	YkuD	PF03734	peptidoglycan binding/hydrolysis	IPR005490		transferase activity (GO:0016740)
5'-nucleotidase, C-terminal domain	5_nucleotid_C	PF02872	5' nucleotidase	IPR008334		hydrolase activity (GO:0016787)	nucleotide catabolic process (GO:0009166)
Deoxyribonuclease NucA/NucB	DNase_NucA_NucB	PF14040	endonuclease	IPR029476
DNA/RNA non-specific endonuclease	Endonuclea_NS_2	PF13930	endonuclease
Endonuclease I	Endonuclease_1	PF04231	endonuclease	IPR007346		nuclease activity (GO:0004518)
DNA/RNA non-specific endonuclease	Endonuclease_NS	PF01223	endonuclease	IPR001604		metal ion binding (GO:0046872);hydrolase activity (GO:0016787); nucleic acid binding (GO:0003676)
Endonuclease/Exonuclease/phosphatase family	Exo_endo_phos	PF03372	endo/exonuclease	IPR005135
Lamin Tail Domain	LTD	PF00932	Extracellular domain	IPR001322
Calcineurin-like phosphoesterase	Metallophos	PF00149	phosphoesterase	IPR004843		hydrolase activity (GO:0016787)
ribonuclease	Ribonuclease	PF00545	ribonuclease	IPR000026		endoribonuclease activity (GO:0004521);RNA binding (GO:0003723)
Staphylococcal nuclease homologue	SNase	PF00565	DNA binding domain	IPR016071
T5orf172 domain	T5orf172	PF10544	DNA binding domain	IPR018306
Carbohydrate binding domain	CBM_5_12	PF02839	carbohydrate binding domain	IPR003610	extracellular region (GO:0005576)	carbohydrate binding (GO:0030246);hydrolase activity, hydrolyzing O-glycosyl compounds (GO:0004553)	carbohydrate metabolic process (GO:0005975)
Chitin binding Peritrophin-A domain	CBM_14	PF01607	chitin binding domain	IPR002557	extracellular region (GO:0005576)	chitin binding (GO:0008061)	chitin metabolic process (GO:0006030)
Carbohydrate binding domain (family 19)	CBM_19	PF03427	carbohydrate binding domain	IPR005089		chitin binding (GO:0008061)	chitin catabolic process (GO:0006032)
Chitinase C	ChiC	PF06483	chitinase	IPR009470
Chitin recognition protein	Chitin_bind_1	PF00187	chitin binding domain	IPR001002		chitin binding (GO:0008061)
Chitinase A, N-terminal domain	ChitinaseA_N	PF08329	chitinase	IPR013540		chitinase activity (GO:0004568)	chitin catabolic process (GO:0006032)
Glycosyl hydrolases family 8	Glyco_hydro_8	PF01270	chitosanase	IPR002037		hydrolase activity, hydrolyzing O-glycosyl compounds (GO:0004553)	carbohydrate metabolic process (GO:0005975)
Glycosyl hydrolases family 18	Glyco_hydro_18	PF00704	chitinase	IPR001223			carbohydrate metabolic process (GO:0005975)
Chitinase class I	Glyco_hydro_19	PF00182	chitinase	IPR000726		chitinase activity (GO:0004568)	chitin catabolic process (GO:0006032);cell wall macromolecule catabolic process (GO:0016998)
Glycosyl hydrolase family 20, catalytic domain	Glyco_hydro_20	PF00728	chitobiase	IPR015883		hydrolase activity, hydrolyzing O-glycosyl compounds (GO:0004553)	carbohydrate metabolic process (GO:0005975)
Glycosyl hydrolase family 20, domain 2	Glyco_hydro_20b	PF02838	chitobiase	IPR015882
Glycosyl hydrolase family 46	Glyco_hydro_46	PF01374	chitosanase	IPR000400	extracellular region (GO:0005576)	chitosanase activity (GO:0016977)	carbohydrate metabolic process (GO:0005975)
Fungal chitosanase of glycosyl hydrolase group 75	Glyco_hydro_75	PF07335	chitosanase	IPR009939		chitosanase activity (GO:0016977)
beta-acetyl hexosaminidase like	Glycohydro_20b2	PF14845	beta-hexosaminidases	IPR029019
LysM domain	LysM	PF01476	extracellular binding domain	IPR018392
Alpha-N-acetylglucosaminidase (NAGLU) tim-barrel domain	NAGLU	PF05089	lysozyme	IPR024733
Polysaccharide deacetylase	Polysacc_deac_1	PF01522	polyssacharide deacetylase	IPR002509		hydrolase activity, acting on carbon-nitrogen (but not peptide) bonds (GO:0016810)	carbohydrate metabolic process (GO:0005975)
Putative polysaccharide deacetylase	Polysacc_deac_3	PF15421	polyssacharide deacetylase	IPR032762
YdjC-like protein	YdjC	PF04794	polyssacharide deacetylase	IPR006879
beta-N-acetylglucosaminidase	NAGidase	PF07555	beta-N-acetylglucosaminidase	IPR011496
PKD domain	PKD	PF00801	extracellular domain	IPR000601
Ricin-type beta-trefoil lectin domain	Ricin_B_lectin	PF00652	extracellular binding domain	IPR000772
G5 domain	G5	PF07501	extracellular domain	IPR011098
Peptidase_C33-associated domain	Pdase_C33_assoc	PF14756	peptidase	IPR032785
M17 aminopeptidase N-terminal domain 2	Pdase_M17_N2	PF18295	peptidase
X-Pro dipeptidyl-peptidase C-terminal non-catalytic domain	PepX_C	PF08530	peptidase S15	IPR013736
X-Prolyl dipeptidyl aminopeptidase PepX, N-terminal	PepX_N	PF09168	protein interaction	IPR015251		dipeptidyl-peptidase activity (GO:0008239)	proteolysis (GO:0006508)
Peptidase S41 N-terminal domain	Pept_S41_N	PF18294	peptidase
Pao retrotransposon peptidase	Peptidase_A17	PF05380	viral proteinase	IPR008042
Peptidase family A21	Peptidase_A21	PF03566	peptidase	IPR005313
Signal peptide peptidase	Peptidase_A22B	PF04258	peptidase	IPR007369	integral component of membrane (GO:0016021)	aspartic-type endopeptidase activity (GO:0004190)
Type IV leader peptidase family	Peptidase_A24	PF01478	peptidase	IPR000045	membrane (GO:0016020)	aspartic-type endopeptidase activity (GO:0004190)
Germination protease	Peptidase_A25	PF03418	peptidase	IPR005080		peptidase activity (GO:0008233)	proteolysis (GO:0006508);spore germination (GO:0009847)
Ty3 transposon peptidase	Peptidase_A2B	PF12384	viral peptidase	IPR024650
Retrotransposon peptidase	Peptidase_A2E	PF12382	peptidase	IPR024648
Cauliflower mosaic virus peptidase (A3)	Peptidase_A3	PF02160	viral peptidase	IPR000588		aspartic-type endopeptidase activity (GO:0004190)	proteolysis (GO:0006508)
Peptidase A4 family	Peptidase_A4	PF01828	peptidase	IPR000250		aspartic-type endopeptidase activity (GO:0004190)	proteolysis (GO:0006508)
Peptidase A6 family	Peptidase_A6	PF01829	peptidase	IPR000696		aspartic-type endopeptidase activity (GO:0004190)	proteolysis (GO:0006508)
Signal peptidase (SPase) II	Peptidase_A8	PF01252	peptidase	IPR001872	membrane (GO:0016020)	aspartic-type endopeptidase activity (GO:0004190)	proteolysis (GO:0006508)
Papain family cysteine protease	Peptidase_C1	PF00112	peptidase	IPR000668		cysteine-type peptidase activity (GO:0008234)	proteolysis (GO:0006508)
Peptidase C10 family	Peptidase_C10	PF01640	peptidase	IPR000200		cysteine-type peptidase activity (GO:0008234)	proteolysis (GO:0006508)
Peptidase family C101	Peptidase_C101	PF16218	peptidase	IPR023235
Viral cysteine endopeptidase C107	Peptidase_C107	PF17222	viral peptidase	IPR033777		cysteine-type endopeptidase activity (GO:0004197)
Clostripain family	Peptidase_C11	PF03415	peptidase	IPR005077
Ubiquitin carboxyl-terminal hydrolase, family 1	Peptidase_C12	PF01088	peptidase	IPR001578	intracellular (GO:0005622)	thiol-dependent ubiquitin-specific protease activity (GO:0004843)	ubiquitin-dependent protein catabolic process (GO:0006511)
Peptidase C13 family	Peptidase_C13	PF01650	peptidase	IPR001096		peptidase activity (GO:0008233)	proteolysis (GO:0006508)
Caspase domain	Peptidase_C14	PF00656	peptidase
Pyroglutamyl peptidase	Peptidase_C15	PF01470	peptidase	IPR016125
Peptidase C16 family	Peptidase_C16	PF01831	viral peptidase	IPR002705		cysteine-type peptidase activity (GO:0008234);RNA-directed 5'-3' RNA polymerase activity (GO:0003968)	proteolysis (GO:0006508)
Peptidase C1-like family	Peptidase_C1_2	PF03051	peptidase	IPR004134		cysteine-type endopeptidase activity (GO:0004197)	proteolysis (GO:0006508)
Calpain family cysteine protease	Peptidase_C2	PF00648	peptidase	IPR001300	intracellular (GO:0005622)	calcium-dependent cysteine-type endopeptidase activity (GO:0004198)	proteolysis (GO:0006508)
Tymovirus endopeptidase	Peptidase_C21	PF05381	viral peptidase	IPR008043		cysteine-type endopeptidase activity (GO:0004197)	viral process (GO:0016032)
Carlavirus endopeptidase	Peptidase_C23	PF05379	viral peptidase	IPR008041		hydrolase activity, acting on acid anhydrides (GO:0016817)	RNA-directed 5'-3' RNA polymerase activity (GO:0003968)
2C endopeptidase (C24) cysteine protease family	Peptidase_C24	PF03510	viral peptidase	IPR000317		cysteine-type endopeptidase activity (GO:0004197)	proteolysis (GO:0006508)
Peptidase family C25	Peptidase_C25	PF01364	peptidase	IPR001769		cysteine-type peptidase activity (GO:0008234)	proteolysis (GO:0006508)
Peptidase family C25, C terminal ig-like domain	Peptidase_C25_C	PF03785	peptidase	IPR005536		peptidase activity (GO:0008233)	proteolysis (GO:0006508)
Peptidase C26	Peptidase_C26	PF07722	peptidase	IPR011697		hydrolase activity (GO:0016787)
Rubella virus endopeptidase	Peptidase_C27	PF05407	viral peptidase	IPR008738		cysteine-type endopeptidase activity (GO:0004197);nucleoside-triphosphatase activity (GO:0017111);RNA-directed 5'-3' RNA polymerase activity (GO:0003968)
Foot-and-mouth virus L-proteinase	Peptidase_C28	PF05408	viral peptidase	IPR008739		cysteine-type endopeptidase activity (GO:0004197)	viral protein processing (GO:0019082);viral process (GO:0016032)
3C cysteine protease (picornain 3C)	Peptidase_C3	PF00548	viral peptidase	IPR000199		cysteine-type endopeptidase activity (GO:0004197)	proteolysis (GO:0006508)
Coronavirus endopeptidase C30	Peptidase_C30	PF05409	viral peptidase	IPR008740			viral protein processing (GO:0019082)
Porcine arterivirus-type cysteine proteinase alpha	Peptidase_C31	PF05410	viral peptidase	IPR008741		cysteine-type endopeptidase activity (GO:0004197)
Equine arteritis virus putative proteinase	Peptidase_C32	PF05411	viral peptidase	IPR025773		cysteine-type peptidase activity (GO:0008234)
Equine arterivirus Nsp2-type cysteine proteinase	Peptidase_C33	PF05412	viral peptidase	IPR008743		viral protein processing (GO:0019082);viral process (GO:0016032)
Putative closterovirus papain-like endopeptidase	Peptidase_C34	PF05413	viral peptidase	IPR008744		RNA binding (GO:0003723);ATP binding (GO:0005524);RNA-directed 5'-3' RNA polymerase activity (GO:0003968)	viral genome replication (GO:0019079)
Beet necrotic yellow vein furovirus-type papain-like endopeptidase	Peptidase_C36	PF05415	viral peptidase	IPR008746
Southampton virus-type processing peptidase	Peptidase_C37	PF05416	viral peptidase	IPR001665		cysteine-type endopeptidase activity (GO:0004197)	proteolysis (GO:0006508)
Peptidase C39 family	Peptidase_C39	PF03412	peptidase	IPR005074	integral component of membrane (GO:0016021)	peptidase activity (GO:0008233);ATP binding (GO:0005524)	proteolysis (GO:0006508)
Peptidase_C39 like family	Peptidase_C39_2	PF13529	peptidase
Tungro spherical virus-type peptidase	Peptidase_C3G	PF12381	viral peptidase	IPR024387
Peptidase family C4	Peptidase_C4	PF00863	viral peptidase	IPR001730		cysteine-type peptidase activity (GO:0008234)	proteolysis (GO:0006508)
Hepatitis E cysteine protease	Peptidase_C41	PF05417	viral peptidase	IPR008748			viral protein processing (GO:0019082)
Beet yellows virus-type papain-like endopeptidase C42	Peptidase_C42	PF05533	viral peptidase	IPR008749
Staphopain peptidase C47	Peptidase_C47	PF05543	peptidase	IPR008750		cysteine-type peptidase activity (GO:0008234)	proteolysis (GO:0006508)
Ulp1 protease family, C-terminal catalytic domain	Peptidase_C48	PF02902	peptidase	IPR003653		cysteine-type peptidase activity (GO:0008234)	proteolysis (GO:0006508)
Adenovirus endoprotease	Peptidase_C5	PF00770	viral peptidase	IPR000855		cysteine-type endopeptidase activity (GO:0004197)	proteolysis (GO:0006508)
Peptidase family C50	Peptidase_C50	PF03568	peptidase
Pestivirus Npro endopeptidase C53	Peptidase_C53	PF05550	viral peptidase	IPR008751		viral protein processing (GO:0019082)	viral process (GO:0016032)
Peptidase family C54	Peptidase_C54	PF03416	peptidase	IPR005078
Vaccinia virus I7 processing peptidase	Peptidase_C57	PF03290	viral peptidase	IPR004970
Yersinia/Haemophilus virulence surface antigen	Peptidase_C58	PF03543	viral peptidase	IPR006473		cysteine-type endopeptidase activity (GO:0004197)	pathogenesis (GO:0009405)
Helper component proteinase	Peptidase_C6	PF00851	viral peptidase	IPR001456		cysteine-type endopeptidase activity (GO:0004197)	pathogenesis (GO:0009405)
Gill-associated viral 3C-like peptidase	Peptidase_C62	PF12380	viral peptidase	IPR024348
Peptidase C65 Otubain	Peptidase_C65	PF10275	peptidase	IPR019400
Peptidase family C69	Peptidase_C69	PF03577	peptidase	IPR005322		dipeptidase activity (GO:0016805)	proteolysis (GO:0006508)
Peptidase C7 family	Peptidase_C7	PF01830	viral peptidase	IPR002704		cysteine-type endopeptidase activity (GO:0004197)	proteolysis (GO:0006508)
Papain-like cysteine protease AvrRpt2	Peptidase_C70	PF12385	peptidase	IPR022118
Pseudomurein endo-isopeptidase Pei	Peptidase_C71	PF12386	peptidase	IPR022119
Pestivirus NS2 peptidase	Peptidase_C74	PF12387	viral peptidase	IPR022120		serine-type endopeptidase activity (GO:0004252);hydrolase activity, acting on acid anhydrides (GO:0016817);cysteine-type endopeptidase activity (GO:0004197);serine-type exopeptidase activity (GO:0070008);nucleoside-triphosphatase activity (GO:0017111);RNA-directed 5'-3' RNA polymerase activity (GO:0003968)
Peptidase family C78	Peptidase_C78	PF07910	peptidase	IPR012462
Peptidase family C8	Peptidase_C8	PF03569	viral peptidase	IPR005315
Peptidase C80 family	Peptidase_C80	PF11713	peptidase	IPR020974
Peptidase family C9	Peptidase_C9	PF01707	viral peptidase	IPR002620
Permuted papain-like amidase enzyme, YaeF/YiiX, C92 family	Peptidase_C92	PF05708	peptidase	IPR024453
Bacterial transglutaminase-like cysteine proteinase BTLCP	Peptidase_C93	PF06035	peptidase	IPR010319
PPP	Peptidase_C97	PF05903	peptidase	IPR008580
Ubiquitin-specific peptidase-like, SUMO isopeptidase	Peptidase_C98	PF15499	peptidase	IPR028890		SUMO-specific isopeptidase activity (GO:0070140)	SUMO binding (GO:0032183)
Peptidase_G2, IMC autoproteolytic cleavage domain	Peptidase_G2	PF11962	peptidase	IPR021865
Peptidase family M1 domain	Peptidase_M1	PF01433	peptidase	IPR014782		metallopeptidase activity (GO:0008237);zinc ion binding (GO:0008270)
Matrixin	Peptidase_M10	PF00413	peptidase	IPR001818	extracellular matrix (GO:0031012)	metalloendopeptidase activity (GO:0004222);zinc ion binding (GO:0008270)	proteolysis (GO:0006508)
Peptidase M10 serralysin C terminal	Peptidase_M10_C	PF08548	peptidase	IPR013858	extracellular space (GO:0005615)	calcium ion binding (GO:0005509)
Gametolysin peptidase M11	Peptidase_M11	PF05548	peptidase	IPR008752
Peptidase family M13	Peptidase_M13	PF01431	peptidase	IPR018497		metalloendopeptidase activity (GO:0004222)	proteolysis (GO:0006508)
Peptidase family M13	Peptidase_M13_N	PF05649	peptidase	IPR008753			proteolysis (GO:0006508)
Zinc carboxypeptidase	Peptidase_M14	PF00246	peptidase	IPR000834		zinc ion binding (GO:0008270);metallocarboxypeptidase activity (GO:0004181)	proteolysis (GO:0006508)
D-ala-D-ala dipeptidase	Peptidase_M15	PF01427	peptidase	IPR000755	cell wall (GO:0005618)	metallopeptidase activity (GO:0008237);dipeptidase activity (GO:0016805)	proteolysis (GO:0006508)
Bacterial protein of unknown function	Peptidase_M15_2	PF05951		IPR010275
Peptidase M15	Peptidase_M15_3	PF08291	peptidase	IPR013230
D-alanyl-D-alanine carboxypeptidase	Peptidase_M15_4	PF13539	peptidase
Insulinase (Peptidase family M16)	Peptidase_M16	PF00675	peptidase	IPR011765
Peptidase M16 inactive domain	Peptidase_M16_C	PF05193		IPR007863
Middle or third domain of peptidase_M16	Peptidase_M16_M	PF16187	peptidase	IPR032632
Cytosol aminopeptidase family, catalytic domain	Peptidase_M17	PF00883	peptidase	IPR000819	intracellular (GO:0005622)	aminopeptidase activity (GO:0004177)	proteolysis (GO:0006508)
Cytosol aminopeptidase family, N-terminal domain	Peptidase_M17_N	PF02789	peptidase	IPR008283	intracellular (GO:0005622)	aminopeptidase activity (GO:0004177)	proteolysis (GO:0006508)
Aminopeptidase I zinc metalloprotease (M18)	Peptidase_M18	PF02127	peptidase	IPR001948		aminopeptidase activity (GO:0004177);zinc ion binding (GO:0008270)	proteolysis (GO:0006508)
Membrane dipeptidase (Peptidase family M19)	Peptidase_M19	PF01244	peptidase	IPR008257		dipeptidase activity (GO:0016805)	proteolysis (GO:0006508)
Peptidase M1 N-terminal domain	Peptidase_M1_N	PF17900	peptidase
Angiotensin-converting enzyme	Peptidase_M2	PF01401	peptidase	IPR001548	membrane (GO:0016020)	peptidyl-dipeptidase activity (GO:0008241);metallopeptidase activity (GO:0008237)	proteolysis (GO:0006508)
Peptidase family M20/M25/M40	Peptidase_M20	PF01546	peptidase	IPR002933		hydrolase activity (GO:0016787)	metabolic process (GO:0008152)
Glycoprotease family	Peptidase_M22	PF00814	peptidase	IPR000905
Peptidase family M23	Peptidase_M23	PF01551	peptidase	IPR016047
Peptidase family M23 N-terminal domain	Peptidase_M23_N	PF18421	peptidase
Metallopeptidase family M24	Peptidase_M24	PF00557	peptidase	IPR000994
C-terminal region of peptidase_M24	Peptidase_M24_C	PF16188	peptidase	IPR032416
M26 IgA1-specific Metallo-endopeptidase C-terminal region	Peptidase_M26_C	PF07580	peptidase	IPR011505	cell wall (GO:0005618);extracellular region (GO:0005576)	metalloendopeptidase activity (GO:0004222);zinc ion binding (GO:0008270)
M26 IgA1-specific Metallo-endopeptidase N-terminal region	Peptidase_M26_N	PF05342	peptidase	IPR008006	integral component of membrane (GO:0016021)	metalloendopeptidase activity (GO:0004222);zinc ion binding (GO:0008270)
Clostridial neurotoxin zinc protease	Peptidase_M27	PF01742	peptidase	IPR000395		metalloendopeptidase activity (GO:0004222);zinc ion binding (GO:0008270)	proteolysis (GO:0006508);negative regulation of neurotransmitter secretion (GO:0046929)
Peptidase family M28	Peptidase_M28	PF04389	peptidase	IPR007484
Thermophilic metalloprotease (M29)	Peptidase_M29	PF02073	peptidase	IPR000787		aminopeptidase activity (GO:0004177)	proteolysis (GO:0006508);negative regulation of neurotransmitter secretion (GO:0046929)
Peptidase family M3	Peptidase_M3	PF01432	peptidase	IPR001567		metalloendopeptidase activity (GO:0004222)	proteolysis (GO:0006508);negative regulation of neurotransmitter secretion (GO:0046929)
Peptidase M30	Peptidase_M30	PF10460	peptidase	IPR019501
Carboxypeptidase Taq (M32) metallopeptidase	Peptidase_M32	PF02074	peptidase	IPR001333		metallocarboxypeptidase activity (GO:0004181)	proteolysis (GO:0006508)
Deuterolysin metalloprotease (M35) family	Peptidase_M35	PF02102	peptidase	IPR001384		metalloendopeptidase activity (GO:0004222)	proteolysis (GO:0006508)
Fungalysin metallopeptidase (M36)	Peptidase_M36	PF02128	peptidase	IPR001842	extracellular space (GO:0005615)	metalloendopeptidase activity (GO:0004222);zinc ion binding (GO:0008270)
Oligopeptidase F	Peptidase_M3_N	PF08439	peptidase	IPR013647
Thermolysin metallopeptidase, catalytic domain	Peptidase_M4	PF01447	peptidase	IPR013856		metalloendopeptidase activity (GO:0004222)
Peptidase family M41	Peptidase_M41	PF01434	peptidase	IPR000642		ATP binding (GO:0005524);metalloendopeptidase activity (GO:0004222)	proteolysis (GO:0006508)
M42 glutamyl aminopeptidase	Peptidase_M42	PF05343	peptidase	IPR008007
Pregnancy-associated plasma protein-A	Peptidase_M43	PF05572	peptidase	IPR008754
Metallopeptidase from vaccinia pox	Peptidase_M44	PF03410	viral peptidase	IPR005072		metalloendopeptidase activity (GO:0004222);zinc ion binding (GO:0008270)	viral life cycle (GO:0019058)
Peptidase family M48	Peptidase_M48	PF01435	peptidase	IPR001915		metalloendopeptidase activity (GO:0004222)	proteolysis (GO:0006508)
CAAX prenyl protease N-terminal, five membrane helices	Peptidase_M48_N	PF16491	peptidase	IPR032456
Peptidase family M49	Peptidase_M49	PF03571	peptidase
Thermolysin metallopeptidase, alpha-helical domain	Peptidase_M4_C	PF02868	peptidase	IPR001570		metalloendopeptidase activity (GO:0004222)
Peptidase family M50	Peptidase_M50	PF02163	peptidase	IPR008915		metalloendopeptidase activity (GO:0004222)	proteolysis (GO:0006508)
Peptidase M50B-like	Peptidase_M50B	PF13398	peptidase
Peptidase family M54	Peptidase_M54	PF07998	peptidase	IPR012962		zinc ion binding (GO:0008270)
D-aminopeptidase	Peptidase_M55	PF04951	peptidase	IPR007035
BlaR1 peptidase M56	Peptidase_M56	PF05569	peptidase	IPR008756
Dual-action HEIGH metallo-peptidase	Peptidase_M57	PF12388	peptidase	IPR024653
Immune inhibitor A peptidase M6	Peptidase_M6	PF05547	peptidase	IPR008757		peptidase activity (GO:0008233)	proteolysis (GO:0006508)
Peptidase M60, enhancin and enhancin-like	Peptidase_M60	PF13402	peptidase	IPR031161
Peptidase M60 C-terminal domain	Peptidase_M60_C	PF18630	peptidase
M61 glycyl aminopeptidase	Peptidase_M61	PF05299	peptidase	IPR007963
Peptidase M61 N-terminal domain	Peptidase_M61_N	PF17899	peptidase
IgA Peptidase M64	Peptidase_M64	PF09471	peptidase	IPR019026
Peptidase M66	Peptidase_M66	PF10462	peptidase	IPR019503		metalloendopeptidase activity (GO:0004222)
Streptomyces extracellular neutral proteinase (M7) family	Peptidase_M7	PF02031	peptidase	IPR000013	extracellular region (GO:0005576)
Camelysin metallo-endopeptidase	Peptidase_M73	PF12389	peptidase	IPR022121		metalloendopeptidase activity (GO:0004222);zinc ion binding (GO:0008270)	proteolysis (GO:0006508)
Penicillin-insensitive murein endopeptidase	Peptidase_M74	PF03411	peptidase	IPR005073	outer membrane-bounded periplasmic space (GO:0030288)	serine-type endopeptidase activity (GO:0004252)	proteolysis (GO:0006508)
Imelysin	Peptidase_M75	PF09375	peptidase	IPR018976
Peptidase M76 family	Peptidase_M76	PF09768	peptidase	IPR019165
IrrE N-terminal-like domain	Peptidase_M78	PF06114	peptidase	IPR010359
Leishmanolysin	Peptidase_M8	PF01457	peptidase	IPR001577	membrane (GO:0016020)	metalloendopeptidase activity (GO:0004222)	cell adhesion (GO:0007155);proteolysis (GO:0006508)
NFkB-p65-degrading zinc protease	Peptidase_M85	PF13678	peptidase	IPR025208
Collagenase	Peptidase_M9	PF01752	peptidase	IPR002169	extracellular region (GO:0005576)	metalloendopeptidase activity (GO:0004222);zinc ion binding (GO:0008270)	proteolysis (GO:0006508)
Glucose-regulated metallo-peptidase M90	Peptidase_M90	PF06167		IPR010384
Effector protein	Peptidase_M91	PF14891		IPR028208
Carboxypeptidase controlling helical cell shape catalytic	Peptidase_M99	PF17033	peptidase	IPR031489
C-terminal domain of metallo-carboxypeptidase	Peptidase_M99_C	PF17129	peptidase	IPR033397
beta-barrel domain of carboxypeptidase M99	Peptidase_M99_m	PF17130	peptidase	IPR033398
Peptidase family M9 N-terminal	Peptidase_M9_N	PF08453	peptidase	IPR013661
Peptidase MA superfamily	Peptidase_MA_2	PF13485
Putative zinc-binding metallo-peptidase	Peptidase_Mx	PF15887	peptidase	IPR031321
Putative zinc-binding metallo-peptidase	Peptidase_Mx1	PF15890	peptidase	IPR030890
Cysteine protease Prp	Peptidase_Prp	PF04327	peptidase	IPR007422
Serine carboxypeptidase	Peptidase_S10	PF00450	peptidase	IPR001563		serine-type carboxypeptidase activity (GO:0004185)	proteolysis (GO:0006508)
D-alanyl-D-alanine carboxypeptidase	Peptidase_S11	PF00768	peptidase	IPR001967		serine-type D-Ala-D-Ala carboxypeptidase activity (GO:0009002)	proteolysis (GO:0006508)
D-Ala-D-Ala carboxypeptidase 3 (S13) family	Peptidase_S13	PF02113	peptidase	IPR000667		serine-type carboxypeptidase activity (GO:0004185)	proteolysis (GO:0006508)
X-Pro dipeptidyl-peptidase (S15 family)	Peptidase_S15	PF02129	peptidase	IPR000383		hydrolase activity (GO:0016787)
Assemblin (Peptidase family S21)	Peptidase_S21	PF00716	peptidase	IPR001847		serine-type endopeptidase activity (GO:0004252)	proteolysis (GO:0006508)
Peptidase S24-like	Peptidase_S24	PF00717	peptidase	IPR015927
Signal peptidase, peptidase S26	Peptidase_S26	PF10502	peptidase	IPR019533
Serine carboxypeptidase S28	Peptidase_S28	PF05577	peptidase	IPR008758		serine-type peptidase activity (GO:0008236)	proteolysis (GO:0006508)
Hepatitis C virus NS3 protease	Peptidase_S29	PF02907	viral peptidase	IPR004109		serine-type peptidase activity (GO:0008236)	transformation of host cell by virus (GO:0019087);proteolysis (GO:0006508)
Alphavirus core protein	Peptidase_S3	PF00944	viral peptidase	IPR000930		serine-type endopeptidase activity (GO:0004252)	proteolysis (GO:0006508)
Potyvirus P1 protease	Peptidase_S30	PF01577	viral peptidase	IPR002540		cysteine-type endopeptidase activity (GO:0004197)	proteolysis (GO:0006508)
Pestivirus NS3 polyprotein peptidase S31	Peptidase_S31	PF05578	viral peptidase	IPR000280		serine-type endopeptidase activity (GO:0004252)
Equine arteritis virus serine endopeptidase S32	Peptidase_S32	PF05579	viral peptidase	IPR008760		serine-type endopeptidase activity (GO:0004252)	viral protein processing (GO:0019082);viral process (GO:0016032)
PS-10 peptidase S37	Peptidase_S37	PF05576	peptidase	IPR008761
Peptidase S39	Peptidase_S39	PF02122	viral peptidase	IPR000382	integral component of membrane (GO:0016021)	serine-type endopeptidase activity (GO:0004252)	viral process (GO:0016032)
Peptidase family S41	Peptidase_S41	PF03572	peptidase	IPR005151		serine-type peptidase activity (GO:0008236)
N-terminal domain of Peptidase_S41 in eukaryotic IRBP	Peptidase_S41_N	PF11918
Peptidase S46	Peptidase_S46	PF10459	peptidase	IPR019500		serine-type aminopeptidase activity (GO:0070009);dipeptidyl-peptidase activity (GO:0008239)
Peptidase family S48	Peptidase_S48	PF03574	peptidase	IPR005319		serine-type endopeptidase activity (GO:0004252);DNA binding (GO:0003677)	heterocyst differentiation (GO:0043158)
Peptidase family S49	Peptidase_S49	PF01343	peptidase	IPR002142		peptidase activity (GO:0008233)	proteolysis (GO:0006508)
Peptidase family S49 N-terminal	Peptidase_S49_N	PF08496	peptidase	IPR013703	plasma membrane (GO:0005886)	serine-type endopeptidase activity (GO:0004252)
Peptidase family S51	Peptidase_S51	PF03575	peptidase	IPR005320		serine-type peptidase activity (GO:0008236)	proteolysis (GO:0006508)
SpoIVB peptidase S55	Peptidase_S55	PF05580	peptidase	IPR008763
Peptidase family S58	Peptidase_S58	PF03576	peptidase	IPR005321
Immunoglobulin A1 protease	Peptidase_S6	PF02395	peptidase	IPR000710		serine-type endopeptidase activity (GO:0004252)	proteolysis (GO:0006508)
Peptidase family S64	Peptidase_S64	PF08192	peptidase	IPR012985
LD-carboxypeptidase N-terminal domain	Peptidase_S66	PF02016	peptidase	IPR003507
LD-carboxypeptidase C-terminal domain	Peptidase_S66C	PF17676
Peptidase S68	Peptidase_S68	PF10461	peptidase	IPR019502		cellular response to DNA damage stimulus (GO:0006974)	apoptotic process (GO:0006915)
Peptidase S7, Flavivirus NS3 serine protease	Peptidase_S7	PF00949	viral peptidase	IPR001850		RNA binding (GO:0003723);ATP binding (GO:0005524)	RNA helicase activity (GO:0003724)
Chaperone of endosialidase	Peptidase_S74	PF13884	viral peptidase	IPR030392
Serine peptidase of plant viral polyprotein, P1	Peptidase_S76	PF13611	viral peptidase	IPR025910
Prohead core protein serine protease	Peptidase_S77	PF03420	viral peptidase	IPR005082
Caudovirus prohead serine protease	Peptidase_S78	PF04586	viral peptidase	IPR006433
Putative phage serine protease XkdF	Peptidase_S78_2	PF14550	phage peptidase	IPR027924
Subtilase family	Peptidase_S8	PF00082	peptidase	IPR000209		serine-type endopeptidase activity (GO:0004252)	proteolysis (GO:0006508)
Bacteriophage T4-like capsid assembly protein (Gp20)	Peptidase_S80	PF07230	peptidase	IPR010823
N-terminal of Subtilase family	Peptidase_S8_N	PF16361	peptidase	IPR032304
Prolyl oligopeptidase family	Peptidase_S9	PF00326	peptidase	IPR001375		serine-type peptidase activity (GO:0008236)	proteolysis (GO:0006508)
Prolyl oligopeptidase, N-terminal beta-propeller domain	Peptidase_S9_N	PF02897	peptidase	IPR023302		serine-type endopeptidase activity (GO:0004252);serine-type exopeptidase activity (GO:0070008)
Peptidase family U32	Peptidase_U32	PF01136	peptidase	IPR001539		peptidase activity (GO:0008233)	proteolysis (GO:0006508)
Peptidase family U32 C-terminal domain	Peptidase_U32_C	PF16325	peptidase	IPR032525
Sporulation factor SpoIIGA	Peptidase_U4	PF03419	peptidase	IPR005081		aspartic-type endopeptidase activity (GO:0004190)	proteolysis (GO:0006508);asexual sporulation (GO:0030436)
Peptidase U40	Peptidase_U40	PF10464	peptidase	IPR019505
Peptidase U49	Peptidase_U49	PF10463	peptidase	IPR019504
YabG peptidase U57	Peptidase_U57	PF05582	peptidase	IPR008764
Putative pyroglutamyl peptidase PgaPase_1	PgaPase_1	PF06162	peptidase	IPR010381
Phage capsid scaffolding protein (GPO) serine peptidase	Phage_GPO	PF05929	phage peptidase	IPR009228			viral capsid assembly (GO:0019069)
Prophage endopeptidase tail	Prophage_tail	PF06605	phage peptidase	IPR010572
