# Supplementary material for: Increased microbial expression of organic nitrogen cycling genes in long-term warmed grassland soils
Source: ISME Commun. 2021 Nov 25;1:69. doi: 10.1038/s43705-021-00073-5 (PMC9723740; doi:10.1038/s43705-021-00073-5)
Supplement: Supplementary file 5 — Table S5 [file 43705_2021_73_MOESM5_ESM.xlsx]

## Sheet: Table S5- Func_annotations
																		Putative target substrates based on functional annotation					Extra annotation categories		Functional annotation against the genomic database												Functional annotation against the CAZY database												Functional annotation against the NCBI NR database
ORF_ID	PFAM_description	PFAM_code	hmmsearch_escore	hmmsearch_bitscore	PFAM_description_hmmscan	PFAM_code_hmmscan	nt_seq	aa_seq	aa_length	secretomep_gram_pos	secretomep_gram_neg	signalp_gram_neg	signalp_gram_pos	signalp_euk	psort_gram_neg	psort_gram_pos	psort_arch	Chitin	N_acids	Microb_cellwall	Protein	Extracell_domain	Protein_subcategory	Collapsed annotation	sseqid	pident	length	mismatch	gap_open	qstart	qend	sstart	send	evalue	bitscore	stitle	sseqid_cazy	pident_cazy	length_cazy	mismatch_cazy	gap_open_cazy	qstart_cazy	qend_cazy	sstart_cazy	send_cazy	evalue_cazy	bitscore_cazy	stitle_cazy	sseqid_nr
GN2a__NODE_1078926_length_1483_cov_0.499266_2	3D	PF06725.11	9.5e-22	81.7	3D	PF06725.11	GTGCTGATCGAGCGCAACATCATCCCCAAGGACGAGATGTCGATGCAGCGCATCCGCGAATGGATGGAGGCGCATCCGGACGATGCCAAGGACGCGCGGCGGCAGAACAAATCGTATGTCTTCTTCCGCATCGTCGATCTCGCCAGCGAAGACCAACCGATGGGCGCGCAGGGCGTGCCGCTGGTGCCCGGCCGCTCGATCGCGGTGGATCGTGCGCTGCACGTGTACGGCACGCCGTTCTTCATCAGCGCCGATCTGCCGATCGCCAATGAAAAAGCGGCGACGAAATTTCGCCGTCTCGTCTTCGCCCAGGATACCGGCTCGGCAATCGTCGGTCCGGCGCGCGCCGACATCTATTTCGGCGCCGGCGCCGAGGCGGCGCGCATGGCCGGCCGCATC…	VLIERNIIPKDEMSMQRIREWMEAHPDDAKDARRQNKSYVFFRIVDLASEDQPMGAQGVPLVPGRSIAVDRALHVYGTPFFISADLPIANEKAATKFRRLVFAQDTGSAIVGPARADIYFGAGAEAARMAGRIRNPGAFAMLLPRALDPALTARDQPLPRQRPATFAQLDFGAMADPTVDEVPLPQPKPAAAVGPAPKPKARRMP	205	0.595466	0.118089	N	N	N	Cytoplasmic	OuterMembrane	CytoplasmicMembrane			yes				PG_hydrolase	fig|316056.14.peg.296	63.8	188	60	2	1	183	284	468	2.8e-58	233.4	fig|316056.14.peg.296 Membrane-bound lytic murein transglycosylase A precursor (EC 3.2.1.-) [Rhodopseudomonas palustris BisB18]	ABD85875.1|GH102|	63.8	188	60	2	1	183	284	468	9e-60	233.4	GH102	WP_011470783.1
GN2a__NODE_1144463_length_1048_cov_0.576052_2	3D	PF06725.11	1.2e-20	78.2	3D	PF06725.11	CCCTACATTTCGATCGGCAAGTTGCTGATCGAGCGCGGCGAGATCGCGCCAGACTACATGTCGATGGCCGCGGTGAAGGCCTGGCTGCATGCTGATCCGGCACGGGGCCGCGCGCTGATGGCCGAGAACCGCTCCTATGTATTCTTCCGCGTGCTCGACGCGGGCGAGGGGAGCGACGGCCCGCTCGGAGCCGATGGCGTTCCGCTGACGCCCGGCCGCAGCCTCGCTGTCGATGCCGCCTATCACAGACTCGGCCTGCCGGTGTTCGTGGCCGCGCCGGGTCTTGCCGACGAGGCCGGGCGGGCGTTCCAAAGGCTCATGGTCGCTCAGGATGTGGGCTCGGCTATCAGGGGTCCCGAGCGCGGCGACATTTTCTGGGGTTCGGGCGAGGCGGCCGGA…	PYISIGKLLIERGEIAPDYMSMAAVKAWLHADPARGRALMAENRSYVFFRVLDAGEGSDGPLGADGVPLTPGRSLAVDAAYHRLGLPVFVAAPGLADEAGRAFQRLMVAQDVGSAIRGPERGDIFWGSGEAAGALAGTTRDAASFIVLLPKH	152	0.135906	0.055923	N	N	N	Unknown	OuterMembrane	CytoplasmicMembrane			yes				PG_hydrolase	fig|670307.3.peg.243	53.6	151	68	2	1	150	256	405	1.3e-36	161	fig|670307.3.peg.243 Membrane-bound lytic murein transglycosylase A precursor (EC 3.2.1.-) [Hyphomicrobium denitrificans 1NES1]	BAQ15784.1|GH102|	63.8	152	55	0	1	152	183	334	1.3e-47	192.6	GH102	HAH65495.1
GN2a__NODE_1506517_length_1061_cov_0.638298_2	3D	PF06725.11	1.2e-07	36.6	3D	PF06725.11	CCGTCACCAGGCGCCCGCCTGGCGTTCAGGGCCACGGCCTACTGCAAGGGATCGACGACAACATCAGGTGTGGCGCCCCAGAGCGGCGTCGCGGCCGCCGATCCGCAGCTCCTGCCGGTCGGCTCGGTTGTCGAACTCGACGCGAACCAGCCACGATACGACGGCATCTACACGATCATGGATACCGGTCCCAGCGTCCAGGGCCGACAAATTGACCTCTATATGTGGAACTGCAACGAAGCGCTCAGCTTCGGACGGCAATCCGTCCGTCTCGTCGTGCTCCGTCTTGGCTGGAACCCTCGCGCCGGAAAAGAGCTCCGCCGCTAG	PSPGARLAFRATAYCKGSTTTSGVAPQSGVAAADPQLLPVGSVVELDANQPRYDGIYTIMDTGPSVQGRQIDLYMWNCNEALSFGRQSVRLVVLRLGWNPRAGKELRR	108	0.913485	0.290573	N	N	N	Unknown	Unknown	Unknown			yes				PG_hydrolase	OGP84753.1	43.3	97	54	1	1	97	36	131	3.3e-10	72.8	OGP84753.1 hypothetical protein A2Y95_03845 [Deltaproteobacteria bacterium RBG_13_65_10]		NA	NA	NA	NA	NA	NA	NA	NA	NA	NA		PYR60620.1
GN2a__NODE_1595332_length_1654_cov_0.233529_3	3D	PF06725.11	0.00045	25.1	3D	PF06725.11	AGCGAGAAATCGCATCGCATGAACGTGCGCACGACGGCGTATTGTGTCCACGAGCGGGGCGGAGGCGGACAACGCAACGCGGTTGGCCAATATCTTTCTGGCCGCATTGTTCGGAGCGCCGCTTCTGATTGGTCGCGCTTCCCGCTGGGCACCCGCTTCAGAATCGTGAAGACCGAGGAAGAGTATGTAATTGATGATTACGGCACCGCTTTGGTCGGCACTGATACGATTGATCTTTACAAGCCGACGCGATTGGAAATGAAACGCTGGGGCGTGCGCCACGTGGATATCGATATTTTGCAATGGGGCTCGGAGGAACAGAGCATCAAAGTGCTGACGCCGCGGGCCAAACATCATACCCCGCGCCGGATGTTGATCGCACTCGCGAGCAAGAAAAAA…	SEKSHRMNVRTTAYCVHERGGGGQRNAVGQYLSGRIVRSAASDWSRFPLGTRFRIVKTEEEYVIDDYGTALVGTDTIDLYKPTRLEMKRWGVRHVDIDILQWGSEEQSIKVLTPRAKHHTPRRMLIALASKKKSSQLADREL	142	0.313001	0.599849	N	N	N	Cytoplasmic	Unknown	Unknown			yes				PG_hydrolase	fig|1009420.3.peg.2572	44.1	136	73	2	5	138	127	261	6.2e-25	122.1	fig|1009420.3.peg.2572 hypothetical protein [Verrucomicrobia bacterium SCGC AAA164-O14]		NA	NA	NA	NA	NA	NA	NA	NA	NA	NA		PYK53241.1
GN2a__NODE_1750008_length_2650_cov_0.921313_2	3D	PF06725.11	1.2e-08	39.7	3D	PF06725.11	GTGTTATGGCTGGTCGGCCTGGCAGTGGTCGCGCGCGCGGACACCAGCAAGCTGCGCAAGGAGGACGTGCCGCTGCAGGCCAAGGCGGCGCTCCGCGGCAAGAACAAGCTGTGCTGCGGCTATCCGCTCGTCGATGATCAGCAGTGGGCGCTCAGGTTCTACTGGCTGTCGCTCGAGGCCGATTATGCGGAGTCGGTCTCGAACAACGTCCCCAGGGCCGGCGCGTGCGCGCTGCCGCCGAACCGCTGGGTCGAGCTGTACACCCAGGAGGGCTACTTCTTCGGCCGCGTTCCGGAGCGCTACGCGTGCTCGCTCAAGCTCGAAGGCTCGGGCCTCATGCGCGACGGCCGGATCGTCAACTACACCGGCTCGTGCAAGTTCGGCTACGGCACCTGCTTC…	MLWLVGLAVVARADTSKLRKEDVPLQAKAALRGKNKLCCGYPLVDDQQWALRFYWLSLEADYAESVSNNVPRAGACALPPNRWVELYTQEGYFFGRVPERYACSLKLEGSGLMRDGRIVNYTGSCKFGYGTCFEQLDLSDYPFGRGAGQRPLIPFKSVAVDPRVIRLGEPLYIPEFDGMVLPDGSIHDGCVRADDTGGGIKGRKMDFFVVTYGNFRALLDALLGVTWITPHVEAPRCQYLRDL	243	0.41166	0.104248	Y	N	N	Cytoplasmic	Cytoplasmic	Cytoplasmic			yes				PG_hydrolase	fig|502025.10.peg.3222	55.1	245	94	3	1	242	15	246	5e-75	289.3	fig|502025.10.peg.3222 hypothetical protein [Haliangium ochraceum DSM 14365]		NA	NA	NA	NA	NA	NA	NA	NA	NA	NA		TMQ12067.1
GN2a__NODE_1881785_length_1847_cov_0.328505_4	3D	PF06725.11	7e-11	46.9	3D	PF06725.11	ATGAAGAAATCCGGCTATCGCGTCGCCCTGCTCGTGGCGGTACTCGCTGTATGGGGCTGCACTCCGTTCGCTCCACCGCCGGCTCCTGCGCCGCCGCCGGCTCCCGCGCTACCGAAGGCTGAGCTCCCTACCGTGCCGTTCGAGGCGACCGCATACTCGATCGAGGGCGAGACAGCATCCGGCGCACAGACGCGCAAGGGGATCGTCGCCGCCGATCCGAAGGTGTTACCGATCGGCTCTCGCGTCCGTGTGCAGGGCGCCGGCCAGTACGACGGCGAGTACACCGTCACGGACACCGGGCGTGAGATCAAAGGGCGCGAGATCGACATCTACATCACCAATAACGCCGAAGCGAAGCGCTTCGGCAGGAAGAAAGTGAGTGTCGAGGTGCTCGAGCGC…	MKKSGYRVALLVAVLAVWGCTPFAPPPAPAPPPAPALPKAELPTVPFEATAYSIEGETASGAQTRKGIVAADPKVLPIGSRVRVQGAGQYDGEYTVTDTGREIKGREIDIYITNNAEAKRFGRKKVSVEVLERGDGQRSSAQ	142	0.9334	0.228502	Y	Y	Y	Cytoplasmic	Unknown	Unknown			yes				PG_hydrolase	OGP84753.1	47.8	138	63	3	1	135	1	132	3.5e-20	106.3	OGP84753.1 hypothetical protein A2Y95_03845 [Deltaproteobacteria bacterium RBG_13_65_10]	QHA36403.1|CBM50|	41.5	94	42	3	48	132	186	275	1.6e-10	69.3	CBM50	PWT89721.1
GN2a__NODE_2069348_length_8909_cov_0.670460_3	3D	PF06725.11	0.0002	26.2	3D	PF06725.11	ATGAAGACTCTGCACAAAGTCGTCGTGCTCGGCGTTTTGGCCTGCGCCGCAGCGAGTTGTGAATCGCCCTCGACGAAAAACGCCCAAGGCCCGCAGATGCGTCCGGCCACCATTACCGGCGCGCGGCGCATCGCGAATGTCCGCACCACCGCCTACACCCACACCGAAACAGGCGGGCGACGCAACGCTATCGGAGTCCGCCTGTCTGGATCGAACGTGATGAGTGCGGCGTCGGATTGGTCGCGTTACCCGCTGGGCACGCGCTTTCAAATTGTCGGCACCTCGGACCGCTACGTCATTGATGATTACGGCGGCGCGTTGATCGGCACCAACACGATCGACCTTTACAAAACCAGCCGCGCCGCCATGCGCCAATGGGGTGTGCGGAAGGTGGACATC…	MKTLHKVVVLGVLACAAASCESPSTKNAQGPQMRPATITGARRIANVRTTAYTHTETGGRRNAIGVRLSGSNVMSAASDWSRYPLGTRFQIVGTSDRYVIDDYGGALIGTNTIDLYKTSRAAMRQWGVRKVDIDVIEWGSKEQSLKVLRPRAKNRLIRRMITGLEQQKI	169	0.652686	0.075125	Y	N	Y	Cytoplasmic	Unknown	Unknown			yes				PG_hydrolase	fig|240016.6.peg.3940	58.6	128	48	2	43	165	35	162	1e-29	138.3	fig|240016.6.peg.3940 hypothetical protein [Verrucomicrobium spinosum DSM 4136]		NA	NA	NA	NA	NA	NA	NA	NA	NA	NA		PZR76102.1
GN2a__NODE_2072135_length_1102_cov_0.321101_1	3D	PF06725.11	7.5e-25	91.6	3D	PF06725.11	TCCGCCGCGCCGCTTAACACTCCACTCGTTCAGCGCCGCGGATTCTCTCCGGCGATCCTCGTTCAACACGTCCGGCAGCCAATTCTCAAAACCTGCTGCGCTTGGTGCGAGCGAAAGAGATCGCCACTGCCGAGCCAGTGGCGAGAGTGGTCGTCACTTCAGGAGAAAAGATCCAGCTGCCCGACTAGCTTCGAGAGCGGCGAGCTCAGCGTCGATCAAGCCTCGATGCAGGGCATCAAGGACTGGGCGCGGCGCAATCCGGCGAAGGTGCAGGAATACCTCGACGCGAACCCGAGCTACGTCTTCTTCCGCGAGCTGCCGCGCGATCTCGCCGGGCCGATCGGCGCGCTCGGCGTCCCGCTCATGCCCGAGCGATCGATCGCGGTGGACTCACGCGTG…	SAAPLNTPLVQRRGFSPAILVQHVRQPILKTCCAWCERKRSPLPSQWREWSSLQEKRSSCPTSFESGELSVDQASMQGIKDWARRNPAKVQEYLDANPSYVFFRELPRDLAGPIGALGVPLMPERSIAVDSRVIPLGVPVYLATTRPNSPQPLQRLMVAQDTGGAIKGAVRADFFWGSGDDAAVQAGRMRQSGRMWVLLPNGFPRAPGSSNP	212	0.818567	0.334262	N	N	N	Cytoplasmic	OuterMembrane	Unknown			yes				PG_hydrolase	fig|265072.11.peg.2765	69.7	152	45	1	62	212	270	421	4.7e-53	216.1	fig|265072.11.peg.2765 Membrane-bound lytic murein transglycosylase A precursor (EC 3.2.1.-) [Methylobacillus flagellatus KT]	QJR09371.1|GH102|	75	148	37	0	64	211	291	438	9.4e-60	233.4	GH102	WP_171089062.1
GN2a__NODE_2086040_length_1831_cov_0.335088_1	3D	PF06725.11	5.4e-20	76.1	3D	PF06725.11	CAACACGATGGCGGCCCCGAGCGGGATCCGCCGGCCCATCGCGTCGGTGAAGGCGCCGGATCGCAGCCCGGTGGCGATCGTCTCGCGAATCGACGCGGCGCAGCCATCGATGCCTCGGAACGTGACGACCTGCCAGGGCGAGCGGCGCAGCTCGTGGAGCGGCAGCGGCCGATCCGAGCCGATGAGGCCCGGCGCCGATCCCAGCAGCGTCGAGATCGACGAGTCGTCGGTCATCCCGGAGAGGTCGATGTCGATGCGGGCGCTCTCTCGGCCGAAGATGCGTCGCGCCAGCGAGGTCGCCAGGAGGTCGGCCGAGGCACTCGCATCGCCACACAGGAGGACGACGGCATCGGGTCGGGCGCGCTGGGCATCGAGACCGCGCAGGGAGACCCCGAGGCG…	QHDGGPERDPPAHRVGEGAGSQPGGDRLANRRGAAIDASERDDLPGRAAQLVERQRPIRADEARRRSQQRRDRRVVGHPGEVDVDAGALSAEDASRQRGRQEVGRGTRIATQEDDGIGSGALGIETAQGDPEAAEQGGGGLLGGQILYDAAFEIEFNAAGDYRDLEDKYGVLILKASEVETDYGHVLVYGVNDDIVKRFDFKNVRLSAQEVITEVARLGGIAMPCHPGRPTIGLIEHYGKRPPLEGVVGVRPSYFEAVTAGRSIAVDRTHVYGTPFFIDADLPIDSARPTTKFRKLMVAQDTGSAIVGPARADLYFGAGLEAGKVAGRLRHNARFVILVPKSLDPLARGRKMPVPDARPSEQIAKLFPQTAPLKDPSREQTNAAKPPEVTAATNVRPAA…	452	0.679203	0.170464	N	N	N	Cytoplasmic	Cytoplasmic	Cytoplasmic			yes				PG_hydrolase	fig|316056.16.peg.309	73.1	130	33	2	258	386	196	324	1.2e-42	182.6	fig|316056.16.peg.309 Membrane-bound lytic murein transglycosylase A precursor (EC 3.2.1.-) [Rhodopseudomonas palustris BisB18]	ABJ04333.1|GH102|	58.2	146	60	1	257	401	270	415	1.1e-36	157.9	GH102	WP_108520071.1
GN2a__NODE_2103112_length_1524_cov_0.862438_1	3D	PF06725.11	7.7e-14	56.4	3D	PF06725.11	TTGATTAAATCCACTTTTATTGGAAGCGCTGCCACTGTGCTTCTCGCTTTTTCTGCAATTTCCTATCCAAAAAGCCACATTCCACATCAAGATCCCAAGGCAGTACAGCCAGATCAACAGCAAACTCAGCAGGCAAAGGCTGCAAACCAGGAACCAGGGCCGGTTCCGGCTGCCAATGAGTCTGGGCCTGAATTAGCCAACTCAGAATCCCCGATAACCAGTTCATCTGTTTCGACCAGCACCACAAAGACGGCGGCCGCGCCAATTTCCGGAGGAAATGACAGCGTTTCCGAACCTGTGGTCGCTCCTCAGACCTACACAGCCACGGCCTATAGCCTGCGCGGAAGGACCGCCAGCGGGCGGCCGGTGAGTCGCGGGCTGATCGCCGCCGACCCTTCA…	MIKSTFIGSAATVLLAFSAISYPKSHIPHQDPKAVQPDQQQTQQAKAANQEPGPVPAANESGPELANSESPITSSSVSTSTTKTAAAPISGGNDSVSEPVVAPQTYTATAYSLRGRTASGRPVSRGLIAADPSVLPLGTRVRVEAGSFSGEYVVADTGGAVKGRRIDIWTPTAREAMRFGRRAVKLTVLTLGGKRAKSGSVRPRRADASAPLTSPIQPADKQEK	224	0.935013	0.879514	Y	N	Y	Extracellular	Unknown	Unknown			yes				PG_hydrolase	OGP84753.1	55.8	95	41	1	99	192	37	131	8e-19	102.4	OGP84753.1 hypothetical protein A2Y95_03845 [Deltaproteobacteria bacterium RBG_13_65_10]	ALC81296.1|CBM50|	42.7	96	48	2	98	189	166	258	2.2e-11	72.8	CBM50	PYS43971.1
GN2a__NODE_482818_length_1488_cov_0.462326_1	3D	PF06725.11	3.3e-05	28.7	3D	PF06725.11	GGAACGATGATCCGCGGCTCCGTGCAGATCGTCCGCCTCGACTCCGGGCATGCGTTTGCCGATCAGCTGCGCCGGTGGACGGCGCGGGTGCGAAGCAACAATCAGGTCGACAAGCGGCAGCCAGAGAAGCCTGCGTCGGTCTCGGAGATCAAGCATGTCATCTACGTGATCAAAGAGAATCGAACCTACGATCAAGTCTTCGGCGACCTGGGCAAGGGCAACGGGGATCCCTCGCTCACGCTGTTCCACGACGACTCGGCCCCCAACCAACGCGCACTGGCGCGCCGGTTCACGCTCATGGACAACTTCTATGTCGACGCCGAGGTGTCCCAGGACGGGCACCCCTGGTCCACGCAAGCCACCGCGACGGACTATGTCGACAAGATCTGGCCGTTCGAC…	GTMIRGSVQIVRLDSGHAFADQLRRWTARVRSNNQVDKRQPEKPASVSEIKHVIYVIKENRTYDQVFGDLGKGNGDPSLTLFHDDSAPNQRALARRFTLMDNFYVDAEVSQDGHPWSTQATATDYVDKIWPFDYAWAYFRSYDSEFVPIAQQFKSEPLADDPTVPRSAAAATVGYLWDAAYRRGVSFRDYGEGTPWDDPHNCHSGTVFSDLTHLQARFGQHVDPRFPGWNLDCFDHAVREPEWEREFHSYVRNGNLPGLEVVYLPNDHTQGTTKGVATPASYEADNDVAVGRLVDAVSHSHYWRSTAIFVVEDDAQDGPDHVDAHRSTALVISPFTQHRTVDSTHYDTAGMLGTIEDILGLDPMSIFDQRGTRMWPSFASWPNLRPFNVLPTSVIPFGT…	430	0.911368	0.766782	N	N	N	Unknown	Unknown	Cytoplasmic			yes				PG_hydrolase	fig|562970.4.peg.545	47.5	408	165	9	1	391	385	760	2e-90	341.3	fig|562970.4.peg.545 hypothetical protein, putative phosphoesterase [Bacillus tusciae DSM 2912]		NA	NA	NA	NA	NA	NA	NA	NA	NA	NA		HFX43319.1
GN2a__NODE_684955_length_2114_cov_0.301555_3	3D	PF06725.11	4.5e-05	28.3	3D	PF06725.11	ATGTCGACCTACCTCAAATTCGCCGGTCTCGCGGCGCTGGTCTGCCTGATCGCCAGTTGCGAGACACCAAGCCCGCAAGCCAGCAAACAAGCGCCCACCGCTAACGGACGCCGCATTTCAAATGTCCGGACCACAGCCTACACGCACACGGAAAGAGGCGGCCGGCGTAACGCTATCGGGAAAACTTTGTCCGACTCGGGCCACGTCAGCGCGGCGGCCGATTGGTCGCGTTTTCCGCTCGGGACGCGGTTCCAGATCGTCGGCACGCAGGACCGGTACATCATCGACGATTATGGCGGCGCGTTGGTCGGCACAAATACGATCGATCTCTACATGAGCAGCCGACGGGCAATGCGTTTGTGGGGCGTCCGCCGGGTCGACATCGACATTATCGAGTGG…	MSTYLKFAGLAALVCLIASCETPSPQASKQAPTANGRRISNVRTTAYTHTERGGRRNAIGKTLSDSGHVSAAADWSRFPLGTRFQIVGTQDRYIIDDYGGALVGTNTIDLYMSSRRAMRLWGVRRVDIDIIEWGSKQQSLKVLAPRRKNGLVRRMIAGIEANKS	164	0.337464	0.082997	Y	Y	Y	Cytoplasmic	Unknown	Unknown			yes				PG_hydrolase	fig|497964.5.peg.2080	56.7	120	51	1	42	160	3	122	2.6e-27	130.2	fig|497964.5.peg.2080 hypothetical protein [Chthoniobacter flavus Ellin428]		NA	NA	NA	NA	NA	NA	NA	NA	NA	NA		PYJ11169.1
GN2a__NODE_746036_length_1120_cov_0.257257_1	3D	PF06725.11	1.3e-21	81.2	3D	PF06725.11	CAGGGCGTGCCGCTGACGCCGGGCCGCTCCATTGCCGTCGACCGGATGCATCAATACGGCACGCCATTCTTCATTGAAGCCGATCTGCCAATCGATGGCCGCAAGCCTGCCTCGCCCTTCCGCCGCCTGATGATCGCGCAGGATACGGGTGCGGCGATCGTCGGACCGGCGCGCGCCGATCTCTATTGGGGCGCCGGCGAGGAGGCCGGTCGCATTGCCGGCCGCATTCGCCATCCCGGCCGCTTCGTGATGCTGCTTCCGCGCGAACTCGACATCACCGCGGCCCGCGGGGAGGTACCGTGGCCGGTGCCGAAACCGAAGATCGCTGCGCTCGAAGCCACGAAACAGGACGGCGAGGGCAAGGCTGAGTCAGTCGATACCGGCGCAGCCCGCAGGGAG…	QGVPLTPGRSIAVDRMHQYGTPFFIEADLPIDGRKPASPFRRLMIAQDTGAAIVGPARADLYWGAGEEAGRIAGRIRHPGRFVMLLPRELDITAARGEVPWPVPKPKIAALEATKQDGEGKAESVDTGAARRETPLSAPKPKIAAPEAKKQDDKSKANSASVGAIATRRQQLSPLPNTKIAALEVGKQDVKGKANSASGGASAIGKSILLPVLRPKNSAIEVKKQNGKGKVETVGASPGASAPSRHKPLPAPKPKIPEIEARNHDAKGKADSTSVGEIASRGNQKSSLAPKSKTPRIEARKQNGKGKAEATDGGEVGRAAARSGRQAVPTRKSYRL	336	0.909613	0.526457	N	N	N	Cytoplasmic	OuterMembrane	Unknown			yes				PG_hydrolase	96187.peg.482	51.6	95	44	2	1	93	146	240	7.3e-16	93.2	96187.peg.482 Membrane-bound lytic murein transglycosylase A /7_1157 precursor (EC 3.2.1.-) 166:906 [SPGG7_Alphaproteobacteria_MAG]		NA	NA	NA	NA	NA	NA	NA	NA	NA	NA		TMJ28056.1
GN4e__NODE_113350_length_1094_cov_0.381295_1	3D	PF06725.11	1.2e-12	52.4	3D	PF06725.11	AAATACCGCCGCCTGGTGATCGCCCAGGATGCCGGCGGCGCGATCAAAGGACCGGTGCGCGGCGATCTGTTCTGGGGCTACGGCAAGGATGCCGCGGCGGGCGCCGGCGCAATGAACGCCCGCGGTCGCTACTATCTGCTGCTGCCCGGCCCGGTGGCCGCCCGCCTGCCGCCGCATTGA	KYRRLVIAQDAGGAIKGPVRGDLFWGYGKDAAAGAGAMNARGRYYLLLPGPVAARLPPH	59	0.640244	0.691179	N	N	N	Unknown	Unknown	Unknown			yes				PG_hydrolase	fig|1234382.3.peg.4335	63	54	18	1	4	55	93	146	5.4e-07	61.2	fig|1234382.3.peg.4335 Membrane-bound lytic murein transglycosylase A precursor (EC 3.2.1.-) [Thauera phenylacetica B4P]	ABM48223.1|GH102|	60.9	46	18	0	4	49	87	132	1.3e-06	55.1	GH102	NQU70089.1
GN4e__NODE_1181554_length_1107_cov_0.316430_1	3D	PF06725.11	5e-20	76.1	3D	PF06725.11	CGAATCAACTACGATGCGCATAACGGCTTCGGCTACACCGCGGTGGGGCGCATCCTGATCGAGCGCAATCTGGTGCCGCGCGACGAGATGTCGATGGACCGCATCAAGCGCTGGATGCACGCCAATCCGGACCAGGCCAAGGAGGTGAGGGGGACCAACCGCTCGTTCGTCTTCTTTCGCATCACCGGCCTCAACAACGAAGACGAGCCGTCCGGCGCGCAGGGTGTGCCGCTCAATCCGGGGCGCTCGATCGCGGTCGACCGGACCCATGTCTACGGCACGCCGTTCTTCATCGACGCCGACCTGCCGATCGATAGCGCGCGGCCGACGACGAAATTCCGCAAGCTCATGGTGGCGCAGGACACCGGCTCCGCCATCGTCGGCCCGGCGCGCGCCGAT…	RINYDAHNGFGYTAVGRILIERNLVPRDEMSMDRIKRWMHANPDQAKEVRGTNRSFVFFRITGLNNEDEPSGAQGVPLNPGRSIAVDRTHVYGTPFFIDADLPIDSARPTTKFRKLMVAQDTGSAIVGPARADLYFGAGADAGKVSGRLRHSMRFVMLVPNSLDPVTRAKKLPVPDERPSKKIARLFPQTDPQKDVKNGARPAEVPAVATGKDSASGPAAAKSGTSGSAASKPVAQVAAAPVPLPAARPHVEPVKEGRRHRHPRRYRTRQ	270	0.907239	0.249762	N	N	N	Unknown	OuterMembrane	Unknown			yes				PG_hydrolase	fig|1156987.3.peg.1495	66.7	216	70	2	1	215	261	475	3.3e-75	290	fig|1156987.3.peg.1495 Membrane-bound lytic murein transglycosylase A precursor (EC 3.2.1.-) [Bradyrhizobium elkanii 587]	SHI14157.1|GH102|	66.8	226	70	2	1	221	240	465	6.1e-80	300.8	GH102	WP_108520071.1
GN4e__NODE_1212861_length_5189_cov_0.495659_3	3D	PF06725.11	2.3e-12	51.6	3D	PF06725.11	TTGCGTTGGCGTCGGGAGAGCCGCCTCGCGCTCGGGCTGGCGCTCGGAGCTGCGCTCCTCCTCGGTGTGTTTTTGCCGGGGGCCGAAGGCGCGGGCCCGAAAGGAGGAGCCGGGTCGCTACGCCAGCAGCAGAAAGGGATTGCCGCCCGTTCCCAGACCGCTCTCCTGAGTCTCTACGCCCTCGATTCGCGCCTCGCGAGAGCCCGGGGCGAGCTGGCCGGCCTCCGCAGCCGGGCCCAGGGCCTCAAGCTGGAGCGGGAACAGGTTCGACAGGAAATCGAGGTTGTCGCGGGCAACCTGAAGGCCTCCCAGCGCCTCCTCGGCGACCGCCTGAGGGCCCTCTATGAAGAGGGAGAGCCCGATGCGATCGCCGTCCTTCTCGGCGCCACATCGCTCGAC…	MRWRRESRLALGLALGAALLLGVFLPGAEGAGPKGGAGSLRQQQKGIAARSQTALLSLYALDSRLARARGELAGLRSRAQGLKLEREQVRQEIEVVAGNLKASQRLLGDRLRALYEEGEPDAIAVLLGATSLDDAVTRLDELERSARQGAQATSDSQDGQAKLQGLALELAARIREVQALEGRAAQTATVLESARAHRVSYLKALARQQRLTARQIAALDSRARQVVAKAQFVQSRATSTPAAAPAASVVDGARTLTVTSTGYSMPGRTATGLPVGPGVVAVDPAVIPLGTRLSIPGYGEGVAADTGGSVQGLTIDLWFPTLAEARAWGRRTVTITLH	338	0.20273	0.098275	Y	N	Y	Cytoplasmic	Unknown	Unknown			yes				PG_hydrolase	OFW52474.1	63.9	83	30	0	256	338	29	111	3.4e-21	110.9	OFW52474.1 hypothetical protein A2146_00935 [Actinobacteria bacterium RBG_16_67_10]	AWI13729.1|CBM50|	47.9	94	40	2	254	338	219	312	5e-15	85.5	CBM50	TML61822.1
GN4e__NODE_1274409_length_11498_cov_0.945680_10	3D	PF06725.11	1.6e-06	32.9	3D	PF06725.11	ATGATTAGAATTCTTTCGCGCTCCAACACCCGCCGTCTCGTGGTGATGCTCGTCGTCATCGGGGGACTGATGCTGACCTACGAAGCGACGACTTTCGATCTGCTTCCGTGGGGATCCGTGCCGGGCGCGCTCGACCCCAGCGCGCCCGTGCCTGGCGCGCGCATCGATTTCTCCGCCACCGCGTACTGCAAGGGGACGACGACCGCGTCGGGCGCCGCCGTGCGCACGGGCATCGCCGCGGCGGATGATTCGATCCTGCCGGTCGGCAGCGTCGTCAACGTCGCCACGGATAACCTCCGATACAACGGTGTCTACACGATCATGGATACCGGCCCGCGCGTGCAGGGGCGGCTGCTCGATCTCTACATGTGGAGCTGCAAGGAAGCGCTGGCGTTCGGC…	MIRILSRSNTRRLVVMLVVIGGLMLTYEATTFDLLPWGSVPGALDPSAPVPGARIDFSATAYCKGTTTASGAAVRTGIAAADDSILPVGSVVNVATDNLRYNGVYTIMDTGPRVQGRLLDLYMWSCKEALAFGRKSIQVTVLRLGWNPQASTPGLIGRLFRRRERARADVPPPAAPPPIAVESTVEAASDGGEDAPPSPPALHESSTLSADPASSPAPLP	220	0.888629	0.658604	N	N	Y	Unknown	Unknown	CytoplasmicMembrane			yes				PG_hydrolase	OGP84753.1	44	100	55	1	46	145	33	131	5.1e-10	73.2	OGP84753.1 hypothetical protein A2Y95_03845 [Deltaproteobacteria bacterium RBG_13_65_10]		NA	NA	NA	NA	NA	NA	NA	NA	NA	NA		PYR82379.1
GN4e__NODE_1325706_length_1261_cov_0.290351_2	3D	PF06725.11	1.1e-23	87.8	3D	PF06725.11	ACTGTAGAGGGACCGCGCGGCGCGCTCGGAGTCGCGCTCACCGCGGGGCGCTCGATCGCCGTCGATGCTCGCTACCTGCCGCTCGGCGCGCCCGTGTTCGTGGCGACGACCTGGCCGCAATCGTCGCGTCTGCTTCGACGTCTGATGCTTGCGCAGGACACCGGCGGCGCGATTCGAGGCCCGCTTCGCGCCGACTGGTTCTGGGGCTTCGGCGAGGACGCGGCGCGCGAAGCGGGCCGCATGCGGCAGGAGGGCCAGCTCTGGCTGCTGTGGCCGAAGGACGCGCTGCTTCCTCAGCAGCGCTGA	TVEGPRGALGVALTAGRSIAVDARYLPLGAPVFVATTWPQSSRLLRRLMLAQDTGGAIRGPLRADWFWGFGEDAAREAGRMRQEGQLWLLWPKDALLPQQR	101	0.470176	0.070261	N	N	N	Cytoplasmic	OuterMembrane	CytoplasmicMembrane			yes				PG_hydrolase	fig|1234382.3.peg.4248	66.3	95	32	0	4	98	195	289	1.6e-27	130.2	fig|1234382.3.peg.4248 Membrane-bound lytic murein transglycosylase A precursor (EC 3.2.1.-) [Thauera phenylacetica B4P]	BCB28568.1|GH102|	66.3	98	33	0	2	99	218	315	3.3e-31	137.5	GH102	TMH50682.1
GN4e__NODE_1578231_length_1369_cov_0.731571_1	3D	PF06725.11	4.5e-25	92.3	3D	PF06725.11	CTGACGCCGGGCCGGTCGATCGCGGTGGACAAATCGCTGCACGTCTACGGCACGCCGTTTTTCATCGAGGGCGAACTGCCGATCGACTCCGAACAATCCAAAACGCCGTTTCACCGGCTGATGATCGCGCAGGATACGGGCTCCGCCATCGTCGGACCCGCCCGCGCCGATCTCTATTTCGGCGCCGGTGTCGACGCCGGCAAGGTTGCCGGCCGTCTTCGGAACAATATGCGGTTTGTGATTCTGGTGCCGAAGAGCCTCGATCCCTCGGTGCGGGGCCGCAAGATGCCGGTGCCGGACGCGCGGCCGTCGGAAAAGATCGCAAAACTGTTTCCGCAGGTTGATCCCCTGAAGGACCGACCGAAAGACCAGAAGACCGGCATCAAGCCGTCGGAGGCA…	LTPGRSIAVDKSLHVYGTPFFIEGELPIDSEQSKTPFHRLMIAQDTGSAIVGPARADLYFGAGVDAGKVAGRLRNNMRFVILVPKSLDPSVRGRKMPVPDARPSEKIAKLFPQVDPLKDRPKDQKTGIKPSEAATTPTSTAQAAVVKPVPLPAVRPNIKPVSEAPRHRHFRRYRYRP	177	0.901954	0.39064	N	N	N	Cytoplasmic	OuterMembrane	Unknown			yes				PG_hydrolase	fig|1156987.3.peg.1495	63.4	202	42	4	1	175	338	534	3.8e-56	226.1	fig|1156987.3.peg.1495 Membrane-bound lytic murein transglycosylase A precursor (EC 3.2.1.-) [Bradyrhizobium elkanii 587]	QDW42466.1|GH102|	75.3	182	36	3	1	174	358	538	5.1e-67	257.3	GH102	WP_138832129.1
GN4e__NODE_1840777_length_2414_cov_0.414304_1	3D	PF06725.11	1e-18	71.9	3D	PF06725.11	ATGGCGTTTGAATATGGGACGCCATTCTTCATTGAAGCTAACCTGCCGATCGAGACGGCAAAGCATATTTCGCCTTTCCGCCGCCTCATGATCGCGCAGGATACAGGTTCTGCGATTGTTGGACCCGCGCGGGCCGACCTTTACTGGGGCGCCGGCGATAAGGCCGCTCTCATCGCCGGCCGCATTCGCCATTCGGGGCGCTTCGTGATGCTGCTTCCACGCGAGCTCGACATGATGGAAGCTGGCAGTCAAATACCGTTACCAACACCCAAACCAAAGATCCCCGAAGTTGAGGTTCACAAGCTCGACAAGAGCAAAGTCTACGGTACAAAATTCGAGGAAGGGCCGACAACCAGGACGGGCCGGCAAGCCGCCCCCGCGCGATGGCGATATCAGTCA…	MAFEYGTPFFIEANLPIETAKHISPFRRLMIAQDTGSAIVGPARADLYWGAGDKAALIAGRIRHSGRFVMLLPRELDMMEAGSQIPLPTPKPKIPEVEVHKLDKSKVYGTKFEEGPTTRTGRQAAPARWRYQSMY	135	0.286495	0.13829	N	N	N	Unknown	OuterMembrane	Unknown			yes				PG_hydrolase	fig|1223566.3.peg.6909	57.1	63	27	0	30	92	1	63	2.6e-12	80.1	fig|1223566.3.peg.6909 Membrane-bound lytic murein transglycosylase A precursor (EC 3.2.1.-) [Bradyrhizobium sp. CCGE-LA001]		NA	NA	NA	NA	NA	NA	NA	NA	NA	NA		TMJ38362.1
GN4e__NODE_1958352_length_1609_cov_0.281586_2	3D	PF06725.11	2.5e-13	54.6	3D	PF06725.11	GCGCAGTCGACGCTTCAGCTGGAACAAGCGCGCGCCGAGCGGTCGTCCTACCTTGCGAGCCTGGCAAGCCAGCGTCGGCTGAACGCCGCTGCGATCTCTTCGCTCCAGCAGCAGGCTCTCGCCGTCGAGACGAGGTCCCGCCAGCTCACGGCGGTCGCCTCCGGGCGGCCCGCGCCGACGATCGAGCCCGGTCTTGGAGGCCGCACGCTCACGGTGACGGCGACCGGCTATGCGATCAAAGGGCGCACCGCCACCGGCACGCCGACTGGCTGGGGGATCGTGGCCGTCGACCCGAGCATGATTCCGCTCGGAACGCGGATGACGGTTCCCGGCTACGGCTCCAGCGTTGCCGCCGACACGGGCGCCGCGGTGCGCGGCGCGACGATCGACCTCTGGTTC…	AQSTLQLEQARAERSSYLASLASQRRLNAAAISSLQQQALAVETRSRQLTAVASGRPAPTIEPGLGGRTLTVTATGYAIKGRTATGTPTGWGIVAVDPSMIPLGTRMTVPGYGSSVAADTGAAVRGATIDLWFPSLAQARAWGRRTVTITLH	152	0.881678	0.126596	N	N	N	Unknown	Unknown	Unknown			yes				PG_hydrolase	OFW52474.1	54.2	83	38	0	70	152	29	111	6.7e-17	95.5	OFW52474.1 hypothetical protein A2146_00935 [Actinobacteria bacterium RBG_16_67_10]	AYY10591.1|CBM50|	50.6	87	33	2	65	151	136	212	7.3e-14	80.5	CBM50	TMJ93208.1
GN4e__NODE_20524_length_15057_cov_0.930771_5	3D	PF06725.11	7.4e-15	59.5	3D	PF06725.11	ATGCGCACGCTCCGTTATTGGCCGGTCGTCCTCGGAGCCCTGCTCGCTCTCGGACTGGTTTCCGCAGCGACCGTCGCCGCGGACTCGAGCTCCACTCCGCGCGACCACGCCTCGACGCTCACGCAGCAGAACGCCGACCTCGCGGCCCGCTCGCGCGGCGTCGTGCTCGAGCTGTACTCGCTCGACGCGCGGCTCGCACGGGAGCGCGCGCGACTCGTGGCGTTGCGGATCCGGACCGCCGAGGTGAAGGGCGAGCTCGCTGCGGCACAGCAACGGCTCCACGTGGCTCAACACACGCTGAAGGTCTCGGAGCGGTCGCTCGCCTCCAGGCTGGCGCTCCTGTATGAGCAGGGCGACACCGACCCCCTGGCGGTCGTGCTCGGCGCCACCTCGATCGCG…	MRTLRYWPVVLGALLALGLVSAATVAADSSSTPRDHASTLTQQNADLAARSRGVVLELYSLDARLARERARLVALRIRTAEVKGELAAAQQRLHVAQHTLKVSERSLASRLALLYEQGDTDPLAVVLGATSIADALGNLDSLDRIADQDRVVILQTQQAKHSAAALSWELAAKERNLLGLAQQASQSTLVLEQSRSQRASYLVTLASRQRLNAAAIAAYQQQALAVEANAREVAAVSPTQPAAPIPIAPGGRSLTVLATGYSIHGHTATGAPTGWGVVAVDPSVIPLGTRLTIPGYGSGVAADTGSAVQGATIDLWFPTVAQARAWGRRTVTISLH	336	0.207067	0.115814	Y	Y	Y	Unknown	Unknown	CytoplasmicMembrane			yes				PG_hydrolase	OFW52474.1	62.7	83	31	0	254	336	29	111	7.5e-21	109.8	OFW52474.1 hypothetical protein A2146_00935 [Actinobacteria bacterium RBG_16_67_10]	QEA00954.1|CBM50|	42.4	118	58	3	227	335	133	249	6.5e-15	85.1	CBM50	TMJ93208.1
GN4e__NODE_2180765_length_6287_cov_0.937074_3	3D	PF06725.11	5.3e-16	63.2	3D	PF06725.11	GTGGCGTACTACCTTCCGGGCAAGACCGCCCTCGGCGTTCCCGTGGGCAAGGGTGTCGTCGCCGTCGACCCGAGGCTGATTCCTCTCGGCACGAAGCTCCATGTCCCGGGCTACGGGCCGGGGCTCGCAGCGGACGTCGGGACGGCGATCAAGGGTCGCATCATCGACCTCTGGTTCCCCAGCACGGCCAAGGCCCGCGACTGGGGTCGGCAAACCGTCACCATCACCATCTACCGGTAG	MAYYLPGKTALGVPVGKGVVAVDPRLIPLGTKLHVPGYGPGLAADVGTAIKGRIIDLWFPSTAKARDWGRQTVTITIYR	79	0.516827	0.082742	N	N	N	Cytoplasmic	Unknown	Unknown			yes				PG_hydrolase	OFW52474.1	86.1	79	11	0	1	79	34	112	2.6e-33	149.1	OFW52474.1 hypothetical protein A2146_00935 [Actinobacteria bacterium RBG_16_67_10]	AOH53199.1|CBM50|	50.6	77	34	1	7	79	110	186	5.8e-15	83.2	CBM50	OFW52474.1
GN4e__NODE_23508_length_2670_cov_0.587681_2	3D	PF06725.11	1.6e-13	55.3	3D	PF06725.11	TTGCCCGCAGTGGGAGAGCCAGGTAGGGGGTTGCGAGCTGGGCTCGTAGCCGCGTCTGTGGTCGCTCTGGCCGCTTTGCAACTGCCCTCTGCGATCGGCGCAGGGTCGCCGTCGCGGCTGCAGGAGCGTGCTCAGGAGTTGCGGAGCGAGAACTCGTCGCTCCAGAATCAGACGCGGGCGACGTGGCTCAGCTCAGTCACGCTTTCGACGCGTCTCGCCGAAACGCAAAGCGCGCTCGAGCGCTTCAGGGCGAAGCGGGAGACGATCTCGGCGGAGCGGGCCGAGGCTGCGCAGCGCCTGCGCCTCGCGCGCCACACGCTCGAGGTCTCGGAGAAGCGGCTGGCCGGCCGGTTGCGGCTGCTCTACGAACAGGGCCCGAGCGACCCGATGTCCGTTCTC…	MPAVGEPGRGLRAGLVAASVVALAALQLPSAIGAGSPSRLQERAQELRSENSSLQNQTRATWLSSVTLSTRLAETQSALERFRAKRETISAERAEAAQRLRLARHTLEVSEKRLAGRLRLLYEQGPSDPMSVLVGATSVDDAINRIDSLHRIAGLDREVIDAAKTARAHLTVITQRLAADEARARETEAATAATVVALEAAQREQAAALASLNAKQSANSSQISTLESQARELAATPGASQSGRTLTVLATGYSLTGHTSTGVPVGYGIVAVDPSLIALGTKMTIPGYGEGVAADTGGAVAGAHIDLWFPTEAEALAWGSRTVTVTLH	328	0.156873	0.045185	Y	N	Y	Unknown	Unknown	Unknown			yes				PG_hydrolase	OFW52474.1	62.3	61	23	0	268	328	51	111	2.5e-13	84.7	OFW52474.1 hypothetical protein A2146_00935 [Actinobacteria bacterium RBG_16_67_10]	QEA00954.1|CBM50|	42.2	109	54	1	228	327	141	249	3.2e-14	82.8	CBM50	TML13227.1
GN4e__NODE_33984_length_28751_cov_1.320782_8	3D	PF06725.11	5.9e-08	37.4	3D	PF06725.11	ATGATCATCAGCGGATCCTTCTGGGCCAAGGCGTTCGTGACAGTGGTGGCGGCGTGCACCTTCGCCGCGCTGTTCGAGGTGACGACCCTCGACTCGAGGTACGCCGCGCGGCCGGCGACGCGTCACGAAGCGAACGCGCTGCCGTTGCCCGGCGAGCGCGTCGCGTTCAGCGCAACGGCCTACTGCAAGGGCATCGTGACGACGGCTGGTGTCGCGGTGCAGGCCGGCGTCGCGGCCGCCGACCCCGAGATGCTGCCGGTCGGTTCCGTGGTCGAAATCGACTCGCTGCCCCCGAAGTACAACGGTGTCTACACCATCCTCGATACCGGACCGGCAGTCCAAGGCCGGCACGTCGACTTGTACATGTGGAGCTGCAACGAGGCGCTGACATTCGGACGC…	MIISGSFWAKAFVTVVAACTFAALFEVTTLDSRYAARPATRHEANALPLPGERVAFSATAYCKGIVTTAGVAVQAGVAAADPEMLPVGSVVEIDSLPPKYNGVYTILDTGPAVQGRHVDLYMWSCNEALTFGRRPIHLTVLRMGWNPRATTVSFIDKFLKRPLPSRPLPQAPPQD	175	0.530089	0.632687	N	N	Y	Unknown	Unknown	Unknown			yes				PG_hydrolase	OGP84753.1	42.6	101	57	1	44	144	32	131	5.3e-10	72.8	OGP84753.1 hypothetical protein A2Y95_03845 [Deltaproteobacteria bacterium RBG_13_65_10]	QDW08093.1|CBM50|	42.9	91	47	3	56	142	54	143	1.3e-09	66.6	CBM50	OLB62726.1
GN4e__NODE_367961_length_5682_cov_1.018702_3	3D	PF06725.11	8.5e-10	43.3	3D	PF06725.11	ATGGTCGTGCAACGAATCGCGGCCCTGCTCGTGCTGCTCTGCTTGTTCCTCGGCGCGGCTCCGTCGACGATGCGCGTGGTGGCGACAGCATATTGCGATCACGGCATCACCAAATCCGGCACGCGTGCGCGGACCGGTATCGTCGCCGCCGATCCGGCCGTGCTGCCCGTCGGCACGGTCCTGCGAATTCTGGACGGCGCGTTCTCCGGGATTTACACCGTGATGGACACGGGCTCGGCCGTGAAGGGACGCAAGATCGACATCTTCATCCCCAACTGCGAGCGCGCGGTCGAGTTCGGCGAGAAGTCACTGCGCGTACGCATCCTGCGCCACGGCTGGAACCCGAAAGCGACGCCGGCGATTACTGAGACGAGATAG	MVVQRIAALLVLLCLFLGAAPSTMRVVATAYCDHGITKSGTRARTGIVAADPAVLPVGTVLRILDGAFSGIYTVMDTGSAVKGRKIDIFIPNCERAVEFGEKSLRVRILRHGWNPKATPAITETR	125	0.105187	0.411171	Y	Y	Y	Cytoplasmic	Unknown	CytoplasmicMembrane			yes				PG_hydrolase	OGP84753.1	49.4	87	43	1	27	112	45	131	9.7e-14	84.7	OGP84753.1 hypothetical protein A2Y95_03845 [Deltaproteobacteria bacterium RBG_13_65_10]	ARK22376.1|CBM50|	40.2	102	48	5	18	109	94	192	8.9e-10	66.6	CBM50	PYQ78084.1
GN4e__NODE_438793_length_1709_cov_0.615869_1	3D	PF06725.11	2.6e-08	38.6	3D	PF06725.11	GTGTCGGCGCCGACGATCGCGCAAGAATTCCGCGTGACGGTGGGTGTTGATGATCCGGTCCTCTTGTTCAACGGCGCCCTGAGTCAAGTCGATCTCACCTATGAAGGCCGCGCGCATAGTCCGATCTATCACTGCTCGGCGACCGACGACACGGCCCGCGCGAACCGGCGGCGTCCCTTCGGGCAATGGTCGAACGTCTCGGCGACCGTCATCGCCCAGGCGCTCATCGCGCAGTTCGTCCCCGGCTTCGGCTCGGCGTTTGTACAAGCCGGGTTACCGCCGGTCACGGTCATCTTCGACGGTAGTGAAGGCCTGAATCGGTGCCTGACGCAGATCACGAATCTCATCGGCGGCTACTGGTACTTCGCCGATCGGCAACTCCATTTGTTTCTCACCGAG…	MSAPTIAQEFRVTVGVDDPVLLFNGALSQVDLTYEGRAHSPIYHCSATDDTARANRRRPFGQWSNVSATVIAQALIAQFVPGFGSAFVQAGLPPVTVIFDGSEGLNRCLTQITNLIGGYWYFADRQLHLFLTESSAAPDPIDAAHRFLEDPHIAASVEMSQVRTRVYGRGHGEALLSAVIQGETLIPIASAVMFSASGGRAIALAQVLTYTGVQLGGVGSLVGPGAAPSVQPGAAPAAGTGLSSGIYSYAYTFVTPAGESLPGPIAALAVGATTPPAVPPTVSAPQVGSGPDPGLHSYAVTFVTASGETTPGPTVAAATGLTIAPATAPAASVRGFDPKVVKLGSLLYVPLLEGRTMPGRQPWGGYVHDGCVIADDTGGHISGNRLDLFVGRKAYFLGL…	403	0.922685	0.134236	N	N	N	CytoplasmicMembrane	CytoplasmicMembrane	CytoplasmicMembrane			yes				PG_hydrolase	AGP34085.1	43.1	58	28	1	337	394	85	137	0.0065	50.4	AGP34085.1 hypothetical protein SCE1572_06000 [Sorangium cellulosum So0157-2]		NA	NA	NA	NA	NA	NA	NA	NA	NA	NA		RPH52611.1
GN4e__NODE_463627_length_1269_cov_0.589721_1	3D	PF06725.11	2e-11	48.6	3D	PF06725.11	TTGATGAAGAAATATACCTTTCTGGGAAGCGTTGTCAGTGTGCTTCTCGCTTTCTCAGTAATTTCCTACGCGAGAACCTACGTTCAAGATCCCAAACCAGTTCAGCAAACAAATCCAACCGTAAAGCTTCAGAGCAGTACTCCAGCAGAACCGACTAAGCCTGAGACTTCGGTGACGCAAGATACTGATTCACGAGAATTTGTGAGCGAATCAGCCAGTGCCAGCACGAGTTCATCACCTGCGGTATTGCCCGCGACCATCACTCTGCCAGCTGAGATTTATTCAGCCACGGCCTACAGCCTGCGGGGCCGAACCGCCAGCGGAAAGCCGGTAGCCAGGGGTCTGATTGCCGCCGATCCGCGCGTATTACCGATCGGCACCCGGGTGCGCCTCGAAGCC…	MMKKYTFLGSVVSVLLAFSVISYARTYVQDPKPVQQTNPTVKLQSSTPAEPTKPETSVTQDTDSREFVSESASASTSSSPAVLPATITLPAEIYSATAYSLRGRTASGKPVARGLIAADPRVLPIGTRVRLEAGAWTGEYVVADTGGAVRGRRIDIWTPTSGEAMRFGRRAVKLIVLEVGGRRPASVAPRPRLVNPSTTSSSAGSQAPKQ	210	0.936144	0.922168	Y	Y	Y	Unknown	Unknown	Unknown			yes				PG_hydrolase	OGP84753.1	56.2	89	38	1	93	180	43	131	2.4e-17	97.4	OGP84753.1 hypothetical protein A2Y95_03845 [Deltaproteobacteria bacterium RBG_13_65_10]	AEN89098.1|CBM50|	41.1	95	49	2	87	177	194	285	1.2e-11	73.6	CBM50	PYS22132.1
GN4e__NODE_699898_length_2058_cov_0.406298_2	3D	PF06725.11	2.6e-10	45	3D	PF06725.11	ATGCACAGGACTGCGAAGACATCCGGCTATCGCATCGCAGTGCTCGCGGCGGTTCTCGCCGTAGGCGGATGCCGTCCCTCCGTTCCCCCTCCGGCGCCCGTACCGCCGCCACAGCAGCCCGAGCCGCCAAAGGCGGAGGTCCCGGCCACGTCGTTCGAGGCTACCGCGTACTCGATCGAAGGCGAAACGGCCTCAGGCGCGCAAACGCGCAAGGGTATCGTCGCCGCCGATCCGAAGGTGTTGCCGATAGGTTCCCGCATCCGTGTGCAGGGCGCCGGTCAATATGACGGCGAGTATACCGTCAAGGACACCGGGCGGGAGATCAAAGGGCGCGAGATCGATCTCTACATCGCCAATGATGCCGAGGCGAAGCGCTTCGGCAGGAAGGATGTGACTGTC…	MHRTAKTSGYRIAVLAAVLAVGGCRPSVPPPAPVPPPQQPEPPKAEVPATSFEATAYSIEGETASGAQTRKGIVAADPKVLPIGSRIRVQGAGQYDGEYTVKDTGREIKGREIDLYIANDAEAKRFGRKDVTVEVLERGNGQRLSTE	147	0.920632	0.24556	Y	N	Y	Cytoplasmic	Unknown	Unknown			yes				PG_hydrolase	OGP84753.1	62.5	88	33	0	52	139	44	131	5.3e-19	102.4	OGP84753.1 hypothetical protein A2Y95_03845 [Deltaproteobacteria bacterium RBG_13_65_10]	QHA36403.1|CBM50|	41.5	94	42	3	53	137	186	275	5.6e-11	70.9	CBM50	WP_110173553.1
GN4e__NODE_722571_length_1201_cov_0.340741_1	3D	PF06725.11	6.7e-09	40.5	3D	PF06725.11	GCAATCTGTTCGGATGCGGGCAACCGGGTACGGTCGCAAACCTGCCGAAACCTCCATCAACCTCACCCGTTTCGGCTGAACTGGCAACGAAACTGTGGTACGGTCCCGCCCTTGCTCTGGGGAGTCAAGGGGACGTGGGGGTCGCCCTTGGGTGTGGCGGCGTGCGTCTGCATGCTCATGATTCCGGCGGCGGCCGGTGCCGGCCCGTCGCCGAGCATGGCATCGCTCAAAGCCGACGACGCGAGCCTCGCAGCGAAGTCCCGCTCGGCCGTGCTCGGGCTCTACTCGCTCGACGCCCGGCTCGCGACTGCCCGGCAGCGGCTCGGCAGCCTCCAGGCCGCCGCCCGCCGGCTCGAGTCTCAGCGCCTCGACCTCCTCCGGGCGCTCCGGATCGCCCGA…	AICSDAGNRVRSQTCRNLHQPHPFRLNWQRNCGTVPPLLWGVKGTWGSPLGVAACVCMLMIPAAAGAGPSPSMASLKADDASLAAKSRSAVLGLYSLDARLATARQRLGSLQAAARRLESQRLDLLRALRIARLDTKLSQNRLASRLRFMYEHGATSSLDFLMGAKSLEDALTQLDDYNRVSATDADVLLQVQTAKRETLRLRRTLGAQARALAETTATASRTVAQLEQVRSSRASYIADLARRRSLDAAKITEISAQAAAAEVKTQKLSQPVRAPNADVSASVAALTTAAGGRTLTVVATGYDLPGRTATGLPVGWGIAAVDPSVIPLGTRIVVPGYGVAVAADTGVYGSSVDLWFPTAAQALAWGRRTITIALD	376	0.595313	0.05348	N	N	N	Unknown	Unknown	Unknown			yes				PG_hydrolase	OFW52474.1	58.5	82	32	1	296	375	29	110	1.6e-16	95.5	OFW52474.1 hypothetical protein A2146_00935 [Actinobacteria bacterium RBG_16_67_10]	ACQ69197.1|CBM50|	48.9	94	37	3	291	373	165	258	1.3e-11	74.3	CBM50	MSY59272.1
GN4e__NODE_866067_length_10333_cov_0.831669_6	3D	PF06725.11	4.3e-11	47.5	3D	PF06725.11	ATGACACGCAGCTGGCGCGCGCATCAAAGCCTTGTCCGCGAATCCGGGCAAGGCAACCTCGTGATCGGACGGCGAAATCTGTCGAAGGGGGAATTCTGCATCGACGGTGCACTTCGACATTCCGGCGAATTTTGCGGTCCGAGGCCGCCGGATCGCAGTTTGCCGCAACCCGAGTCCGTGGATAGGGTTGTCACAACGTACAGACGGAAGGCGGGGGTCGTGACGTTGCTCCTGACCGTATCCGCGTGTGCCCATGGCATTCACCCGGCTTCGCCACCCCAATTACCGCCGCCCGAAGTACCACCTCCGCAAGTACCACCTCCGCAGGTGCCGGCAACGCAAGGTCCGGAACGTCCCGCTGCACGATTACTATTCACGGCGACAGCGTACTGCACCGGT…	MTRSWRAHQSLVRESGQGNLVIGRRNLSKGEFCIDGALRHSGEFCGPRPPDRSLPQPESVDRVVTTYRRKAGVVTLLLTVSACAHGIHPASPPQLPPPEVPPPQVPPPQVPATQGPERPAARLLFTATAYCTGRITASGLPVSKGVVAADPAVLPLGTRVRITGAAAYNGTYWVLDTGGAIRQRRLDLYIPDCAAARQFGRRSVHVTVLPGRH	213	0.878462	0.196178	N	N	N	Unknown	Unknown	Cytoplasmic			yes				PG_hydrolase	OGP84753.1	46.9	96	49	1	116	209	33	128	1.1e-12	82	OGP84753.1 hypothetical protein A2Y95_03845 [Deltaproteobacteria bacterium RBG_13_65_10]	QDW08093.1|CBM50|	40.4	89	49	2	125	209	54	142	6.8e-10	67.8	CBM50	MBU21722.1
GN4e__NODE_867847_length_1017_cov_0.568080_2	3D	PF06725.11	1.3e-11	49.2	3D	PF06725.11	ATGTCGCGTTTCACACTCATCTGGTTGTGGTTACAGAGGCGCACTGCCGTCGTGGTTGTGTCCGCGCTCGCTCTGACATCGGTGTCGGCGGCGCATGAGTCCCGCCCGAAGCTTCGAGCGATTCCATCACCCATGACCCTGCCATCGGTGGTGACGGCTTCTGAATTGCCGCGCGGCACTCTTCGTACCCTCGTGCCTCCCGCCAGGCGTCCTCGGCAGATCTGGATGGAAGTCACAGCCTATTGCTCGTGCACGAAGTGCTGCGGCTCCAAGGCGACTGGCCTCACCGCCAGCGGCAAGCTCGTGACCTATAACGAAGGCCGCTTCGTCGCCGCCGATACGAGCATGTTCCCGTTCGGCACGAAACTGAGCATTCCTGGCTACCATGACGGCGGGCGA…	MSRFTLIWLWLQRRTAVVVVSALALTSVSAAHESRPKLRAIPSPMTLPSVVTASELPRGTLRTLVPPARRPRQIWMEVTAYCSCTKCCGSKATGLTASGKLVTYNEGRFVAADTSMFPFGTKLSIPGYHDGGRVEVIDRGGAIKGNKIDVFFPNHEDAKRWGRKWVAVTIGE	172	0.616258	0.071684	N	N	Y	Unknown	Unknown	Unknown			yes				PG_hydrolase	OHB74644.1	41.9	124	68	3	47	170	2	121	2.3e-21	110.5	OHB74644.1 hypothetical protein A2Z25_10405 [Planctomycetes bacterium RBG_16_55_9]	AQX54562.1|CBM50|	45	100	47	3	72	170	204	296	2.8e-14	82	CBM50	HEU46769.1
GN4e__NODE_870932_length_1416_cov_0.482625_2	3D	PF06725.11	2.1e-09	42.1	3D	PF06725.11	ATGAAGGCTCTCGCGGCCGCCGATCCGGACATGCTGCCCGAAGGGTCGGTCGTCCAGGTCGAGGGCGCGCCGGAAAAACACAGCGGGATATACACCGTGCTCGACACGGGTCCGAAGGTGCAGGGCCGCCATGTGGATCTCTACATGTGGAGTTGCACCGAGGCCCGCGCATTCGGCCGCCGGCCGGTCAAGCTGACCGTGCTGCGTCTCGGCTGGAGCCCCAAGGACACCGCGCCCACCGCCTCCCCCCAGGCGAAAAAGGGCGAATAG	MKALAAADPDMLPEGSVVQVEGAPEKHSGIYTVLDTGPKVQGRHVDLYMWSCTEARAFGRRPVKLTVLRLGWSPKDTAPTASPQAKKGE	89	0.891943	0.710503	N	N	N	Unknown	Unknown	Unknown			yes				PG_hydrolase	fig|234267.13.peg.5208	47.1	51	27	0	30	80	1	51	0.0001	54.3	fig|234267.13.peg.5208 3D domain protein [Solibacter usitatus Ellin6076]		NA	NA	NA	NA	NA	NA	NA	NA	NA	NA		OLB62726.1
GN4e__NODE_892972_length_3675_cov_0.462296_3	3D	PF06725.11	2.5e-06	32.2	3D	PF06725.11	ATGTTGCTGTCTGGCTCGCTGACGCGGAAGCTCGCCGCCACGTGCGGAGCGGTGCTCGGCTTCGTCCTCCTCTACGAGGTGACGGCGCTGGACTCGAAGGCCACCGCCGCCCACGAGGTCGAAGTGCGGGAAACGGCCTGGCCCCATCCGGGTGCCCGGCTGCGCTTCCATGCGACCGCCTACTGCAAGGGCACCACGACCGCCTCGGGCACCACCGTCCGCACCGGCATCGCCGCCGCCGACCCCCTCCTCCTGCCGGTCGGGTCGGTCATCCAGGTCGACTCGCTGAGCCCCCGCTACAACGGCATCTACACGGTGATGGACACCGGGCCGGCGGTGCAAGGCCGCGAAATCGACATCTACATGTGGAACTGCGGCGAGGCGCTGGACTTCGGGCGC…	MLLSGSLTRKLAATCGAVLGFVLLYEVTALDSKATAAHEVEVRETAWPHPGARLRFHATAYCKGTTTASGTTVRTGIAAADPLLLPVGSVIQVDSLSPRYNGIYTVMDTGPAVQGREIDIYMWNCGEALDFGRRSIAINVLRLGWNPKASAPASIAAEIRAHEAAPDASASQAVTETVTVNVTSPAADGAAAVETAPR	198	0.836309	0.068806	N	N	N	Unknown	Unknown	CytoplasmicMembrane			yes				PG_hydrolase	OGP84753.1	47.1	102	53	1	43	144	31	131	6.4e-12	79.3	OGP84753.1 hypothetical protein A2Y95_03845 [Deltaproteobacteria bacterium RBG_13_65_10]		NA	NA	NA	NA	NA	NA	NA	NA	NA	NA		PYR93991.1
GN4e__NODE_936055_length_8539_cov_1.379187_6	3D	PF06725.11	1.2e-09	42.9	3D	PF06725.11	ATGATCTCCGGCTCGTTCTGGCGGAAGTCGTTCGTGACGGCCATCGCCGCGGCGGGGTTCGTGTCGCTGTACGAAGTGACCATCCTCGACTCGAAGTACGCGGCCCGGCAGGCGACGATGCGCGAGACGACGGCGCTGCCGGTGCCGGGGGCGCGGCTGGCGTTCGGCGCGACCGCCTACTGCAAGGGGATCACGACCAGCTCCGGCGTCGCCGCGCAGACCGGTGTCGCGGCCGCGGATCCGGAGCTGTTGCCCGTCGGCTCGGTGGTGGAGATCAGCAGCCTGCCGCAGAAGTACAACGGCATCTACACGGTGCTCGACACCGGCCCGGCGGTCCAGGGCCGCCGCGTCGACATCTACATGTGGAGCTGCAACGAGGCGCTCAGCTTCGGCCGCCAG…	MISGSFWRKSFVTAIAAAGFVSLYEVTILDSKYAARQATMRETTALPVPGARLAFGATAYCKGITTSSGVAAQTGVAAADPELLPVGSVVEISSLPQKYNGIYTVLDTGPAVQGRRVDIYMWSCNEALSFGRQAAHITVLRLGWNPRATTPGFLDRFFKRPEPAPLPSRPLPLAVPSS	178	0.871454	0.863685	N	N	N	Unknown	Unknown	Unknown			yes				PG_hydrolase	OGP84753.1	41.9	105	60	1	39	143	28	131	2.4e-10	73.9	OGP84753.1 hypothetical protein A2Y95_03845 [Deltaproteobacteria bacterium RBG_13_65_10]	QCV56700.1|CBM50|	40.6	69	36	1	63	131	119	182	5.5e-05	51.2	CBM50	OLE79437.1
GN4e__NODE_964644_length_2878_cov_0.497642_2	3D	PF06725.11	2.8e-11	48.1	3D	PF06725.11	ATGCCCTACCCCGCTGCCCGCACTCGCCCCAAATACCGACTCCCAGCGCTTGCTGGCGCCGCCGCGCTGACCATCTTGGCCGTCGCCGTCGGCTCGTGCGCGTCGCGTCCCCCCGAAGTTCCGCCCCCACCGCCTGAGGTTGCAGCTCCGCTTCCGACAGCCAGCAAGACGCGGACTTTCGTCGCCACCGCCTACTCCAACGACGGCACGACGAAATCGGGCAGTCAGACCCGGGCGGGAATCGTCGCCGCCGATCCGCGGGTCCTGCCGATCGGTACGCGTAACCACGTCGCAGACGCCGGCCCGTATTCAGGCGTCTACACGGTTACGGACACAGGTAGAGCCATCAAAGGCAGCGAAATCGACTTGTTCATTTCGGACCCGAAGGAAGCGAAGCGC…	MPYPAARTRPKYRLPALAGAAALTILAVAVGSCASRPPEVPPPPPEVAAPLPTASKTRTFVATAYSNDGTTKSGSQTRAGIVAADPRVLPIGTRNHVADAGPYSGVYTVTDTGRAIKGSEIDLFISDPKEAKRFGRKHVQVEVLGKD	147	0.93318	0.892039	N	Y	Y	Unknown	Unknown	Unknown			yes				PG_hydrolase	OGP84753.1	65.9	85	29	0	60	144	44	128	8.1e-20	105.1	OGP84753.1 hypothetical protein A2Y95_03845 [Deltaproteobacteria bacterium RBG_13_65_10]	ALS23556.1|CBM50|	45.7	81	38	3	69	147	153	229	1.4e-09	66.2	CBM50	OGP84753.1
GO1e__NODE_104946_length_2129_cov_0.495518_2	3D	PF06725.11	7.1e-23	86.4	3D	PF06725.11	ATGTCGCTGGAGCGTATCCGTGAGTGGATGCGCGCCAACCCGGAAAGCGCGGAGGAAGTCCGGCGCCAAAACCGATCCTTCGTGTTTTTCCGGATCGTCGGTTTGTCCGATGGCTCCGATGACCAGGAGGCCATCGGCGCCCAGGGCGTACCGCTTACGCCGGAACGTTCGATTGCCGTCGACAAGTCGCTGCACGTGTACGGTACTCCTTTTTTCATCCAGGCCGGCCTGCCGCTCACCAGCGAGAAGCGGACCGCCAGCTTTGATCGCCTGATGATAGCGCAGGACACTGGCTCAGCGATCGTCGGTCCCGCGCGCGCGGATATCTTCTGGGGAGCCGGCGATGGAGCGGGCCGCGTCGCAGGCCGCATTCGTCATCCCGGTAGCTTCGCGATGCTG…	MSLERIREWMRANPESAEEVRRQNRSFVFFRIVGLSDGSDDQEAIGAQGVPLTPERSIAVDKSLHVYGTPFFIQAGLPLTSEKRTASFDRLMIAQDTGSAIVGPARADIFWGAGDGAGRVAGRIRHPGSFAMLVPREIDPSATRVPLPPERPRLTAEARVRTPLPKSPAQVQGRRFSQAVTSGRDLRSRSRERSECFGTSAPGRKFRELGCAGGQGADSKLR	222	0.557358	0.147313	N	N	N	Cytoplasmic	OuterMembrane	Cytoplasmic			yes				PG_hydrolase	fig|224911.1.peg.643	63.6	154	51	2	1	152	276	426	1.8e-47	197.6	fig|224911.1.peg.643 Membrane-bound lytic murein transglycosylase A precursor (EC 3.2.1.-) [Bradyrhizobium japonicum USDA 110]	AWL98008.1|GH102|	63.6	154	51	2	1	152	272	422	4.6e-49	198	GH102	NVO13011.1
GO1e__NODE_11432_length_7744_cov_0.810573_6	3D	PF06725.11	3.1e-13	55.5	3D	PF06725.11	ATGAAGAAATACACATTTCTGGGAAGCGTGGTAGGTGTGCTTCTCGCTTTCTCAGTAATTTCCTACGCTAGAACCTACGTTCAGCCGCAAGATCCCAAGCCAGTTCCGCAGTTAAACCAGACGGTAAACACCCAGAGCACGACGCCGGCAGAAGCAGCCAGGCCCGAGGGGTCTGCAACCCTGGTTGAGCCGGTCAATTCCGGTCCAAAGAGCGTGACGCCTCAGGTGTTGACCGGAACTGTGATCCTGCCAGCTGAAATTTACTCCGCAACGGCGTACAGCCTGCGCGGTCGAACCGCCAGCGGCCGGCCGGTAGCCAGAGGAGTGATTGCCGCGGATCCGCGCGTTTTGCCGATTGGCACCCGCGTACGCGTCGAAGCTGGAGCCTGGAGTGGAGAG…	MKKYTFLGSVVGVLLAFSVISYARTYVQPQDPKPVPQLNQTVNTQSTTPAEAARPEGSATLVEPVNSGPKSVTPQVLTGTVILPAEIYSATAYSLRGRTASGRPVARGVIAADPRVLPIGTRVRVEAGAWSGEYIVADTGGAVKGRRIDIWTPTSSEAMRFGRRAVKLTVLEVGGKRPRTASVRPRLVNSVNGSPSTEAPASKR	204	0.895978	0.768463	N	Y	Y	Unknown	Unknown	CytoplasmicMembrane			yes				PG_hydrolase	OGP84753.1	57.3	89	37	1	87	174	43	131	3.6e-18	100.1	OGP84753.1 hypothetical protein A2Y95_03845 [Deltaproteobacteria bacterium RBG_13_65_10]	AEN89098.1|CBM50|	44	91	44	2	85	171	198	285	5.4e-12	74.7	CBM50	PYS22132.1
GO1e__NODE_14_length_206263_cov_2.263978_20	3D	PF06725.11	1.3e-10	47.1	3D	PF06725.11	ATGCTCACGACACTGGCCAAGTTCCCGCTTTTCACTCGCTTGCACGCGATGGGCGTCTACGCCGGTGGGCGGCTTCGCCGCTGCGGCGGGAGGGCCGCCCTGCTGTCGGTGCTGCTCGTGGCCGGGCTGCTGATGGGGGCCAAGGGTCCCGAATCGCGGTCCGCGGCGCTGGCCTCGATCCGCAGCGATCCGGCGGATGCGGTGGCTTATCTCGATAACTCTCCTGTGATGGGTCGGGCGATGCTGCTGGCCTCGCTCGACCAACCGGCCGATGCGGCGCGGGATCGGATGACGACCGATCCCGCGCCGGACGGCCCGCCGGACCTTGCCTCGCCGGCCGCGGCGCTGATGACGCCCACGCTGATGCCGATCCGCGGGCCGCGGGCCATCGAGATGGAA…	MLTTLAKFPLFTRLHAMGVYAGGRLRRCGGRAALLSVLLVAGLLMGAKGPESRSAALASIRSDPADAVAYLDNSPVMGRAMLLASLDQPADAARDRMTTDPAPDGPPDLASPAAALMTPTLMPIRGPRAIEMEVTAYCSCKKCCGPKAKGVTASGRPVSYNRGRFAAADTRLLAFGSKLVIPGYAAGKPVEVIDRGSAIKGNRLDVYFASHEQAKKWGRKTLMVTVLE	228	0.5579	0.062516	N	N	N	Cytoplasmic	Unknown	CytoplasmicMembrane			yes				PG_hydrolase	OHB74644.1	52.6	97	44	2	130	226	27	121	6.7e-21	109.4	OHB74644.1 hypothetical protein A2Z25_10405 [Planctomycetes bacterium RBG_16_55_9]		NA	NA	NA	NA	NA	NA	NA	NA	NA	NA		HEU46769.1
GO1e__NODE_145338_length_1772_cov_0.666263_4	3D	PF06725.11	9.5e-12	50.8	3D	PF06725.11	ACCTCGCCCAACCCCGCCACCAGATTGCCCGAGCAAAAATTCGAGCGGCTTAGGGTGATGCAGGATACCGGCGGCGCCATCCGCGGTGCGGTCAGGGGCGACGTCTATTGGGGCTATAGCGCGGACGCCGCCTCCATCGCCGGCCGGATGCGCAGTGAAGGCCGCATGACGGTTCTGCTGCCAAAGGCCGTCGCCGAGCGGCTTGGACCGAGCGCCGAATTCGCCGGTTCGCGCTGA	TSPNPATRLPEQKFERLRVMQDTGGAIRGAVRGDVYWGYSADAASIAGRMRSEGRMTVLLPKAVAERLGPSAEFAGSR	78	0.547384	0.04409	N	N	N	Cytoplasmic	Unknown	Unknown			yes				PG_hydrolase	fig|360115.5.peg.1261	46.8	62	33	0	1	62	108	169	1.2e-06	60.5	fig|360115.5.peg.1261 Membrane-bound lytic murein transglycosylase A precursor (EC 3.2.1.-) [Coxiella burnetii RSA 331]	AIT63251.1|GH102|	45.2	62	34	0	1	62	129	190	1.5e-07	58.5	GH102	REJ86298.1
GO1e__NODE_145991_length_1768_cov_0.473588_2	3D	PF06725.11	6.5e-06	32	3D	PF06725.11	ATGCTCCTCTCCCGATCGTCCGGACGGAAGATCGTCGCCACCTCCCTTGCGGCGGTGGGTTTTGCTCTTCTCTACGAGGTGACGGTCCTCGATTCACGCTACGCTGCGCGACATGCGGAGCTGCGCGAAGCGACGGCGACCCCAACTCCGGGCGCCCGTCTCCGATTCACCGCCACGGCGTACTGCAAGGGCACGACAACGGCCTCAGGTGTGAACGTCCGCACCGGCATTGCCGCGGCAGATCCGGACCTGCTGCCCGTCGGATCGGTAATCCAGGTCGACAAGCTCGGGGAGCGCCACAACGGCGTCTACACGATCATGGACACCGGTCCGAGGGTCCATGGCCGGCACATCGACATCTACATGTGGAGCTGTAACGAAGCCTTGGATCTCGGGCGG…	MLLSRSSGRKIVATSLAAVGFALLYEVTVLDSRYAARHAELREATATPTPGARLRFTATAYCKGTTTASGVNVRTGIAAADPDLLPVGSVIQVDKLGERHNGVYTIMDTGPRVHGRHIDIYMWSCNEALDLGRRGIQLTVLRLGWNPQASTPSLVERLFRQREANLPPPPPWPPASAAGVGTPATDPQK	189	0.814409	0.132405	N	N	Y	Unknown	Unknown	Unknown			yes				PG_hydrolase	OGP84753.1	44.7	103	56	1	42	144	30	131	4e-11	76.6	OGP84753.1 hypothetical protein A2Y95_03845 [Deltaproteobacteria bacterium RBG_13_65_10]		NA	NA	NA	NA	NA	NA	NA	NA	NA	NA		OFW06517.1
GO1e__NODE_15344_length_6451_cov_0.527172_8	3D	PF06725.11	1.4e-09	43.8	3D	PF06725.11	CCGACCGGGCCGCCGGCGACCCCGGTAGCCACCACCGCGGCCGTCATCGCCGACGCTTCGTCGACCACTGCGGCGGCGGTCACGACCGCCGTCGCCACGACCGCGGCGCCGCCGACGACCGCTGCTCCGGTCGGTGACGGTGAGCCCGCGGGATCGGTGCCGCTCGGCGAGTTCACGGTCGTCTGCTACGTGATCGTCGGGACGACCTACTCGGGTCAGCCCACTGGCCCCGACGTCGTCGCCGTCGACCCGAAGGTCATTCCCCTGCACACCCGAATTTGGGTCGAGGGGATCGGCTATCGCACCGCGCTCGACATCGGCGGGGGGATCAAGGGCAACACCCTCGACCTCTGGATGACGTGGCCGGACTGCAAGAAGTTCGGCAAGCAGCGACTCAAC…	PTGPPATPVATTAAVIADASSTTAAAVTTAVATTAAPPTTAAPVGDGEPAGSVPLGEFTVVCYVIVGTTYSGQPTGPDVVAVDPKVIPLHTRIWVEGIGYRTALDIGGGIKGNTLDLWMTWPDCKKFGKQRLNVYRVS	138	0.926746	0.646994	N	N	Y	Cytoplasmic	Unknown	Unknown			yes				PG_hydrolase	fig|1231057.3.peg.376	46.6	88	42	3	52	134	160	247	1.1e-10	74.7	fig|1231057.3.peg.376 Cell wall-binding protein [Paenisporosarcina sp. TG-14]	QBP39913.1|CBM50|	43.2	88	45	2	52	134	160	247	1.8e-11	72.4	CBM50	TML57069.1
GO1e__NODE_155185_length_1707_cov_0.336696_3	3D	PF06725.11	2.3e-19	75.1	3D	PF06725.11	GTGAAGTTTCCGGGAACGACCAAGGAATCCGTGTTCAGCAGCGACCCGGGCTTCGTCTTCTTCCGCCAGATCCCCGACAGCGACGGCGGGCCCGTCGGCGCGCTGGGCGTGCCGCTGACGCCGGGACGCTCGGTGGCGGTCGACCCGCGCACGACGCCCCTCGGCGCACCGGTGTTCATCTCGACCGAAGGCGCGACACCCGACACTCACGTCAATCGCCTGATGTTCGCGCAGGACACCGGCGGTGCGATCCGCGGTGCGGTGCGCGCCGATTATTTCTGGGGATTCGGACCAAGTGCGTACGAGCGTGCGAGCCGGATGAAGGAAAGTGGCCGCATG	MKFPGTTKESVFSSDPGFVFFRQIPDSDGGPVGALGVPLTPGRSVAVDPRTTPLGAPVFISTEGATPDTHVNRLMFAQDTGGAIRGAVRADYFWGFGPSAYERASRMKESGRM	113	0.931512	0.277218	N	N	N	Unknown	OuterMembrane	Unknown			yes				PG_hydrolase	fig|905052.3.peg.5587	63.5	115	40	1	1	113	11	125	1.6e-31	143.7	fig|905052.3.peg.5587 Membrane-bound lytic murein transglycosylase A precursor (EC 3.2.1.-) [Thauera selenatis AX]	AYH42528.1|GH102|	60	110	43	1	4	113	227	335	2.4e-30	134.8	GH102	TMH19328.1
GO1e__NODE_167343_length_1636_cov_0.811221_3	3D	PF06725.11	5.4e-20	77.2	3D	PF06725.11	CGCGAAGAGGTGACCATGGACCGCATCCGGACCTGGATGACGGCCAACCCGAAAGAGGGCGACGAACTCCGCCGGATGAACAAGTCCTATGTGTTCTTCCGCGAGACCGGCCTTGGCGAGAACGAGGAGCCGGTCGGCGCACAGGGCGTCTCGCTCACTGCCGGGCGTTCGATCGCGGTCGACAGGAAGCTGCACATCTACGGCACGCCGTTCTTCATCCAGGCCGAGCTGCCGATCGAGAGCGAGGAGCCAGTCACGCGCTGGCGGCGCCTGATGATCGCGCAGGACACCGGTGGTGCGATCATCGGGCCGGCGCGCGCCGACATCTATTACGGCGCCGGCGAGCCGGCGGGGTTGATCTCGGGCCGCTTCAAGCAGCCCGGCCAGTTCACCATGCTG…	REEVTMDRIRTWMTANPKEGDELRRMNKSYVFFRETGLGENEEPVGAQGVSLTAGRSIAVDRKLHIYGTPFFIQAELPIESEEPVTRWRRLMIAQDTGGAIIGPARADIYYGAGEPAGLISGRFKQPGQFTMLFPKSIDPFAAEREDEEIPLPKPRPENIPQDEVTAAKPEVVAAVTTAVPLPVARPDVKKPEAPKTANVKPAEAKPAETKPAEAKVVTKPAAAKPGGKKKPEPKKESKKTAKPIEPAPPG	251	0.863189	0.37842	N	N	N	Cytoplasmic	Unknown	Cytoplasmic			yes				PG_hydrolase	fig|316057.3.peg.814	62.4	157	56	1	1	157	260	413	1e-46	195.3	fig|316057.3.peg.814 Membrane-bound lytic murein transglycosylase A precursor (EC 3.2.1.-) [Rhodopseudomonas palustris BisB5]	AMN38718.1|GH102|	66.2	157	50	1	1	157	260	413	6.3e-55	217.6	GH102	MSP46650.1
GO1e__NODE_1743_length_24632_cov_1.986945_17	3D	PF06725.11	7.6e-12	51.1	3D	PF06725.11	ATGGAAGCGGCTGATAAAGTTAGCCTTAGCGAGTCGGTTGTGGCTGAGGAGCAGTTCGTCGTTCCTGCCACTCATTACGTGGCGACGGCGTATAGCCTGCGCGGTCGGACCGCGAGCGGTCTGCCGGTTAACAAAGGAATCATCGCAGCCGATCCGCGAGTTTTGCCGCTCGGTTCGCGCGTGAGAATCGAAGCAGGCCCGTACAGTGGTGAATACCTGGTTGCAGACACGGGCGGCATGGTGCGCGGCAAGCGCATCGACATCTGGACGCCGAGCTCGCGCGAAGCGATGCGTTTCGGACGCCGGACAGTGAAACTGACCGTGCTCCATCTCGGCGGCAAGAAACGTTCAGCAAAGAGTCCGTCTTAG	MEAADKVSLSESVVAEEQFVVPATHYVATAYSLRGRTASGLPVNKGIIAADPRVLPLGSRVRIEAGPYSGEYLVADTGGMVRGKRIDIWTPSSREAMRFGRRTVKLTVLHLGGKKRSAKSPS	122	0.761294	0.069107	N	N	N	Unknown	Unknown	Unknown			yes				PG_hydrolase	OGP84753.1	56.8	88	37	1	26	112	44	131	1.5e-19	104	OGP84753.1 hypothetical protein A2Y95_03845 [Deltaproteobacteria bacterium RBG_13_65_10]	AQU74478.1|CBM50|	42.9	98	49	2	17	110	215	309	5.8e-14	80.5	CBM50	PYS70308.1
GO1e__NODE_184786_length_1547_cov_0.680224_1	3D	PF06725.11	9e-08	38	3D	PF06725.11	ATGCTGCTTTCGCGGTCGCTCCGGCGGAAGCTCCTCGCCTCAATCATCGGCGTGGTGGCACTGACGCTCGTCTACCAGGCGACCGTCATCGACTCCCGATCGGTGCCTGCGGCTACCTATGGAGCGTCGGGCGGCGGCGCGAGGCTGCCGTTCGTGGCGACGGCCTATTGCAAGGGAACGACGACCGCGTCCGGCGTCGCGGTCCGGTCAGGAATCGCCGCGGCGGACCCCCGCCTCCTACCGGTCGGTTCGGTGGTCAAGCTCGACGGCACCCCCGAGGGGCACGAGGGCATCTACACGGTCCTCGACACCGGCCCCAAGGTGCAGGGACGCCACGTGGACCTCTACATGTGGAGCTGCCACGAGGCGCTGGCCTTCGGAAAAAGGAAGGTCTCGCTC…	MLLSRSLRRKLLASIIGVVALTLVYQATVIDSRSVPAATYGASGGGARLPFVATAYCKGTTTASGVAVRSGIAAADPRLLPVGSVVKLDGTPEGHEGIYTVLDTGPKVQGRHVDLYMWSCHEALAFGKRKVSLTVIRRGWHPNGAAAAAAKGD	153	0.489554	0.309475	N	N	Y	Unknown	Unknown	Unknown			yes				PG_hydrolase	OGP84753.1	46.7	90	45	2	51	139	44	131	2.3e-09	70.5	OGP84753.1 hypothetical protein A2Y95_03845 [Deltaproteobacteria bacterium RBG_13_65_10]	AUS07744.1|CBM50|	41.6	77	38	3	62	136	137	208	2.1e-05	52.4	CBM50	ODS51923.1
GO1e__NODE_200673_length_1476_cov_0.742435_2	3D	PF06725.11	5.9e-12	51.4	3D	PF06725.11	ATGCTGCTCGTCGTCGGCGCGTTACTCGGGCTCCCCGCAGGCGGGCTCGCCCAGTCCCCCGACACGCTTCGCGCCCGCGGTGCCGAGCTCGGCGCCGCGGAGCAACAGGCTCGGCTCGAGCTCTTCGCCCTCGAATCCAGGCTCGGCCGCGCGGAAGCGGCACTGGCCGGCATCCAGTCACGGCTCACCGCCCTGGAGCGGCAGCGCACGTCGTCGCGGAGACAGCTGGCCGCGGCGCGGCGCACGCTTGCCGAGGCCGAGACGCGGCTCGCCGACCTGGTGCGCACGCTCTATGTGTCTGAACGACCCGATGTGCTGGCGGTCTTTCTCGGCGCCGCGTCGCTCGAGGACGCAATCGACGGAGTCGACAGCCTCCACCGAGCGGCCGACGCCACGAGC…	MLLVVGALLGLPAGGLAQSPDTLRARGAELGAAEQQARLELFALESRLGRAEAALAGIQSRLTALERQRTSSRRQLAAARRTLAEAETRLADLVRTLYVSERPDVLAVFLGAASLEDAIDGVDSLHRAADATSGVLDEAQAARVRVAALLRRQTSRRTELRQLGAAAASRTAELAGARADRLSYISQLQAEQVLNQQQIAEAVAAAEAAQAAATMETAVAEAAPSISSIGAQAVITEPPPTPEPQPQPQPSPQAPPAQTGKTLTVVATAYTTRGTTATGIPTGPGIVAVDPTVIPLGTRMTIPGYGEAVAADTGSAIKGLRMDVWVATAAEAAQWQWQPVTITLH	345	0.225898	0.042695	Y	N	N	Unknown	Unknown	Cytoplasmic			yes				PG_hydrolase	OFW52474.1	53	83	39	0	263	345	29	111	5.4e-14	87	OFW52474.1 hypothetical protein A2146_00935 [Actinobacteria bacterium RBG_16_67_10]	QCS52817.1|CBM50|	51	96	38	2	258	344	191	286	6.7e-15	85.1	CBM50	TML44479.1
GO1e__NODE_217_length_74112_cov_2.027125_45	3D	PF06725.11	7e-08	38.4	3D	PF06725.11	ATGCGAATCCTCGCACGCTACGCCTGGGTGAAGGTCACGGTGCTCCTCGCCGCCGTCGCTGGCTTCGTGTTGCTCTACGAAAGCCAGATGCTGGATTCGCGCAAAACGGCCTGGCAGACGATGACCAACCCTGATGGATCGCCGAGGCCTGGCGCGCGCCTGCCATTCAGCGCCACTGCGTACTGCAAGGGCACGACGACCGCCTCAGGGGTGGGCGTGCGGGCGGGCATCGCCGCGGCCGATCCGTCGCTGCTGCCGGTCGGGAGCGTGATCAACATCGCGGTCGGCGACAATCGCTACAACGGCATCTACACCGTGATGGATACCGGCCCGAAGGTGCAGGGTCGCATTCTCGATCTCTACATGTGGAGCTGCCACGACGCGCTGCGATTCGGTCGG…	MRILARYAWVKVTVLLAAVAGFVLLYESQMLDSRKTAWQTMTNPDGSPRPGARLPFSATAYCKGTTTASGVGVRAGIAAADPSLLPVGSVINIAVGDNRYNGIYTVMDTGPKVQGRILDLYMWSCHDALRFGRKDVQVTVLRLGWDPRASAPSLIDRLFRARASRRPPPADPPPADIQPDAGSGEDTLDAAEEGVPESDPPPVTETPAPATPSPSI	216	0.939369	0.745215	N	N	N	Unknown	Periplasmic	CytoplasmicMembrane			yes				PG_hydrolase	OGP84753.1	47.4	97	50	1	48	144	36	131	1e-10	75.5	OGP84753.1 hypothetical protein A2Y95_03845 [Deltaproteobacteria bacterium RBG_13_65_10]		NA	NA	NA	NA	NA	NA	NA	NA	NA	NA		MSO82895.1
GO1e__NODE_22277_length_5148_cov_0.560573_4	3D	PF06725.11	6e-08	38.6	3D	PF06725.11	ATGTGGGCCACGATCTCGCAGTCGATGCGGCGGAAACTCGCAGTGCTGGTGATCGCCGTGGTCGGCTTCCTCTTCATGTACGAAGCCGAGATGTTCGACTCGCGCAGCGCGTTCTGGCAGACCCTCGCACAGAGCGGACCTCCCCGTCCCGGTAGCCAGATGCCGTTCGCCGCAACCGCATATTGCAAGGGAAGCACGACCGCATCAGGCGTCGTTGCGCGCACGGGTGTTGCGGCAGCCGATCCCACCCTTCTCCCCGTTGGCAGCGTCGTCAACATCGCGGCGGGCGATGCCCGTTACAGCGGCGTCTACACCGTCATGGACACCGGCCCGCGAGTCCAGGGTCACGTGCTCGACCTCTACATGTGGAGCTGCCACGAGGCGCTGAAGTTCGGCCGC…	MWATISQSMRRKLAVLVIAVVGFLFMYEAEMFDSRSAFWQTLAQSGPPRPGSQMPFAATAYCKGSTTASGVVARTGVAAADPTLLPVGSVVNIAAGDARYSGVYTVMDTGPRVQGHVLDLYMWSCHEALKFGRKEVQVTVLRLGWDPTASSPGLVDRVFRGRAAARRIPPPDPPPPAGIAPEGESPSDVAPAETPAPAQEAPVESIAPGPVAGQQ	215	0.944737	0.585885	N	N	N	CytoplasmicMembrane	CytoplasmicMembrane	CytoplasmicMembrane			yes				PG_hydrolase	OGP84753.1	50.5	101	45	3	47	144	33	131	1.2e-11	78.6	OGP84753.1 hypothetical protein A2Y95_03845 [Deltaproteobacteria bacterium RBG_13_65_10]		NA	NA	NA	NA	NA	NA	NA	NA	NA	NA		OFW14588.1
GO1e__NODE_257148_length_1279_cov_0.503454_1	3D	PF06725.11	3e-07	36.3	3D	PF06725.11	GCCTCGGACCCGTCGATCCTGCCCGTCGGCAGCGTCGTCAACATCAGCACGCACGACGTGAAGTACAACGGCGTTTACACGATTATGGATACCGGACCGGCGGTACAGGGACGTACGCTCGACCTTTACATGTGGAGCTGCCATGAAGCCCTGAGGTTCGGACGCCGGCCAGTCGAACTGCGCGTGCTGCGATTAGGGTGGAATCCGGCGGCGAGCACCCCAAGCTTCGTCGATCGGTTGTTCCGGAGGCGTGAGGCGGCTCGCCGACCACAGGCTCCGCAACCCTCGCCGACCGATGCGCAGCACGACGACGCGGCGCAACAGGTCCCGGTGCATACCGACCAAGTAGTGGGCTCGGCAGGTGAGTCCGCGACACCTGCCGTTCCCGCCACACCGCTT…	ASDPSILPVGSVVNISTHDVKYNGVYTIMDTGPAVQGRTLDLYMWSCHEALRFGRRPVELRVLRLGWNPAASTPSFVDRLFRRREAARRPQAPQPSPTDAQHDDAAQQVPVHTDQVVGSAGESATPAVPATPLLNTP	137	0.912045	0.327731	N	N	N	Cytoplasmic	Unknown	Unknown			yes				PG_hydrolase	OGP84753.1	47.8	67	32	2	1	66	67	131	4.8e-06	59.3	OGP84753.1 hypothetical protein A2Y95_03845 [Deltaproteobacteria bacterium RBG_13_65_10]		NA	NA	NA	NA	NA	NA	NA	NA	NA	NA		OFW14588.1
GO1e__NODE_2624_length_19467_cov_1.268273_4	3D	PF06725.11	2.6e-08	39.7	3D	PF06725.11	ATGATCATAGCCGCATCGCTTCGGCGAAAGGCGCTCGTGACGGCCGTGGCCGCGGTCAGCTTCGTGGCTCTTTACGAGGTGACGATGCTCGACTCGCATGCGCCTTGGGGACCGGAAGCGCTGATCGGCGCCGGGGCCCCGGCGCCGGGCGCACGCCTGGCCTTTACGGCCACGGCATACTGCAAAGGGCTGGTGACGGCCGCGGGCGTTGCGGCCCAGTCCGGCGTGGCGGCGTCGGATCCGGCACTGCTGCCGCTTGGCTCCATTGTGGAGCTCGACGGCGACAACGAGAAATATGACGGAATCTACTCGGTGGTTGATACCGGTCCGGCGGTGCAGGGACGCGAAATCGACCTCTACATGTGGAGCTGCCACGACGCCCTGAAGTTCGGCCGGCAA…	MIIAASLRRKALVTAVAAVSFVALYEVTMLDSHAPWGPEALIGAGAPAPGARLAFTATAYCKGLVTAAGVAAQSGVAASDPALLPLGSIVELDGDNEKYDGIYSVVDTGPAVQGREIDLYMWSCHDALKFGRQEVRLTVLRLGWNPKATTPSFMQRLFRRNDPPREPDPLPSRPLLVLPPEG	182	0.493532	0.061538	N	N	Y	CytoplasmicMembrane	CytoplasmicMembrane	CytoplasmicMembrane			yes				PG_hydrolase	OGP84753.1	45.4	97	52	1	47	143	36	131	2.5e-10	73.9	OGP84753.1 hypothetical protein A2Y95_03845 [Deltaproteobacteria bacterium RBG_13_65_10]	APH03927.1|CBM50|	40.8	98	44	4	52	140	158	250	2.7e-07	58.9	CBM50	OFV94474.1
GO1e__NODE_26658_length_4619_cov_0.804802_4	3D	PF06725.11	2.3e-09	43.1	3D	PF06725.11	GTGAGACGCTACGCCTTCGGCATCCTCCTCGCCCTGACCGCCTGCGCCACCGCTTCCGCCCCCGCTGTGCGCGCCGCAACCGAGCTTACACCGCACGAGCGGTCGATGGCCTTCATGCTCGATGCGCCCGCGCCGCAGACACTGGGCCCCGACCTTCAGCTCTGGGCGACGCACTATCACACGCCGGTCATCACCCCGGCGCCGAAGACCGTATCGGCCGCCCTTCCGCTCCTCGCCCGCGACGGCACATCGATTTCCCCGCCGCTCCGTCAGAAGGACTGGTGCGAGGCGGCCCTGCAGGGATCGGTGTCGGTGAAACAGGGAGGCAAGGCCACGGCCTATGTCTTCGTCGACGCCAACGGGCCGGAGCAGGCCAATTGCGACGAGTATCTCGGCAAC…	MRRYAFGILLALTACATASAPAVRAATELTPHERSMAFMLDAPAPQTLGPDLQLWATHYHTPVITPAPKTVSAALPLLARDGTSISPPLRQKDWCEAALQGSVSVKQGGKATAYVFVDANGPEQANCDEYLGNLSEGVKNATRRARFMAVNNELGCGVRNIPLMPFRTIAVDTDIIPIGSVIFVPELRGRVFHREDRTLIHDGYLFAGDRGGAIHGRHIDVFMTDTPETPFEDIFASTRKRTFAAHIVNADEPVARAVRDSQSGQC	266	0.095109	0.089172	Y	Y	Y	Cytoplasmic	Unknown	Unknown			yes				PG_hydrolase	WP_045119300.1	42.9	77	42	1	153	227	111	187	6.8e-09	69.7	WP_045119300.1 hypothetical protein [Haliangium ochraceum]		NA	NA	NA	NA	NA	NA	NA	NA	NA	NA		OYX46281.1
GO1e__NODE_26658_length_4619_cov_0.804802_5	3D	PF06725.11	3.9e-10	45.6	3D	PF06725.11	ATGAAACGTCTCCTGCTTGCTTGCTTGCTTGTCGCTGCCGCTGTGGCGATGGTTGCCGGACCTCAGTTCCGTAAAGCCTTTGCCGCAACGCACGTCGAACTGACCATCGGCCCCGGCGAACTTCACCCATCCCAGCAGGCCCTGAACTTCCTTCTTGCGGCGCCCGCTCCCGATGCGACCGGAAAGAAGATGAAGCTGTGGGCGACCTACTACCACATGCCCACATTGCGCCCGTCGCAATCGAACGTCACCGCGCGGCCGCTGCTAGGTCGCAACGGCAAGGCGATCTCGCCGCCGCTTTCACAACAGGACTGGTGCGATGCGGCGATGCAGGGATCCGTGTGGGTCGATTCAGGCGAGGGCGACCCGACGGCGTACATGTATGTCGACAGCCGCGGC…	MKRLLLACLLVAAAVAMVAGPQFRKAFAATHVELTIGPGELHPSQQALNFLLAAPAPDATGKKMKLWATYYHMPTLRPSQSNVTARPLLGRNGKAISPPLSQQDWCDAAMQGSVWVDSGEGDPTAYMYVDSRGPEQMTCDKYFGELSLRIKSATKRARFIAFHHPQACDVRPIPLMAFRTIAVDPDRIKMGTILYVPALRGLGFWKDGELFAHDGYIVASDRGGAIEGNHIDMFVDNAAGKPFPNVVRSNSRQTFEAYVVDKNSPAAKALQSANEVVCGEVKPGRKYQSKPQPTPPNSI	299	0.74235	0.201385	Y	Y	Y	Cytoplasmic	Unknown	CytoplasmicMembrane			yes				PG_hydrolase	fig|502025.10.peg.4749	46.7	75	29	3	174	243	120	188	1.9e-07	65.1	fig|502025.10.peg.4749 hypothetical protein [Haliangium ochraceum DSM 14365]		NA	NA	NA	NA	NA	NA	NA	NA	NA	NA		OYX46282.1
GO1e__NODE_271793_length_1239_cov_0.387299_1	3D	PF06725.11	2.6e-06	33.3	3D	PF06725.11	ATGATCATTGCCCGATCGTTGTGGCGGAAGGCGATTGTGACGGCCGTGGCCGCGGCCGGCTTCGTGTCGCTCTACGAAGTGACCATGATCGATTCTCAAAACGCGGCGCGTCAGGCGGCGCTGCGTGAGACGACGGCGCTGCCGTCGCCGGGCGCGCTTCTCGCCTTCAGCGCAACCGCCTACTGCAAAGGCGTGACGACGACCTCCGGGGTCGCCGCGCAGACCGGCGTCGCGGCGGCCGACCCGCAGCTGCTGCCGGTCGGCTCGGTCATCGAGATCGACTCGATCGCGCCGCGGTACAACGGCATCTACACGATCATGGATACCGGCCCGGCGGTCCAGGGCCGGCAGCTCGACGTCTACATGTGGAGCTGCAACGAGGCGCTCCAGTTCGGCCGC…	MIIARSLWRKAIVTAVAAAGFVSLYEVTMIDSQNAARQAALRETTALPSPGALLAFSATAYCKGVTTTSGVAAQTGVAAADPQLLPVGSVIEIDSIAPRYNGIYTIMDTGPAVQGRQLDVYMWSCNEALQFGRRDIAINVLRLGWNPKASTPTLVERLFRQREAAQRAEAQTPLPSRPIEIR	182	0.131464	0.057651	N	N	Y	Unknown	Unknown	CytoplasmicMembrane			yes				PG_hydrolase	OGP84753.1	42.7	103	58	1	42	144	30	131	1.7e-11	77.8	OGP84753.1 hypothetical protein A2Y95_03845 [Deltaproteobacteria bacterium RBG_13_65_10]		NA	NA	NA	NA	NA	NA	NA	NA	NA	NA		PYR60620.1
GO1e__NODE_29298_length_4375_cov_0.903385_2	3D	PF06725.11	1.4e-08	40.6	3D	PF06725.11	ATGGCGACGAAGCCGGCAAGGCAACCCTCGGGCACCCACAATCGGCGGAGCTTCCTCCTGGGCCTGCTCGTCGCCGTGTTCGCCTTCCCCGGCCTCCTCTGGGCTTCGGTGCGGAGCACGGTCGTGGCCACGGGTTATTGCCCGTGCACGGAGTGCTGTGGCTCCAACAGTCCCGAAGCCGGCGGAGGAGGTCTGACGGCGAGCGGCAAACGCCCGCATCCCGGAGTCACCGTCGCGGCGGATTGGACGGTCTTCCCGGTGGGGACCAGGCTCCTCATCCAGGACATCGGGCACCGGGTCGTCCAGGATCGGGGCCAGGACATCGTCGGCCCCCGAATCGACATCTTTTTCCGCAGCCACGGCGAAGCGATGGCCTTTGGCCGACGTCGGGTGCGAGTG…	MATKPARQPSGTHNRRSFLLGLLVAVFAFPGLLWASVRSTVVATGYCPCTECCGSNSPEAGGGGLTASGKRPHPGVTVAADWTVFPVGTRLLIQDIGHRVVQDRGQDIVGPRIDIFFRSHGEAMAFGRRRVRVRIVR	137	0.147001	0.812577	N	N	N	Cytoplasmic	Unknown	CytoplasmicMembrane			yes				PG_hydrolase	OKZ68769.1	51	98	43	2	42	136	72	167	2.1e-17	97.1	OKZ68769.1 hypothetical protein BHV93_12155 [Clostridiales bacterium 52_15]	AUS07744.1|CBM50|	48.7	76	38	1	62	136	133	208	3e-11	71.6	CBM50	WP_148336209.1
GO1e__NODE_3_length_487119_cov_3.199085_357	3D	PF06725.11	3.9e-12	52	3D	PF06725.11	ATGAAAAATCTCGTTAGAGGAGGTGCATTCGTCCTGCTCTTGAGCATGCTCGTAGTGGTTATCTACGCGCAGACTAAGACGGACAAGCCCCTCATTATAGCGAATGATTCGCAATCAAAATTAGAAAACAATATCGTTGATATCGCACTATTTGATAATAATCTGATCACCACTGGTGAAGTTGCCACCATCAATGACGACGAGAAACTGGTCAAGACGACAGGTTCCGTCAAAACCACGACCGCCGGCGCCAACCGCGGCTCATTTTCCGCGACGGCGTACTGCCTGAAGGGAAGAACAGCATTGGGACACGGCGTTCGCCGCGGCATTATTGCAGCGGACCCGCGCGTCCTTAAACTAGGCTCGCGTGTGGTGGTAAATGGCGGTGGCTACAGCGGA…	MKNLVRGGAFVLLLSMLVVVIYAQTKTDKPLIIANDSQSKLENNIVDIALFDNNLITTGEVATINDDEKLVKTTGSVKTTTAGANRGSFSATAYCLKGRTALGHGVRRGIIAADPRVLKLGSRVVVNGGGYSGTYLVSDTGSRVKGKKIDIWMPSCSEARRFGRRNVQIFSAQ	173	0.63288	0.301181	Y	N	Y	Cytoplasmic	Unknown	CytoplasmicMembrane			yes				PG_hydrolase	OGP84753.1	57.1	77	32	1	89	164	44	120	5.1e-13	82.8	OGP84753.1 hypothetical protein A2Y95_03845 [Deltaproteobacteria bacterium RBG_13_65_10]	ANU22136.1|CBM50|	41	117	51	4	68	169	135	248	1.5e-10	69.7	CBM50	PYS98335.1
GO1e__NODE_31337_length_4204_cov_0.425422_1	3D	PF06725.11	4e-06	32.7	3D	PF06725.11	ATGAGACGAATTATTTCGCGGTCGAGCACGCGCAAGCTGGTGGTGACCTGCGTCGCCGTCGGCGCATTGATGCTTGCCTACGAGGCCACGACCTTCGATCTGCTCCCGTGGGGCGGCCAGTCAGGCGGCGTCGATCCCTCCGCGCCTGTGCCAGGAGCACGGCTGCAGTTCACCGCAACGGCGTACTGCAAAGGGACGACGACCGCGTCGGGCGCCGAAGTGCGCACAGGGATTGCCGCGGCGGATGACGACATCCTGCCTGTTGGAAGCGTGGTCAACGTCACGACCGAGCACGCCAAATACAACGGTGTCTACACGATCATGGACACGGGTCCTGCGGTGCAGGGCCGGCTGATCGATCGTTACATGTGGAGCTGCCACGAGGCACTGGCGTTCGGC…	MRRIISRSSTRKLVVTCVAVGALMLAYEATTFDLLPWGGQSGGVDPSAPVPGARLQFTATAYCKGTTTASGAEVRTGIAAADDDILPVGSVVNVTTEHAKYNGVYTIMDTGPAVQGRLIDRYMWSCHEALAFGRKPIQVTVLRLGWNPRASTPSLIDRLFRRGERTASATPIALPARAVEPKAGAITDGDAAEVPSA	197	0.762401	0.351477	N	Y	Y	Unknown	Unknown	Unknown			yes				PG_hydrolase	OGP84753.1	44	100	55	1	46	145	33	131	4.1e-11	76.6	OGP84753.1 hypothetical protein A2Y95_03845 [Deltaproteobacteria bacterium RBG_13_65_10]	QDW08093.1|CBM50|	41.1	90	50	2	57	143	54	143	8.3e-10	67.4	CBM50	PYR82379.1
GO1e__NODE_324359_length_1118_cov_0.565697_3	3D	PF06725.11	6.9e-21	80	3D	PF06725.11	CTCATGGAGGAGAACCGGTCCTATGTCTTCTTCCGCGAGCTCGACGAGCAAGAGGGACGCGACGGTCCGCGAGGCGCGCAAGGTGTCGCGCTCACGCCGGGGCGTAGCCTTGCCGTCGATACCGCCTATCAGCGGCTCGGGCTGCCGATTTTCGTGACAGTGGACGGACTCATGACCGAGACGGGCCAGCCGTTCCGGAGGCTGATGATCGCGCAGGACGTGGGATCGGCGATCAGGGGGCCCGAGCGCGGCGATATTTTCTGGGGGACCGGCGAGGCCGCGGGCGCGATTGCCGGAAGCACGCGCCACAAGGCACGATTTCACATCTTGCTTCCCAACCGTTAA	LMEENRSYVFFRELDEQEGRDGPRGAQGVALTPGRSLAVDTAYQRLGLPIFVTVDGLMTETGQPFRRLMIAQDVGSAIRGPERGDIFWGTGEAAGAIAGSTRHKARFHILLPNR	114	0.285967	0.129119	N	N	N	Cytoplasmic	OuterMembrane	Cytoplasmic			yes				PG_hydrolase	96187.peg.482	52.2	115	48	2	1	112	124	234	3.2e-24	119.4	96187.peg.482 Membrane-bound lytic murein transglycosylase A /7_1157 precursor (EC 3.2.1.-) 166:906 [SPGG7_Alphaproteobacteria_MAG]	BAQ15784.1|GH102|	65.8	114	39	0	1	114	221	334	1.9e-35	151.8	GH102	HAH65495.1
GO1e__NODE_32463_length_4119_cov_0.527264_2	3D	PF06725.11	0.00013	27.8	3D	PF06725.11	ATGAGACGGTATTTCTGGCGGCGCGTATTTCCCAGCATGATGCTGGTGGTGGCATTCGTGTTGTTGTACGAAGCGACCGTCTCGGATTCGCGCTACGGATCGCGCCAGGCCGAGCTGATGAAAGGCACCCTCCGGCCCATTCCAGGCGCCCGCCTGCAGTTCAAAGCCACCGCCTACTGCAAGGGATACACAACCGCCTCCGGTGTGGCGGTTCGCAGCGGCGTCGCCGCCGCCGATTCGGAGATGCTGCCTGTGGGATCGGTGATTCAGGCCGACTTCGAGTCGAATCAGTACGACGGCATCTATACCATCATGGACACGGGCCCGGAAGTGCACGGCAACGAGCTCGATGTGTACATGTGGAGCTGCTTCGACGCACTGCGATTCGGACGGCAGGAC…	MRRYFWRRVFPSMMLVVAFVLLYEATVSDSRYGSRQAELMKGTLRPIPGARLQFKATAYCKGYTTASGVAVRSGVAAADSEMLPVGSVIQADFESNQYDGIYTIMDTGPEVHGNELDVYMWSCFDALRFGRQDVHIVVLRLGWNPKDTTPLMETLFHRRIPYVRPDDEPKQPEPPRRPRPERIPDGSVASLPNPTFEKPDTADTEPEE	208	0.744716	0.676752	N	N	Y	Unknown	Unknown	Unknown			yes				PG_hydrolase	OGP84753.1	44.9	98	53	1	45	142	35	131	8.3e-10	72.4	OGP84753.1 hypothetical protein A2Y95_03845 [Deltaproteobacteria bacterium RBG_13_65_10]		NA	NA	NA	NA	NA	NA	NA	NA	NA	NA		RPI57849.1
GO1e__NODE_34606_length_3964_cov_1.531095_4	3D	PF06725.11	9.3e-07	34.8	3D	PF06725.11	ATGTTTCTGTCGCGATCGACCGGCCGAAAGATCGTGGCGACCACTACGGCCGCCGTCACCTTCGCCCTCCTGTATGAGGTGACTACGCTGGATTCCCGCTACGCGGCCCGGCAGGCCGAGGTCCGCGAGTCGACGGCCACGCCGACCCCAGGCGCCAAGTTGAGGTTTACGGCGACGGCCTACTGCAAGGGCACGACGACGGCCTCCGGCGTGAACGTCCGAACCGGCATTGCCGCCGCCGACCCCGACATCCTGCCAGTCGGCTCGGTCATCCAGGTCGACCGACTCGGCGAGAAGTACAACGGTATCTACACGATCATGGATACCGGCCCCAAGGTCCAGGGCCGCCACATCGACATCTACATGTGGAGCTGCCACGAAGCGCTTGCACTGGGCCGG…	MFLSRSTGRKIVATTTAAVTFALLYEVTTLDSRYAARQAEVRESTATPTPGAKLRFTATAYCKGTTTASGVNVRTGIAAADPDILPVGSVIQVDRLGEKYNGIYTIMDTGPKVQGRHIDIYMWSCHEALALGRRAMQIVVLRMGWNPRASSPRLIDRLFRQREQAQIPQTPPPQAPTATDQPPR	184	0.751841	0.137347	N	N	Y	Cytoplasmic	Unknown	Unknown			yes				PG_hydrolase	OGP84753.1	45.6	103	55	1	42	144	30	131	7.8e-12	79	OGP84753.1 hypothetical protein A2Y95_03845 [Deltaproteobacteria bacterium RBG_13_65_10]	QCV56700.1|CBM50|	40.3	67	34	2	67	132	121	182	3.4e-05	52	CBM50	OFW06517.1
GO1e__NODE_3462_length_16497_cov_1.394235_9	3D	PF06725.11	9.4e-10	44.4	3D	PF06725.11	ATGACGAACGCGAGCGGATGCGAAGCGAGTGGCGGTTACTTCCTGGAAGATCCTGGGAACAGCGCCTCCGAAGTGCCGCAGCGCCGGCCCGGTGGCGCGCTCGAGACGGGGACCCCGACGGCTTTGCCGGCGAGGTGGTGGGACTCTCCCGTGGGATCCATCGCCGCGGTGGTTCGGGCGGGCACCCACTTTCTGGCCGATCTCATCGATCGAATCGTCAATGGAATCAAATGCATTGCGCCGCTGGTGCTGGGCCTCGGGTGCCAGTCCGCAAGCGAGGTCGTCGCCGCCGCTCCACCGGACCACGAAACTGTACCGGCCGTGGCAGAACCGGCGCCGGTCGATACGGGGCCACATCAACTCGGTCAGTTCACGATCACGTTCTATTACGTCATCGGC…	MTNASGCEASGGYFLEDPGNSASEVPQRRPGGALETGTPTALPARWWDSPVGSIAAVVRAGTHFLADLIDRIVNGIKCIAPLVLGLGCQSASEVVAAAPPDHETVPAVAEPAPVDTGPHQLGQFTITFYYVIGEDEVTATRRMVAANDNRPSGAANTGSDDDTELTATTQDLVTLYAGGAQCDPIAEVSKEFASQLALQGTGKLHDGRVVNIWGACNCEHSPCFKVTQAQWGTAGSGKPLQPFRTVAVDPKNVKLGSLLYVPLLEGRTMPGREPWGGFVHDGCVIADDTGGHIAGNRLDLFVGRKAYFLGLSGSGGSHAWARHVPVFDGTGICERKGRRVGRTAASI	347	0.900604	0.229583	N	N	N	Cytoplasmic	Unknown	Unknown			yes				PG_hydrolase	fig|502025.10.peg.4749	41.9	191	76	3	121	308	31	189	6.1e-34	153.3	fig|502025.10.peg.4749 hypothetical protein [Haliangium ochraceum DSM 14365]		NA	NA	NA	NA	NA	NA	NA	NA	NA	NA		TMQ19180.1
GO1e__NODE_363_length_57642_cov_1.329671_56	3D	PF06725.11	4.4e-07	35.8	3D	PF06725.11	ATGCTGGCTCATTCCCTGTGGCGCAAGCTCGCACTGACGATCATCGTCGGGGGCGGCGTGGTGTGGCTGTACGAGGTCACCGTGCTCGACTCGCGCTTTGCCACCGTGCGGGGCGCCAACACTGACCCCGCTCCTCCCACTCCAGGGGCGCGCCTGCTGTTCAGCGCCACCGCGTACTGCAAGGGCACGACGACGGCATCGGGCGTCAACGTGCGCTCTGGCATCGCGGCGGCGGATCCCGACCTGCTGCCGGTTGGCTCGGTCGTGCAGGTGGACGCTCCGGGCGGGCGCTACGATGGCGTCTACACGGTGATGGACACAGGGCCGAAAGTGCAGGGGCGGCACGTGGACCTGTACATGTGGAGCTGCCACGAAGCGCTCCGCTTCGGCCGCACCGCC…	MLAHSLWRKLALTIIVGGGVVWLYEVTVLDSRFATVRGANTDPAPPTPGARLLFSATAYCKGTTTASGVNVRSGIAAADPDLLPVGSVVQVDAPGGRYDGVYTVMDTGPKVQGRHVDLYMWSCHEALRFGRTAIRIVVLRLGWNPTHSAPGLVDSLFKRRETAVREAPPPSPPAPPATETQRD	183	0.904325	0.851992	N	N	N	Unknown	Unknown	Unknown			yes				PG_hydrolase	OGP84753.1	49	100	50	1	43	142	33	131	1.7e-14	87.8	OGP84753.1 hypothetical protein A2Y95_03845 [Deltaproteobacteria bacterium RBG_13_65_10]	QCV56700.1|CBM50|	43.3	67	32	2	65	130	121	182	2e-05	52.8	CBM50	OFW06517.1
GO1e__NODE_374029_length_1029_cov_0.475771_1	3D	PF06725.11	7.7e-06	31.8	3D	PF06725.11	TGCGTCGGCGCAGCGGCGCTGCTCGCCGCGGTCGGGTCGCTGGCAGCGGCCGATCATCGCGCGCTGCTGGAGAAGATCGACAGCGACCGCTTCGGCCTGCCGGCGCCGCAGGCGCTCGGCGTGCCGCTCCGCCTCTGGGCGACGTGGTACCACGTGCTCGTGGTCGACGCGTCGCCACGCGGCTTCCCGCTGCTCGACGTCGGCGAAAAGCCGATCAGCCCGCCGATTGCCGGCCGCGACTGGTGCCTCGGGGCGCTGCAGGGCGCGATCATGATCCGGGCGCGCGACGGGACGAAGCGCACCTACACGTACGAGGCGGAGGCGGGCACGGCCGCCGTCGACTGCGCGGGATACCTGAAGCACCCGGCGCGGTGGGCGCAGACCGCGGGACGGAGCCGC…	CVGAAALLAAVGSLAAADHRALLEKIDSDRFGLPAPQALGVPLRLWATWYHVLVVDASPRGFPLLDVGEKPISPPIAGRDWCLGALQGAIMIRARDGTKRTYTYEAEAGTAAVDCAGYLKHPARWAQTAGRSRFGVSKGPFGDGAAGFQIVPYRTVAVGRHLVPLGTVLYIPAARGVPITLPSGRKAVHDGYFFASDHGGGVRHDHIDVFVGEWPENPFPSFVTSTHEETFEAYVVGDERVKPRRNSDRRKWECAGP	257	0.465568	0.088416	Y	N	N	Cytoplasmic	Unknown	Cytoplasmic			yes				PG_hydrolase	fig|1173027.3.peg.3902	41.4	215	122	3	29	241	72	284	9.8e-45	188.7	fig|1173027.3.peg.3902 hypothetical protein [Microcoleus sp. PCC 7113]		NA	NA	NA	NA	NA	NA	NA	NA	NA	NA		NET38737.1
GO1e__NODE_379237_length_1021_cov_0.297778_2	3D	PF06725.11	3.2e-23	87.5	3D	PF06725.11	GGCGAAATCCCCCGTGCCGAATTGACCATGCAATCGATCCGCCGCTGGTTCCGCGACAACCCGGCCCGCATCGACGAAATCCTCTGGCAAAACCGCTCTTTCATCTTCTTCCGCGATGCGCCCGTCGACGACCCGTCGCTCGGACCGATTGCCGCCGCGAAAGTCCCGCTGACGCCGGGCCGTTCGATCGCCGTCGACCGGCTGCTGCATACATTCGGCACGCCATTTTACATCGACGCGCCATCGCTGACCGCATTCGGGGCAAGCCCGTTCCGTCGCCTGATGGTTGCCCAGGACACCGGCTCTTCTATTACCGGGCCGGCACGCGGCGATCTCTTCGCCGGATCGGGTGCCGCGGCGGGCGAAATCGCTGGCGTGGTAAAGCACCCCGCCGATTTC…	GEIPRAELTMQSIRRWFRDNPARIDEILWQNRSFIFFRDAPVDDPSLGPIAAAKVPLTPGRSIAVDRLLHTFGTPFYIDAPSLTAFGASPFRRLMVAQDTGSSITGPARGDLFAGSGAAAGEIAGVVKHPADFYALVPRLLAESAAG	147	0.107866	0.067598	N	N	N	Unknown	OuterMembrane	CytoplasmicMembrane			yes				PG_hydrolase	fig|754035.3.peg.2801	80	145	29	0	1	145	221	365	3.6e-60	239.2	fig|754035.3.peg.2801 Membrane-bound lytic murein transglycosylase A precursor (EC 3.2.1.-) [Mesorhizobium australicum WSM2073]	AZO72638.1|GH102|	82.5	143	25	0	1	143	221	363	4.8e-63	243.8	GH102	WP_027027147.1
GO1e__NODE_4615_length_13736_cov_1.586412_9	3D	PF06725.11	2e-07	36.9	3D	PF06725.11	GTGGTGCGACTCCTCGCGGCGTTGTGGCTGGTCGGGCTGTGGCTCGGCTCGCCGGCGTCGGCCGGTGCGGACACCAGCAAGCTCGGCAAGGAGGACGTGCCGCTCCAGGCCAAGGCGGCGCTGCGCGGCAAGGACAAGCTGTGCTGCGGCTATCCGCTCGTCGACGAGCAGCAGTGGGCGCTCAGGTTCTACTGGCTGTCGCTCGAGGCCGACTACGAGGAGTCCGGGTCGGCCAACGTCCCCAAGGGCGGGGCGTGCGCGCTGCCGGCCAACCGCTGGGTCGAGCTCTACACCCCCGACGGGTACTTCTTCGGCCGGGTCTCCGAGCGCTACGCGTGCTCGCTCAAGCTCGAAGGCTCGGGCCTCCTGCGCGACGGCCGGGTCATCAACTACACCGGC…	MVRLLAALWLVGLWLGSPASAGADTSKLGKEDVPLQAKAALRGKDKLCCGYPLVDEQQWALRFYWLSLEADYEESGSANVPKGGACALPANRWVELYTPDGYFFGRVSERYACSLKLEGSGLLRDGRVINYTGSCKFGYGTCFEQLDLTDFPFGRGAGQRPLIPFKSVAVDPRVVRIGEPLYIPEFDGMVLPDGSIHDGCVRADDTGGGIKGRKMDFFVVTYGNFRFLLDGLLNVTWITPHVEAPRCQYLRDL	253	0.370055	0.127595	Y	Y	Y	Cytoplasmic	Unknown	Unknown			yes				PG_hydrolase	fig|502025.10.peg.3222	55.4	249	89	3	8	252	16	246	4e-75	289.7	fig|502025.10.peg.3222 hypothetical protein [Haliangium ochraceum DSM 14365]		NA	NA	NA	NA	NA	NA	NA	NA	NA	NA		TMQ12067.1
GO1e__NODE_5298_length_12635_cov_1.117788_12	3D	PF06725.11	2.3e-08	39.9	3D	PF06725.11	ATGCTGTTGCTCTCTCGTTCGATTCGGCGGAAGCTTCTGGCCACGGTCCTTTCGGCCATCGCCTTTCTCCTGCTCTATCAGGCGACGGTCCACGACTCCCGGAACGCGGCCTCGGCCAGCGAGAACCCGGCCTATGTGGCCCCCCAGCCGGGTGCGCGCATGACGTTCCACGCCACCGCGTATTGCAAGGGGCTGACGACCGCGTCCGGGGTCAATGTCAGGGCCGGCATCGCCGCGGCCGACCCCAAAGTGCTGCCCATCGGGTCGGTTGTTCAGGTGTCCGGCGTGCCGGAGCCGCATCGTGGCATCTACACGGTGCTCGATACCGGCCCCGAGGTGCAGGGCCGGGAGCTCGACCTCTACATGTGGAGCTGCCACGACGCGCTGAAGTTCGGCCGG…	MLLLSRSIRRKLLATVLSAIAFLLLYQATVHDSRNAASASENPAYVAPQPGARMTFHATAYCKGLTTASGVNVRAGIAAADPKVLPIGSVVQVSGVPEPHRGIYTVLDTGPEVQGRELDLYMWSCHDALKFGRRRVELTVLRLGWNQANSAPNHR	155	0.456169	0.452266	N	N	Y	Cytoplasmic	Unknown	Unknown			yes				PG_hydrolase	OGP84753.1	49.5	97	48	1	48	144	36	131	3e-12	80.1	OGP84753.1 hypothetical protein A2Y95_03845 [Deltaproteobacteria bacterium RBG_13_65_10]	QHT45287.1|CBM50|	42.7	89	40	3	59	141	180	263	1.6e-08	62.8	CBM50	ODS51923.1
GO1e__NODE_6406_length_11194_cov_1.380385_7	3D	PF06725.11	1.3e-06	34.3	3D	PF06725.11	TTGACCGGGGGCACCGGGACCGGTATAGTGATCAGGCCCCCCAGCGCCAGACTTATGTTTCTGTCGCGCTCGACCGGCCGCAAGATCGTGGCGACCACCACGGCCGCCGTCACCTTTGCCCTTCTTTATGAGGTGACCACGCTGGACTCCCGCTATGCGGCCCGGCAGGCGGAAGTACGCGAATCGACCGGTTCCCCAACCCCGGGCGCCAGGCTGCGATTTACGGCAACCGGGTACTGCAAGGGGACGACGACTGCGTCGGGGGTGAACGTCCGGACGGGCATTGCGGCGGCAGACCCCGACCTGCTGCCGGTCGGCTCGGTCATACAAGTCGACCGGCTGGGCGATAAGTACAACGGGATCTACACGATCATGGACACCGGCCCGAAGGTGCAGGGC…	MTGGTGTGIVIRPPSARLMFLSRSTGRKIVATTTAAVTFALLYEVTTLDSRYAARQAEVRESTGSPTPGARLRFTATGYCKGTTTASGVNVRTGIAAADPDLLPVGSVIQVDRLGDKYNGIYTIMDTGPKVQGRHIDIYMWSCHEALELGRRSMQVSVLRLGWNPKASTPRLIDRLFRQREKAQDPVPLPPTADQATK	198	0.764801	0.108686	N	N	N	Cytoplasmic	Unknown	Unknown			yes				PG_hydrolase	OGP84753.1	43.7	103	57	1	60	162	30	131	1.6e-10	74.7	OGP84753.1 hypothetical protein A2Y95_03845 [Deltaproteobacteria bacterium RBG_13_65_10]		NA	NA	NA	NA	NA	NA	NA	NA	NA	NA		OFW06517.1
GO1e__NODE_69979_length_2675_cov_0.555991_2	3D	PF06725.11	1.4e-14	59.9	3D	PF06725.11	GTGGCGGTCCTCGCAGGAACACTGGTCGGCACCGGAGGCTCGGCCTTCGGGCAGCCGCAGGAGCAGCAGGCGTACCGGCTCAAGGTCGACGCCGTCGCGTACTACCTTCCAGGGAACACTGCACTCGGAGTTCCCGTGCGCAAGGGGGTGGTCGCCGTCGACCCGAAGCTCATCCCGCTCGGAACAAAGCTGCACGTTCCCGGGTACGGGCCTTCGCTCGCGGCCGACGTCGGGCACGCGATCAAGGGGCGGATCATCGACCTCTGGTTCCCGAGCACGGCGAAGGCGCGCGAGTGGGGCCGCCGCACCGTCACGATCACGATCTACCGCTAG	MAVLAGTLVGTGGSAFGQPQEQQAYRLKVDAVAYYLPGNTALGVPVRKGVVAVDPKLIPLGTKLHVPGYGPSLAADVGHAIKGRIIDLWFPSTAKAREWGRRTVTITIYR	110	0.768522	0.073888	N	N	N	Cytoplasmic	Unknown	Unknown			yes				PG_hydrolase	OFW52474.1	82.7	110	19	0	1	110	3	112	9.3e-45	187.6	OFW52474.1 hypothetical protein A2146_00935 [Actinobacteria bacterium RBG_16_67_10]	QCS52817.1|CBM50|	47.4	97	42	2	21	108	190	286	5.6e-16	87	CBM50	OFW52474.1
GO1e__NODE_78931_length_2502_cov_0.832003_2	3D	PF06725.11	2.3e-07	36.7	3D	PF06725.11	ATGCTCGTGTCGGCCTTCGTGTTGCTGTACGAAGCCACCGTCTCCGACTCGCGCTACGCCGCGCGGCAGGCCGAATTGCTCACCGGCACGCTGAAGCCTGTTCCTGGCACGCGCCTTACATTCAAGGCAACCGCCTATTGCAAGGGGGCGACGACCGCGTCTGGTGTTGCCGTCAGAAGCGGCGTCGCAGCCGCCGATCCGGATCTTCTTCCCGTCGGCTCTGTCATCCAGGCCAATTTCGAGCAGCATCAGTACGACGGCGTCTACACCGTCATGGACACCGGACCCGCGGTTCAGGGGCGCGAGATCGACGTCTACATGTGGAGCTGCTACGAAGCGTTGCGATTTGGACGGCAGGACGTACACATCGTGGTGCTCAGGCTGGGGTGGGACCCGAAG…	MLVSAFVLLYEATVSDSRYAARQAELLTGTLKPVPGTRLTFKATAYCKGATTASGVAVRSGVAAADPDLLPVGSVIQANFEQHQYDGVYTVMDTGPAVQGREIDVYMWSCYEALRFGRQDVHIVVLRLGWDPKDTTPLIETLFHRRTPEGNNEQPPPGPPRKPRPAIPERSVTPIPNPTFEKTSDEPAAEAPALH	195	0.927956	0.355879	N	N	N	Unknown	Unknown	Unknown			yes				PG_hydrolase	OGP84753.1	49	98	49	1	32	129	35	131	4.9e-12	79.7	OGP84753.1 hypothetical protein A2Y95_03845 [Deltaproteobacteria bacterium RBG_13_65_10]	QHT45287.1|CBM50|	41.2	97	43	4	39	126	172	263	1.4e-06	56.6	CBM50	RPI57849.1
GO1e__NODE_9013_length_8979_cov_1.223188_10	3D	PF06725.11	2.6e-08	39.8	3D	PF06725.11	ATGCTCCTGTCACGTCACTTCCGCCGGAAGTTTCTCGCGACCGTCCTGACAGCCGGGGTGTTCATGCTGCTGTACGAGGCGACGGTGATCGATTCGCGGAGCATGGCGGACCCAAGCGAGGCCGCCGTCGGCCCCCCGGCCCGTGGTGTCCGCACGGCGTTTGAGGCGACCGCCTACTGCCGAGGCACGACGACAGCCTCCGGCGTGGCGGTGCGGGCCGGCATTGCCGCCAGCGACCCCAAGATGCTGCCCACCGGCTCGGTGATTCAGGTGGACGGGCTCAAGGCGCCCTATGCCGGCATCTACACGGTGCTCGACACGGGCCCGGAGATTCAGGGCCGGGAAGTGGACCTCTACATGTGGAACTGTGACGAGGCCGTCCGGTTCGGACGTCAGAGC…	MLLSRHFRRKFLATVLTAGVFMLLYEATVIDSRSMADPSEAAVGPPARGVRTAFEATAYCRGTTTASGVAVRAGIAASDPKMLPTGSVIQVDGLKAPYAGIYTVLDTGPEIQGREVDLYMWNCDEAVRFGRQSVTVTVLRRGWAQTTARKAAK	153	0.441112	0.05347	N	N	Y	Cytoplasmic	Unknown	Unknown			yes				PG_hydrolase	OGP84753.1	51.5	97	46	1	46	142	36	131	1.5e-13	84.3	OGP84753.1 hypothetical protein A2Y95_03845 [Deltaproteobacteria bacterium RBG_13_65_10]	ARI77341.1|CBM50|	41.6	89	41	3	57	139	174	257	1e-07	60.1	CBM50	OFW31407.1
GO1e__NODE_95556_length_2246_cov_0.654118_3	3D	PF06725.11	4e-05	29.5	3D	PF06725.11	ATGAAATGGAGAGCCCTGCTTTTCACGACGGCGCTATCGGCGGTGGCGGCCTCGGCGTTTGCCGCCAGGGACGTCGATACGCAAGTGGGCCAGCGGATCAAGAAGGTTCGTACGACGGCGTATACCTATGGCGTGGAGGAGAATGGAGTGCATGCAAAGTCGAATGCCGTCGGCACGCGGTTGAAGTCGGGCAGGGTTAGCAGCGCGGCCGCAGATTGGTCTCGGTGGCCCTTGGGCACGCGCTTTCGGGTGGTGGAAACCGGTCGCGAGTATGTCGTGGACGACATGGGGAGCGCTATGGTTGGCACGAATACCATCGATTTGTTTAAGCCGAATAACCGCGCAATGAATCGATGGGGTGTGCGGCACGTGACGATCGAAATTTTGGAGTGGGGGTCT…	MKWRALLFTTALSAVAASAFAARDVDTQVGQRIKKVRTTAYTYGVEENGVHAKSNAVGTRLKSGRVSSAAADWSRWPLGTRFRVVETGREYVVDDMGSAMVGTNTIDLFKPNNRAMNRWGVRHVTIEILEWGSPEESLEVLQERRKFRHVREMVWDLLAQKAN	163	0.374137	0.053848	Y	Y	Y	Cytoplasmic	Unknown	Unknown			yes				PG_hydrolase	fig|497964.5.peg.6044	54	126	58	0	32	157	23	148	2.3e-31	143.7	fig|497964.5.peg.6044 3D domain protein [Chthoniobacter flavus Ellin428]		NA	NA	NA	NA	NA	NA	NA	NA	NA	NA		TSA33582.1
GO1e__NODE_95838_length_2243_cov_0.321395_6	3D	PF06725.11	1.9e-24	91.4	3D	PF06725.11	GGCGTTCCTCTGACCGCAGGGCGCTCGATCGCCGTGGATCCGAAGTTCCTGCCGCTCGGCGCGCCGATGTTCCTGTCGACGACGCATCCCGGTACGACGCTGCCGCTGCAGAGGCTGGTGGTCGCGCAGGATACTGGCGGCGCGATTCGAGGCCCCGTGCGCGCGGATCTGTTCTTCGGCTTCGGCGCCGAAGCCGGCGCGCAGGCAGGCATGATGAAGCATGACGGCGAGATGTGGCTGTTATGGCCAAGAGCGGCGCCACCGCCGCACTGA	GVPLTAGRSIAVDPKFLPLGAPMFLSTTHPGTTLPLQRLVVAQDTGGAIRGPVRADLFFGFGAEAGAQAGMMKHDGEMWLLWPRAAPPPH	90	0.859736	0.131219	N	N	N	Unknown	OuterMembrane	CytoplasmicMembrane			yes				PG_hydrolase	fig|1234381.3.peg.3733	67.4	89	29	0	1	89	201	289	9.4e-27	127.5	fig|1234381.3.peg.3733 Membrane-bound lytic murein transglycosylase A precursor (EC 3.2.1.-) [Thauera aminoaromatica S2]	ABM48223.1|GH102|	63.5	85	31	0	1	85	50	134	6.6e-23	109.8	GH102	RZA27841.1
GO4a__NODE_110550_length_1766_cov_0.910638_2	3D	PF06725.11	1.6e-12	52.8	3D	PF06725.11	ATGAGCTCAATCCCAGCGAGGGTGACAGCGGCCGACGAAGCCGCCGGCGTAATGGCGGAGAACCGTTCGTATGTCTTCTTTCGCGAACTGACCGGGCTGGCTGCGGATGACGGGCCGATCGGCGCGCTGGGCGCACCCTTGACCCCCGTGCGCTCGATGGCGGTCGATCGCGAGTACATCCCGCTCGGCGTGCCCGTGTGGGTCGATACCACGGATCCCTTGGACGGCTCGCCTCTGCAGCGATTGATGCTGGCGCAGGACGTCGGCGGAGCAATAAAAGGG	MSSIPARVTAADEAAGVMAENRSYVFFRELTGLAADDGPIGALGAPLTPVRSMAVDREYIPLGVPVWVDTTDPLDGSPLQRLMLAQDVGGAIKG	94	0.436509	0.085958	N	N	N	Cytoplasmic	OuterMembrane	Unknown			yes				PG_hydrolase	96187.peg.482	55.2	87	30	2	13	94	120	202	7.8e-16	91.3	96187.peg.482 Membrane-bound lytic murein transglycosylase A /7_1157 precursor (EC 3.2.1.-) 166:906 [SPGG7_Alphaproteobacteria_MAG]	ABM48223.1|GH102|	55.7	79	30	1	21	94	22	100	6.3e-16	86.7	GH102	NQU70089.1
GO4a__NODE_120061_length_1688_cov_1.864071_1	3D	PF06725.11	1.5e-19	75.3	3D	PF06725.11	TTGAATGTCCGGAAGTACGCAAATGGGGGCACCATGAATCGTAAACTCCGCGGCTTCGTGATCGACGAGTACAAGGACGAGGCGGTGGGCGCGCAAGGCGTGCCGCTGACGGCGGGCCGTTCAATTGCGGTCGACAAGGCGCTGCATGTCTACGGCACGCCGTTCTACATCGAGGCTGAATTGCCGATTGCGACGCCGCGCTCGGATACAAAGTTCCGCCGCACCATGATTGCCCAGGACACCGGCTCGGCGATCGTCGGGCCGGCGCGTGCCGACATCTATTACGGCGCCGGTGATGAGGCGGGCCGTATC	MNVRKYANGGTMNRKLRGFVIDEYKDEAVGAQGVPLTAGRSIAVDKALHVYGTPFYIEAELPIATPRSDTKFRRTMIAQDTGSAIVGPARADIYYGAGDEAGRI	104	0.349216	0.56931	N	N	N	Cytoplasmic	OuterMembrane	Unknown			yes				PG_hydrolase	fig|57062.3.peg.1596	53.3	75	34	1	29	103	88	161	2.2e-11	76.6	fig|57062.3.peg.1596 Membrane-bound lytic murein transglycosylase A precursor (EC 3.2.1.-) [Rhizobium etli 8C-3]	AHB02834.1|GH102|	56	84	35	1	21	104	90	171	3.7e-17	90.9	GH102	OYZ72368.1
GO4a__NODE_127921_length_1631_cov_0.409934_2	3D	PF06725.11	2e-16	65.3	3D	PF06725.11	GTGATTCGACACGACCGAGCGGTAACGGACGACCGGCCGGCCGCGTCCTACTGGTCTGTGCCGAGCGCTGGGCCGCGCGGCGCCGCGGGGGTTTCGCTCACGCCACTTGGTTCGCTTGCTGTCGATCCGGCGTATCATCCTTACGGCGCGCTCATCTTCCTCGACGGCACATACAATAATGCGCCGTTTCGTCATTTGTTAGTGGCGCAAGATACCGGCGGCGCGATCCGCCGTGGCCCGTTGCGCGGCGATGTGTTTATGGGCTTGGGCGATACTGCCGGCCAAGCCGCGCAAACCATGAACGCGCCGGCGCGCTGGTGGACGCTACTGCCACGCGGCGTTCCGATTTCCTGA	MIRHDRAVTDDRPAASYWSVPSAGPRGAAGVSLTPLGSLAVDPAYHPYGALIFLDGTYNNAPFRHLLVAQDTGGAIRRGPLRGDVFMGLGDTAGQAAQTMNAPARWWTLLPRGVPIS	117	0.866591	0.760101	N	N	N	Unknown	OuterMembrane	CytoplasmicMembrane			yes				PG_hydrolase	96187.peg.482	48.7	115	50	3	8	114	124	237	5.3e-14	85.5	96187.peg.482 Membrane-bound lytic murein transglycosylase A /7_1157 precursor (EC 3.2.1.-) 166:906 [SPGG7_Alphaproteobacteria_MAG]		NA	NA	NA	NA	NA	NA	NA	NA	NA	NA		HFS87230.1
GO4a__NODE_146743_length_1510_cov_0.435565_2	3D	PF06725.11	1e-07	37.4	3D	PF06725.11	ATGGTTCGGCCGCGATTCACTGCAAGCATCGCGATCAGCGCATTGGTTGTGGCTCAGGGTTGCGCGCGAAACCGGCCGCGACAGCCGCCCCGCATTCAGCTGACCCAGCCCATGTCCTTCACCGTCACCGCGTACTGCGCGGGCAAAACCACGGCGGCAGGGACGAGAGTCACCGAAGGCGTCGTTGCGGCCGATCCAGGCGTCTTGCCGCTGGGCACGGTGATCAGATTGGCTGGCCTGGACGGTCGATACAACGGAACATACACGGTCATGGACACTGGACCGAAAGTACGCGGCCGTCACCTCGATCTGTATCTTCGCGATTGCGCTGAGGCCGTACGGTTCGGCCGCCGATCAGGCCGAGTGTCGATCGCGCGATGA	MVRPRFTASIAISALVVAQGCARNRPRQPPRIQLTQPMSFTVTAYCAGKTTAAGTRVTEGVVAADPGVLPLGTVIRLAGLDGRYNGTYTVMDTGPKVRGRHLDLYLRDCAEAVRFGRRSGRVSIAR	126	0.449879	0.066142	Y	N	N	Cytoplasmic	Unknown	Cytoplasmic			yes				PG_hydrolase	fig|879308.3.peg.709	47.5	80	39	2	43	119	4	83	4.4e-06	59.3	fig|879308.3.peg.709 3D domain protein [Peptoniphilus sp. oral taxon 375 str. F0436]		NA	NA	NA	NA	NA	NA	NA	NA	NA	NA		PYR32277.1
GO4a__NODE_148361_length_1501_cov_0.248551_1	3D	PF06725.11	3.7e-16	64.5	3D	PF06725.11	TTTTTCATCGAGGCCAATCTGCCGATCGAAAGCGGGAAGTCGGTCTCACCCTTCAGACGCCTAATGATTGCGCAGGATACGGGATCGGCGATCGTCGGGCCGGCGCGCGCCGACCTCTATTGGGGTGCCGGCGATGACGCCGGGCGCATCGCCGGTCGCATTCGCCATCCTGGCCGCTTCGTGATGCTGCTTCCGCGCGAGCTCGACCCAATCGCCGCCCAAAGCGAGATTCCGTTGCCCGTGGCGAAACCGAAGATCGCCGAGGTCGACTTCACAAAACATGCCGGCGAGGGCAGCGTGGAATCTGCTGGGGCCGCCGCGATCATAGATGGCAGGCGTCTGCCGTTGCCCACTCCGAAGCTCGCCACGCTCGACGTCACGCAACGGAGCGGCGAGGGC…	FFIEANLPIESGKSVSPFRRLMIAQDTGSAIVGPARADLYWGAGDDAGRIAGRIRHPGRFVMLLPRELDPIAAQSEIPLPVAKPKIAEVDFTKHAGEGSVESAGAAAIIDGRRLPLPTPKLATLDVTQRSGEGKMESANAGAVAASRQKPLPALAPKIAAREVGKQDGKGKPSSTSDGATAAGRTIRLQGHKPEDSAIKVKKQDDKGKAQSDGIGWTLGRQKPSPAPIPKIVALETGDPDGKGKTSSGNTAIAPGRQKPSPTRTPKIAAFEVGRQDGKANAGQKPPPAPTPRIAALEKQDIGRPILLPVLKPTNSKIEVKKQDPKGRANSTNAGEVMAGRHLLSPAPKSKKQSGKGEADSESAAGREKPLSAPKPKITGIEVKKQDGKGTLWRRDETVS…	470	0.895485	0.683278	N	N	N	Unknown	OuterMembrane	Cytoplasmic			yes				PG_hydrolase	fig|1223566.3.peg.6909	60	70	26	1	22	89	1	70	4.3e-14	87.8	fig|1223566.3.peg.6909 Membrane-bound lytic murein transglycosylase A precursor (EC 3.2.1.-) [Bradyrhizobium sp. CCGE-LA001]		NA	NA	NA	NA	NA	NA	NA	NA	NA	NA		TMJ28056.1
GO4a__NODE_18260_length_4685_cov_0.437993_1	3D	PF06725.11	1e-13	56.6	3D	PF06725.11	GTGCGATGGCGCAGGGAGAGCCGCCTCGCGGCCGGGCTGGTGCTCGGAACCGCGCTTCTACTCGGGGTTTTCCTGCCGGGAGCCGACGGTGCGGCCCCAAAACGGCTCCGCGAGCGGCAGGCGAGCCTCTCAGCCCGCTCCCACGGCGCTCTTCTCAGCCTCTTTGCCCTTGATTCGCGCCTTTCCCGGGCCAAGAGCGAGCTGGCCGTGCTCCAGGGCCGCGCAGAGGCGCTCCGGGCCGACCAGGAGCGGGTCAGGCGCGAGGTCGCCGTGGTGCAGGGGAACCTCGAGGCGTCTCAGCGGATCCTGGGCGCTCGGCTCCGGACGCTCTACGAAGAGGGGGAGCCCGACGCGATCGCTGTGCTGCTCGGCGCGACCTCGCTCGACGACGCCGTCACC…	MRWRRESRLAAGLVLGTALLLGVFLPGADGAAPKRLRERQASLSARSHGALLSLFALDSRLSRAKSELAVLQGRAEALRADQERVRREVAVVQGNLEASQRILGARLRTLYEEGEPDAIAVLLGATSLDDAVTRLDELERSARQGAQAATDARDGRTKLRGLALELTARVREVQTLEAQAVQTAAALKRERAGRVADLASLARQQRLTKRQIRALDSRARRVVVKAQQVQGQSSPGSSTAPAAAPWVVAGPRTLTVTSTGYSLKGRTATGLPVGLGIVAVDPSVIPLGTRLTIPGYGEGIAADTGGAVQGMTIDLWFPTLTQAMAWGRRTVTVTLH	336	0.412283	0.075377	N	N	N	Unknown	Unknown	Unknown			yes				PG_hydrolase	OFW52474.1	60.2	83	33	0	254	336	29	111	2.9e-20	107.8	OFW52474.1 hypothetical protein A2146_00935 [Actinobacteria bacterium RBG_16_67_10]	AWI13729.1|CBM50|	48.9	94	39	2	252	336	219	312	4.1e-17	92.4	CBM50	TML16161.1
GO4a__NODE_219708_length_1203_cov_0.265250_1	3D	PF06725.11	2.6e-13	55.3	3D	PF06725.11	CCCTTCGGCACGCCGGTCTGGATCGACGCCTCGCGGCCGGTCGCCGGCAAGCCGGGGCAAACCGAGATCTATCGCCGCCTGATGATCGCCCAGGACAGCGGCGCTGCCATCAAGGGCGCGGCGCGCGGCGACGTCGTCTTCGGCAGCGGCACCCAGGCGGCCGACTGGGCGGGCCGCATGGTGAGCGGTGGCCGGGCCATCTTGCTGGTGCCGAACCGGGGTTAG	PFGTPVWIDASRPVAGKPGQTEIYRRLMIAQDSGAAIKGAARGDVVFGSGTQAADWAGRMVSGGRAILLVPNRG	74	0.708185	0.051402	N	N	N	Unknown	Unknown	Unknown			yes				PG_hydrolase	fig|1034944.4.peg.2430	45.1	71	38	1	1	71	90	159	2.3e-07	62.8	fig|1034944.4.peg.2430 Membrane-bound lytic murein transglycosylase A precursor (EC 3.2.1.-) [Legionella sp. LegM]	VFU07560.1|GH102|	47.9	71	34	1	1	71	115	182	7.6e-09	62.8	GH102	HHZ67833.1
GO4a__NODE_223679_length_1191_cov_0.270093_1	3D	PF06725.11	7.2e-06	31.5	3D	PF06725.11	ATGCGGCTCGCGCGCTCATTCTGGTGGAAAGCCTTCGTCACGCTGCTCGCCGTGGGCGGCTTCGTCGCCTGGTACGAGGTCACCATCCCGGATTCGAAATTCTCCATGTTGCCCCTCGCGCTCGAACGCTTCTTCGATCCGAGCGCGCCTCCTGCCCCTGGGGCGCGGATCAACTTCAGCGCGACGGCCTATTGCAAAGGGCTGGTAACGACCTCCGGCGTGGCGGTGCAGAAAGGCGTGATGGCGGCGGATCCAGAGCTGCTGCCCGTGGGATCGGTGATCGATTTCAGCGTCAACGATCCCAAGTACGACGGCATCTACACGATCCTCGATACCGGCCCGGAAATTCACGGTCGCGAAGTCGATATTTACATGTGGAGCTGTTATGAGGCGCTGCGA…	MRLARSFWWKAFVTLLAVGGFVAWYEVTIPDSKFSMLPLALERFFDPSAPPAPGARINFSATAYCKGLVTTSGVAVQKGVMAADPELLPVGSVIDFSVNDPKYDGIYTILDTGPEIHGREVDIYMWSCYEALRFGRKSAYVTVLRLGWNPAATTPSLVDRIFRRTADAKEPLASRPLPVAPQER	184	0.569809	0.541137	N	N	N	Unknown	Unknown	Unknown			yes				PG_hydrolase	OGP84753.1	46.5	101	52	2	47	147	33	131	1.6e-12	81.3	OGP84753.1 hypothetical protein A2Y95_03845 [Deltaproteobacteria bacterium RBG_13_65_10]		NA	NA	NA	NA	NA	NA	NA	NA	NA	NA		OFV94474.1
GO4a__NODE_231929_length_1167_cov_0.406310_1	3D	PF06725.11	3.9e-06	32.3	3D	PF06725.11	ATGAAGCAAGCCCCCTTAAGCTTTAAAGAGCAGACATCTGTGTGCCCTTCCTTTGTTGACCCCGCCCGGCGCAAGGCATTTACGAGCCAATCAGACTATCGGAAACAGTGGTTCTTGAGGGCCAGGCTCAACAGATTCCTGGCCTCAGGGTTTTCTCTTTTCGCCAGCCTTACCGTCGCAATATCTCTTAGCGGCACACTTGATACGGCACTAGCAGCCGACGGACCCAAAGCTGGCATCGCGAAATCCTCTCAGGGTGATTCGATCGAAGTTCCGGGATCTTTCAAAGACCTGCCCGACGCAAGGGACGCGGTCACCGCGAAGCGGCTCGCTGAGGAGATTAGATTGCCCGCATCCACTGGCGGCCCGTCTAATCAGTTGGTGATCGACCCGGAAAAA…	MKQAPLSFKEQTSVCPSFVDPARRKAFTSQSDYRKQWFLRARLNRFLASGFSLFASLTVAISLSGTLDTALAADGPKAGIAKSSQGDSIEVPGSFKDLPDARDAVTAKRLAEEIRLPASTGGPSNQLVIDPEKVPGTGGPAGEMVSVPNETYDEGDLVDFHATAYCLKGRTASGFDTRPGMIAADPRVLPLGTVVHLRSGRYTGTYTVMDTGGRLKGRIVDVYVR	225	0.892921	0.25972	N	N	N	Cytoplasmic	Cytoplasmic	Cytoplasmic			yes				PG_hydrolase	OGP84753.1	50	66	32	1	160	224	44	109	1.7e-08	68.2	OGP84753.1 hypothetical protein A2Y95_03845 [Deltaproteobacteria bacterium RBG_13_65_10]	ANU27195.1|CBM50|	42.6	68	30	4	163	224	103	167	9.1e-05	50.8	CBM50	PYT07290.1
GO4a__NODE_237141_length_1152_cov_0.554801_1	3D	PF06725.11	1e-18	72.7	3D	PF06725.11	AGTCGCATTTCGCGCGAAGAAATGTCTGTACAACGGATTCGGAGCTGGATGACTGCACATCCGGACGAAGCTGCCAAGGTGCGCGCCACGAATCGCTCCTATGTGTTCTTCCGTATAACCGGCCTGTCGAACGACGGCGAGCCGGTTGGCGCGCAGGGTGTGCCGTTGACGCCGGGCCGGTCCATTGCCGTCGACCGGCTGCATGATTACGGGACGCCGTTCTTTATCGAAGCCAAACTCGCGATTGAGAACGAGAAGCCTGTTTCACCCTTCCGCCGCCTGATGATTGCGCAGGATACGGGATCGGCGATCGTCGGACCAGCGCGCGCCGATCTCTACTGGGGCGCTGGCGAAGACGCCGCTCGCATCGCCAATCGCATTCGTAATCCCGGCCGGTTC…	SRISREEMSVQRIRSWMTAHPDEAAKVRATNRSYVFFRITGLSNDGEPVGAQGVPLTPGRSIAVDRLHDYGTPFFIEAKLAIENEKPVSPFRRLMIAQDTGSAIVGPARADLYWGAGEDAARIANRIRNPGRFVMLLPRELDMIAAGKHMPLPLPKPKFAEVEVRKHNGKGNGNLAKSEVDARVANAYARGATGPRVDRKASVSQSGAPFVQPRKQGNQAGSESTGISVPSHPRTSSRTIVRLRTRSVAQGGGSPSRR	258	0.849803	0.122638	N	N	N	Cytoplasmic	OuterMembrane	Cytoplasmic			yes				PG_hydrolase	fig|316056.16.peg.309	65.6	151	51	1	3	152	143	293	5.6e-48	199.5	fig|316056.16.peg.309 Membrane-bound lytic murein transglycosylase A precursor (EC 3.2.1.-) [Rhodopseudomonas palustris BisB18]	ABE37658.1|GH102|	65.6	151	51	1	3	152	258	408	1.2e-48	196.8	GH102	TMJ21750.1
GO4a__NODE_2486_length_13339_cov_1.402028_1	3D	PF06725.11	4.2e-07	35.5	3D	PF06725.11	GCGCGATCGGCGACGCGTCATGAGGCGAACGCGCTGCCCGCGCCAGGCGAACGGGTGGCCTTCACCGCCACCGCGTACTGCAAGGGAATCGTGACGACCGCAGGCGTCGCGGCGCAGGCGGGTATCGCCGCTGCGGATCCCGAGCTGCTGCCGGTCGGCTCGGTTGTCGAAATCGATTCGCTCCCGTCAAAGCACAACGGCATCTACACCATCCTCGACACCGGTCCATCCGTCCAGGGCCGTCAGGTGGATCTCTACATGTGGAGCTGCAACGAAGCGCTGGTCTTCGGCAGACGGCCGGTTCGCCTCACCGTCCTTCGCCTCGGATGGAATCCGCGTGCGACCACACCGGGCTTGCTCGATCGGTTCCTCAAGCGAACCGAAGCAGGCCCGCTGCCC…	ARSATRHEANALPAPGERVAFTATAYCKGIVTTAGVAAQAGIAAADPELLPVGSVVEIDSLPSKHNGIYTILDTGPSVQGRQVDLYMWSCNEALVFGRRPVRLTVLRLGWNPRATTPGLLDRFLKRTEAGPLPSRPLPQTMPQ	143	0.885364	0.499178	N	N	N	Unknown	Unknown	Unknown			yes				PG_hydrolase	OGP84753.1	42.2	102	56	2	9	109	32	131	2.2e-09	70.5	OGP84753.1 hypothetical protein A2Y95_03845 [Deltaproteobacteria bacterium RBG_13_65_10]		NA	NA	NA	NA	NA	NA	NA	NA	NA	NA		PYR42641.1
GO4a__NODE_27666_length_3762_cov_1.322439_4	3D	PF06725.11	5.2e-07	35.1	3D	PF06725.11	ATGATCATCAGTGGTTCGTTCTGGGGCAAGGCGATCGTGACGTTTGTGGCGGCCTGCGGCTTCGTGTGGCTGTACGAGGTCACGATCCTCGATTCGAAGTACGCGGCGCGATCGGCGACGCGTCATGAGGCGAACGCGCTGCCCGCGCCAGGCGAACGGGTGGCCTTCACCGCCACCGCGTACTGCAAGGGAATCGTGACGACCGCGGGCGTCGCGGCGCAGGCGGGTATCGCCGCTGCGGATCCCGAGCTGCTGCCGGTCGGCTCGGTTGTCGAAATCGATTCGCTCCCGACAAAGCACAACGGGATCTACACCATCCTCGACACCGGTCCGTCCGTCCAGGGCCGTCAGGTGGATCTCTACATGTGGAGCTGCAACGAAGCGCTGGTGTTCGGCAGG…	MIISGSFWGKAIVTFVAACGFVWLYEVTILDSKYAARSATRHEANALPAPGERVAFTATAYCKGIVTTAGVAAQAGIAAADPELLPVGSVVEIDSLPTKHNGIYTILDTGPSVQGRQVDLYMWSCNEALVFGRRPVRLTVLRLGWNPRATTPGLLDRFLKRTETGPLPSRPLPQTVPQ	178	0.43873	0.568332	N	N	N	Unknown	Unknown	Unknown			yes				PG_hydrolase	OGP84753.1	42.2	102	56	2	44	144	32	131	3.5e-09	70.1	OGP84753.1 hypothetical protein A2Y95_03845 [Deltaproteobacteria bacterium RBG_13_65_10]		NA	NA	NA	NA	NA	NA	NA	NA	NA	NA		PYR42641.1
GO4a__NODE_287364_length_1032_cov_0.828760_1	3D	PF06725.11	6.8e-23	86	3D	PF06725.11	CAAAACCCTGACGGCGCCAAGGAATTGCGGCGGCAGAACCGGTCCTATGTTTTCTTTCGCGAAGTGGATCTCTCCGACAAGGATGAAGCGGTGGGTGCGCAAGGCGTGCCGCTGACGCCCGGGCGGTCGATTGCGGTCGACAAGGCGCTGCATGTCTATGGCACGCCATTTTTTATTGGGGGCGAGTTGCCGATTGAGTCGGAACAATCGAAGACGCCGTTTCACCGGCTGATGATCGCGCAGGACACCGGCTCGGCCATCGTGGGACCTGCGCGCGCCGACCTCTATTTCGGCGCCGGTGCCGATGCCGGGCGGGTGTCCGGCCGTCTCCGGCACAATATGCGGTTTGCCATGCTGGTGCCGAAGAGCCTCGATCCGGTGGCGCGGGGCCGCAGGATG…	QNPDGAKELRRQNRSYVFFREVDLSDKDEAVGAQGVPLTPGRSIAVDKALHVYGTPFFIGGELPIESEQSKTPFHRLMIAQDTGSAIVGPARADLYFGAGADAGRVSGRLRHNMRFAMLVPKSLDPVARGRRMPLPDPRPSETIAKLFPQVDPLKDQQKDQKKGAKPPEASVAPRTKDTAKAAEAVKKSAPAAAQPSAAVGRAPSAQTAAANPVPLPEARPNIKPSRQARRAYYISRYRRVR	242	0.942974	0.45521	N	N	N	Cytoplasmic	OuterMembrane	Unknown			yes				PG_hydrolase	fig|1156987.3.peg.1495	70.5	237	61	5	1	233	301	532	1.2e-76	294.7	fig|1156987.3.peg.1495 Membrane-bound lytic murein transglycosylase A precursor (EC 3.2.1.-) [Bradyrhizobium elkanii 587]	SHG35497.1|GH102|	74.4	234	49	2	1	234	282	504	6.6e-86	320.5	GH102	TMK02789.1
GO4a__NODE_297633_length_1012_cov_0.409652_1	3D	PF06725.11	6e-08	38.2	3D	PF06725.11	ATGCGCTACGTGACCTCTCCGACGACCGAACCGGCGACGACGGCGCGGGCGATCGCGCGCGTCGCGTTCGCGATCCTCGTCCTCCTCGCCGTCATCGTCGCGCGGGCGATCGCCGGTCCGGTCGCCCGTGGGAAGCCGACGCCGTTCGAAGCGACCGCCTACACGGTCGCGGGCAAGACGGCGCAGGGCACGCACACGCGGAAAGGCACCGTCGCCGCCGATCCCCATCTCCTGCCGCTCGGCACGCGCATCCGCGTCCGCGACGCGGGCCGATACTCCGGCGAGTACGTCGTCCGTGACACGGGCCGCACCATCAAGGGCCGCGAGATCGACCTCTACGTCGCCAACGATGCGGCAGCGAAACGCTTCGGC	MRYVTSPTTEPATTARAIARVAFAILVLLAVIVARAIAGPVARGKPTPFEATAYTVAGKTAQGTHTRKGTVAADPHLLPLGTRIRVRDAGRYSGEYVVRDTGRTIKGREIDLYVANDAAAKRFG	124	0.182976	0.565899	N	N	N	Cytoplasmic	Unknown	CytoplasmicMembrane			yes				PG_hydrolase	OGP84753.1	60.5	81	32	0	44	124	39	119	2.1e-16	93.6	OGP84753.1 hypothetical protein A2Y95_03845 [Deltaproteobacteria bacterium RBG_13_65_10]		NA	NA	NA	NA	NA	NA	NA	NA	NA	NA		PYQ56692.1
GO4a__NODE_3176_length_11700_cov_0.939978_9	3D	PF06725.11	1.5e-09	43.2	3D	PF06725.11	GTGCGCGTCCGCTTCCGGCGTCCGCTCCTGCTCGTCGTCGTTGCGCTGGCTCTGCCGGCGGCGCAAGTCCAACCCGTGCCCGCAGCGACGGGGCCGCGTGAGCGCACGGCGCTTGTCGAGTTGTTCGCGACCGACGCCGCGCTCGCGCGCGCCCAGCAGGGCGAGCAGGCTGCCAGGCAGCGGCTGGCGCGCGTCCGTGCCGGTCTACGCGGACTGCGGGTGCGCCTCGCAGCCGCGCGCGCAAACGAGCGCGCGACTCAGCGCGCGCTCGCGCAGCGGCTGAACGAGATCTACCGCAGCCGCCCGCTCGACGCGCTCGCCGTCGTGCTCGAGGCGCGCTCGTGGAGTGACGTCAGCGCAGGGCTCGACCTGCTCGATCGCCTCTCGCAGTCCGACAGC…	MRVRFRRPLLLVVVALALPAAQVQPVPAATGPRERTALVELFATDAALARAQQGEQAARQRLARVRAGLRGLRVRLAAARANERATQRALAQRLNEIYRSRPLDALAVVLEARSWSDVSAGLDLLDRLSQSDSSLVRSARAWHAALRRQSRTLGAAEARARSEQGAWQARVDALQGADRAHRALLAQLRRQRVHAVAALATTAHHDVQRARRIVRPQPHGGGSTSTPLPPPPKAPSLAAGTTLSVSSTAYSLPGHTASGLPVGPGICATDPRVIPLGTRFEVPGYGPCVAADTGSAVIGATIDIWMPSERASVYGTQTITITFR	324	0.499878	0.048265	Y	Y	Y	Unknown	Unknown	Unknown			yes				PG_hydrolase	fig|713604.4.peg.290	51.1	88	43	0	237	324	160	247	2.2e-17	98.2	fig|713604.4.peg.290 hypothetical protein [Amycolatopsis mediterranei S699]	APZ48331.1|CBM50|	43.3	97	47	3	234	322	148	244	8.5e-12	74.7	CBM50	TMM27511.1
GO4a__NODE_37125_length_3212_cov_0.976383_1	3D	PF06725.11	1.6e-24	91.3	3D	PF06725.11	AATTACGATGCCCATAATGGCTATCCCTATACGGCGGTCGGCCGCATCCTGATCGAGCGCAACATCATCCCCAGGGATCAGATGTCGATGCAGAAGATCAGGGAGTGGATGGAGCAAAACCCCGACGGGGCCAATGAATTGCGGCGGCAGAACAAATCCTACGTCTTCTTCCGCGAGGTGCAGCTCTCCGACAAGGACGAAGCAGTCGGCGCCCAGGGCGTGCCGCTGACGCCGGGCCGGTCGATCGCGGTGGACAAATCGCTGCACGTCTACGGCACGCCGTTTTTCATCGAGGGCGAACTGCCGATCGACTCCGAACAATCCAAAACGCCGTTTCACCGGCTGATGATCGCGCAGGATACGGGCTCCGCCATCGTCGGACCCGCCCGCGCCGATCTC…	NYDAHNGYPYTAVGRILIERNIIPRDQMSMQKIREWMEQNPDGANELRRQNKSYVFFREVQLSDKDEAVGAQGVPLTPGRSIAVDKSLHVYGTPFFIEGELPIDSEQSKTPFHRLMIAQDTGSAIVGPARADLYFGAGVDAGKVAGRLRNNMRFVILVPKSLDPSVRGRKMPVPDARPSEKIAKLFPQVDPLKDRPKDQKTGIKPSEAATTPTSTAQAAVVKPVPLPAVRPNIKPVSEAPRHRHFRRYRYRP	252	0.903963	0.354304	N	N	N	Cytoplasmic	OuterMembrane	Cytoplasmic			yes				PG_hydrolase	fig|1156987.3.peg.1495	70.4	277	50	4	1	250	263	534	1.5e-98	367.5	fig|1156987.3.peg.1495 Membrane-bound lytic murein transglycosylase A precursor (EC 3.2.1.-) [Bradyrhizobium elkanii 587]	QDW42466.1|GH102|	79.4	257	44	3	1	249	283	538	2e-109	398.7	GH102	WP_138832129.1
GO4a__NODE_48414_length_2782_cov_0.741451_2	3D	PF06725.11	2.2e-07	36.3	3D	PF06725.11	ATGCCGGGCTCGCGCCTCGCATTCAGCGCGTCGGCCTACTGTAAGGGGCTGGTGACCGCGTCAGGAGTCGCGGTCCAGAGCGGTGTCGCGGCCGCGGATCCAGAGCTCCTGCCGGTCGGATCGGTCATCGAAATCGATTCCCTGCCGCAAAAGTACAACGGTATTTATACGGTGATGGACACGGGACCGGCGGTGCAGGGCCGGCTGCTCGATCTCTATATGTGGAGCTGCAACGAAGCCCTGCAGTTCGGCCGCAAGCCGATTCATCTGACGGTATTGCGCCTCGGATGGAACCCGCGCGCGTCGACGCCGAGCTTCCTCGATCGCTTCTTCAAGCGCCCGGTCGCACCGGAGCCGCTTCCTGCGCGGCCGCTACCTCAAGCTGTGCCGCCCGGAGCG…	MPGSRLAFSASAYCKGLVTASGVAVQSGVAAADPELLPVGSVIEIDSLPQKYNGIYTVMDTGPAVQGRLLDLYMWSCNEALQFGRKPIHLTVLRLGWNPRASTPSFLDRFFKRPVAPEPLPARPLPQAVPPGAGD	135	0.911192	0.182115	N	N	Y	Unknown	Unknown	Unknown			yes				PG_hydrolase	OGP84753.1	46.3	95	48	2	3	96	39	131	9.1e-10	71.6	OGP84753.1 hypothetical protein A2Y95_03845 [Deltaproteobacteria bacterium RBG_13_65_10]	QCV56700.1|CBM50|	42.9	70	34	2	18	86	120	184	3.8e-06	54.7	CBM50	PYR42641.1
GO4a__NODE_56649_length_2551_cov_1.233745_4	3D	PF06725.11	1.1e-08	40.6	3D	PF06725.11	ATGATCATTTCTGGCCGCTTCTGGCGGAGGACGCTCGTCACGGCGATTGCGGCGGTGGGTTTCGTCGCGTTTTACGAGGTCACCGCGCTCGACTCGAAGTACGTCGCGCGCCTGGCCACGCCGCGCGACAGTTCGCCGCTGCCGGTCCCGGGCGCGCGCTTGGCCTTCAGCGCCACCGCGTACTGCAAGGGCATCGCGACCGCGTCCGGCGTGGCCGCGCAGCGCGGCGTCATGGCCGCCGACCCCGAGCTCCTCCCGGTCGGCTCGGTCGTCGAAATCAGCTCGCTGACAGAGCGTTACAACGGCATCTACACGGTGATGGACACCGGTCCCTCGGTGCAGGGCCGTCACGTCGACGTGTACATGTGGAGCTGCAACGAAGCGCTGCAGTTCGGCCGG…	MIISGRFWRRTLVTAIAAVGFVAFYEVTALDSKYVARLATPRDSSPLPVPGARLAFSATAYCKGIATASGVAAQRGVMAADPELLPVGSVVEISSLTERYNGIYTVMDTGPSVQGRHVDVYMWSCNEALQFGRQPIHLTVLRLGWNPRATAPSFLERFFKRPESEPLPARPLPQSMTPP	179	0.503588	0.578862	N	N	N	CytoplasmicMembrane	CytoplasmicMembrane	CytoplasmicMembrane			yes				PG_hydrolase	OGP84753.1	41.7	103	59	1	42	144	30	131	1.4e-10	74.7	OGP84753.1 hypothetical protein A2Y95_03845 [Deltaproteobacteria bacterium RBG_13_65_10]	QCV56700.1|CBM50|	43.3	67	32	2	67	132	121	182	3.3e-05	52	CBM50	PYR42272.1
GO4a__NODE_56672_length_2551_cov_0.521811_2	3D	PF06725.11	1.2e-07	37.2	3D	PF06725.11	ATGACGCAGCCAGCCAATCCTCGGCCTTCCGCCCTCTTCGCGAAACTCTCCCCCCTCGCGCAATGGGCCTTCCTCGTACCAGCCTCGGCGCTTTTTGCCGCGCTGTTCGAGGTGACGACCCTCGACTCGAGGTACGCGGCGCGTCCGGCGACGCGTCACGAGGCGAACGCGCTGCCGCTGCCGGGCGAGCGGGTCGCGTTCAGCGCGACCGCGTACTGCAAGGGCATCGTGACGACGGCTGGTGTCGCGGTGCAGGCCGGCGTCGCGGCCGCCGACCCCGAGATGCTGCCGGTCGGTTCCGTGGTCGAAATCGACTCGCTGCCCCCGAAGTACAACGGTGTCTACACCATCCTCGATACCGGACCGGCAGTCCAAGGCCGGCACGTCGACTTGTACATG…	MTQPANPRPSALFAKLSPLAQWAFLVPASALFAALFEVTTLDSRYAARPATRHEANALPLPGERVAFSATAYCKGIVTTAGVAVQAGVAAADPEMLPVGSVVEIDSLPPKYNGVYTILDTGPAVQGRHVDLYMWSCNEALTFGRRPIHLTVLRMGWNPRATTVSFIDKFLKRPLPSRPLPQAPPQD	186	0.860342	0.153319	N	N	N	Unknown	Unknown	Unknown			yes				PG_hydrolase	OGP84753.1	42.6	101	57	1	55	155	32	131	5.7e-10	72.8	OGP84753.1 hypothetical protein A2Y95_03845 [Deltaproteobacteria bacterium RBG_13_65_10]	QDW08093.1|CBM50|	42.9	91	47	3	67	153	54	143	1.3e-09	66.6	CBM50	OLB62726.1
GO4a__NODE_6446_length_8053_cov_0.412885_3	3D	PF06725.11	0.00031	26.2	3D	PF06725.11	ATGAACGTGCGCACGACGGCGTATTGTGTCCACGAGCGGGGTGGCGGCGGACGACGCAACGCGGTCGGCGAATACCTTTCCGGCCGAATTGTTCGGAGCGCCGCTTCTGACTGGTCGCGCTTCCCGCTCGGAACCCGCTTCAAAATCGTCGAGACCGCCGAGGAGTACGTGATTGATGACTACGGCAGCGCTTTGGTCGGCACCAATACGATTGATCTGTACAAACCGTCGCGATTGGAAATGAAACGCTGGGGCGTGCGTCACGTGGATATCGATATTTTGCAATGGGGCTCGGAAGAACAGAGCATCAAAGTGCTGACACCGCGGGCGAAGCACGCCACTCCACGCCGGATGTTGATCGCGCTGGGGAGCAAGAAGAAATCATCGCAACTCGCGGAT…	MNVRTTAYCVHERGGGGRRNAVGEYLSGRIVRSAASDWSRFPLGTRFKIVETAEEYVIDDYGSALVGTNTIDLYKPSRLEMKRWGVRHVDIDILQWGSEEQSIKVLTPRAKHATPRRMLIALGSKKKSSQLADREL	136	0.232114	0.431914	N	N	N	Cytoplasmic	Unknown	Unknown			yes				PG_hydrolase	fig|1009420.3.peg.2572	47	132	68	1	3	132	130	261	8.3e-27	128.3	fig|1009420.3.peg.2572 hypothetical protein [Verrucomicrobia bacterium SCGC AAA164-O14]		NA	NA	NA	NA	NA	NA	NA	NA	NA	NA		PYK53241.1
GO4a__NODE_71707_length_2242_cov_0.592174_2	3D	PF06725.11	1.3e-12	53.1	3D	PF06725.11	TTGCGGAGCGAGAACTCGTCGCTCCAGAATCAGACGCGGGCGACGTGGCTCAGCTCAGTCACGCTTTCGACGCGTCTCGCCGAAACGCAAAGCGCGCTCGAGCGCTTCAGGGCGAAGCGGGAGACGATCTCGGCGGAGCGGGCCGAGGCTGCGCAGCGCCTGCGCCTCGCGCGCCACACGCTCGAGGTCTCGGAGAAGCGGCTGGCCGGCCGGCTGCGGCTGCTCTACGAACAGGGCCCGAGCGACCCGATGTCCGTGCTCGTCGGCGCGACTTCGGTCGACGACGCGATCAACCGGATCGACAGCCTGCACCGGATCGCCGGCCTCGACCGCGAAGTGATCGACGCCGCGAAGACAGCGCGCGCGCACCTGACGGTCATCACCCAGCGCCTCGCGGCC…	MRSENSSLQNQTRATWLSSVTLSTRLAETQSALERFRAKRETISAERAEAAQRLRLARHTLEVSEKRLAGRLRLLYEQGPSDPMSVLVGATSVDDAINRIDSLHRIAGLDREVIDAAKTARAHLTVITQRLAADEAQARETGAATAATLVALEAAQREQAATLASLSAKRSANSSQISTLESQARELAATPGPSQSGRTLTVLATGYSLTGHTSTGVPVGYGIVAVDPGVIALGTKMTIPGYGEGVAADTGGAVAGAHIDLWFPTFAQAAAWGRQTVTIAIH	282	0.166962	0.051868	N	N	N	Unknown	Unknown	Unknown			yes				PG_hydrolase	OFW52474.1	57.8	83	35	0	200	282	29	111	7.2e-17	96.3	OFW52474.1 hypothetical protein A2146_00935 [Actinobacteria bacterium RBG_16_67_10]	AWI13729.1|CBM50|	43.5	108	52	2	184	282	205	312	1.2e-14	84	CBM50	TML13227.1
GO4a__NODE_73737_length_2208_cov_0.796358_2	3D	PF06725.11	3e-07	35.9	3D	PF06725.11	ATGATCGCACAGGACACGGGCGCCGCGATCGTCGGGCCGGCGCGTGCGGACCTGTATTTCGGAGCGGGCGACAAAGCCGGTCAGGTGGCCGCATCCGGCATAACGGCCGCTTCACCATTCTATTGCCGCGTGAACTCAATTCGTTGGTTGGTGGCCGCCGCGCACATACCGCTGCCACCAGTGAAACCTTGGCCATCGCAGGTCGCCGCGAGCACGCTCCCTCCTTTTGGGCCAGAGGAGCGTGCTCGCGTCGCTAGTATCGGCCATAAACAAGAAAAACTCCGTCGAGCGCATGTCTCGCCAGTATCATACGCCTCTGCGGGGCGATTTGCGCAGCCCGGTCCAGCGAACTAA	MIAQDTGAAIVGPARADLYFGAGDKAGQVAASGITAASPFYCRVNSIRWLVAAAHIPLPPVKPWPSQVAASTLPPFGPEERARVASIGHKQEKLRRAHVSPVSYASAGRFAQPGPAN	117	0.768973	0.231902	N	N	N	Unknown	Unknown	Unknown			yes				PG_hydrolase	fig|1223566.3.peg.6909	40.4	109	51	5	1	108	1	96	0.0001	54.7	fig|1223566.3.peg.6909 Membrane-bound lytic murein transglycosylase A precursor (EC 3.2.1.-) [Bradyrhizobium sp. CCGE-LA001]		NA	NA	NA	NA	NA	NA	NA	NA	NA	NA		TMJ82485.1
GO4a__NODE_79301_length_2122_cov_0.741629_1	3D	PF06725.11	3.4e-15	61.4	3D	PF06725.11	CAGCGCACGCTGACGGTCTCACAGCATCAGCTGGGGACGAATCTGCGCCTGCTTTACAAACAGGGTGATGTCAGCGCGCTTGCCGTCGTTCTCGGAGCGAGCAGCCTCGACGACGCCGTGTCGAAGCTCGACGCGCTGAGCAGCGTCGCCGACGAGAGCCAGAAGGTCGTCGAGACGACATCGGCTGCGCAGCTGCGGCTCGCGCGACTGCGGCGTTCGCTCGCCGATCGCCGCGCGCTGATCGACACTGCGACACGCGAGGCCGAGCGCACCGCGACCGCGCTCACCGCGGCACGAACGGACCGTCTGTCGTTCATCTCGCAGTTGCGCGCAAAGGAACGACTGAAGACGTCGCAGATCAACGCGCTGCAAGCCGCAGCCCAACGCGTGGAACGCAAG…	QRTLTVSQHQLGTNLRLLYKQGDVSALAVVLGASSLDDAVSKLDALSSVADESQKVVETTSAAQLRLARLRRSLADRRALIDTATREAERTATALTAARTDRLSFISQLRAKERLKTSQINALQAAAQRVERKSNAIQATAVPDVTQVAPSPTAPTRSGETLTVSSTGYSLPGRTSTGIPVGWGVIAVDPSVIPLGTRVTVPGYGEAVAADTGSAVRGATIDLWFPSLAQARAWGRRTVTITLH	244	0.647594	0.110034	N	N	N	Unknown	Unknown	Unknown			yes				PG_hydrolase	OFW52474.1	61.4	83	32	0	162	244	29	111	3.2e-21	110.5	OFW52474.1 hypothetical protein A2146_00935 [Actinobacteria bacterium RBG_16_67_10]	AWI13729.1|CBM50|	52.1	94	36	2	159	243	218	311	2.5e-16	89.4	CBM50	TMM16478.1
GN2a__NODE_1109106_length_1043_cov_0.245119_1	5_nucleotid_C	PF02872.18	1.6e-32	117.7	5_nucleotid_C	PF02872.18	CTGGGGAACTTCGTCGCCGATGTGATCCGCGACGCGACGAGCGCGGACATCGCGATAGTCAACTCCGGAGGAATTCGGGCGGGCCTCCCCGCCGGGAGCGTGACGGTCGGGGATATCTACTCGACGCTCCCCTTCGACAACCGCCTCGTCATCGTGCCGATGCCGGGGTGGCGGGTGCGCGAGCTCCTCGACTTTTCCGCGCGGAGGATTGGTAAGGGCGGATTCGGCCAAGTCTCCGGGGTCTCGTTCGTGATTCGCGGCGATCGCGCGAGCTACATCCGGGTGAACAAGAAGCCGCTGGAGTCTGACCGGACCTACCGCGTCGCCACGGTCGACTTCCTGTACGAGGGCGGCGACGGCTATACGGCGTTCGCCAAGGCGGGCCCGGCCGAGAAGACC…	LGNFVADVIRDATSADIAIVNSGGIRAGLPAGSVTVGDIYSTLPFDNRLVIVPMPGWRVRELLDFSARRIGKGGFGQVSGVSFVIRGDRASYIRVNKKPLESDRTYRVATVDFLYEGGDGYTAFAKAGPAEKTGSVSTRRRPSGPRWRPSSRSSSTKNST	160	0.767641	0.156992	N	N	N	Cytoplasmic	Periplasmic	Unknown		yes					5' nucleotidase	OGP57463.1	43.4	143	74	2	1	136	228	370	4.2e-22	112.8	OGP57463.1 hypothetical protein A2162_09330 [Deltaproteobacteria bacterium RBG_13_52_11b]		NA	NA	NA	NA	NA	NA	NA	NA	NA	NA		TMQ58644.1
GN2a__NODE_1230037_length_1293_cov_0.317406_2	5_nucleotid_C	PF02872.18	2.5e-14	58.6	5_nucleotid_C	PF02872.18	CCGGTGCAGAACGGCATGTTCCCGCAGGTCTCCGGTGTGACGATGACGGTGGATCGCGATGCACCGGCGGCCGCGCGGGTGCGGGAGGTGAACGTGAACGGCCAGCCGCTCGATCCGAACAGAATCTACACGGTCGCGATTCCCGACTTCGTGCTCAGGCAGGGCGACGGCTACACGATGTTCACCGGCCAGCCGATCAAAGTGGGACCGGAGGCGGGCGACATGATTTCGGCGGCGCTGGAGAAGTTCGTCACCGCTCGACACGACATCGCGCCGGCCGTCGACGGCCGCATCAGCGTGCGGTGA	PVQNGMFPQVSGVTMTVDRDAPAAARVREVNVNGQPLDPNRIYTVAIPDFVLRQGDGYTMFTGQPIKVGPEAGDMISAALEKFVTARHDIAPAVDGRISVR	101	0.813408	0.086636	N	N	N	Cytoplasmic	Unknown	Unknown		yes					5' nucleotidase	fig|192.7.peg.1000	40.6	69	41	0	30	98	4	72	7.8e-06	58.2	fig|192.7.peg.1000 5'-nucleotidase (EC 3.1.3.5) [Azospirillum brasilense]		NA	NA	NA	NA	NA	NA	NA	NA	NA	NA		MQA31584.1
GN2a__NODE_1317945_length_1646_cov_0.528525_1	5_nucleotid_C	PF02872.18	5.7e-15	60.7	5_nucleotid_C	PF02872.18	ATGAAGAAATCTGCTCGAAAGATGGTTGCCGGGCTGCCCTTCCAGTTGCTTTTGCTTCTGTTAATACTGATCAGCGCGCCCCGGGCGCTGCCACAACAGACGGCCACAAAGACCGCGTCGCCGAACGCTCAAACACAAGCTGTCGCGCCCGTCGCCGGGCAACCGCGCGTTGCCGAGACGGCCGTCGATTCAACGGTCCCCGATGATCCGGCGGTCAGCAAGATGCTCGCGGTTTACAGTCCGAAGGTGCGGGAGCTTGAAGTCCTCCTGGGAAAATTAAAGGGCGAGTTGAGAAAAGGAGGGGCCGGCTCGGGCTCGCTGGGCAACTTTGTAACTGACGGCATGCGAGCGCAAGCGAGTCTAAAGATCGGCAAACCCGTGGCGCTGGCGTTGATGAAC…	MKKSARKMVAGLPFQLLLLLLILISAPRALPQQTATKTASPNAQTQAVAPVAGQPRVAETAVDSTVPDDPAVSKMLAVYSPKVRELEVLLGKLKGELRKGGAGSGSLGNFVTDGMRAQASLKIGKPVALALMNSGGMRRNTIGEGELKARDIFELLPFENALVTLDLTGEQAMKLLQMIVSKREAQSGARITYKINADKTSELESAKLREASEEKDIDPT	220	0.639682	0.349134	Y	N	Y	Unknown	Unknown	Unknown		yes					5' nucleotidase	CAMPEP0178099012	41.7	96	42	4	106	193	94	183	0.00072	52.8	CAMPEP0178099012 NO HIT [Karenia_brevis_SRS618969]		NA	NA	NA	NA	NA	NA	NA	NA	NA	NA		PYS61819.1
GN2a__NODE_1324932_length_2662_cov_0.713105_2	5_nucleotid_C	PF02872.18	8.5e-44	154.3	5_nucleotid_C	PF02872.18	GTGACGTTCGTCCTGGTCAATGACATCTATTTGATGTCGGACACGATGATGCCGGACGGCAAGCGCCGCGGCGGCTTCCCCAGGCTCGCCGCCGTGGTGAAGGCCGAGCGCGCGCGGGCTGCTGCCTCCGGCGGCAGCGTGATCTTCGCCCATGCCGGCGACACGCTGTCTCCGTCTTTGATGTCGAGCCTCGACCAGGGCGCCAGCATCGTGAACCTCACCAACATGGTCGCGCCCGACATCTTCACGCCCGGCAACCACGAATACGATTTCGGCAAGGCGGTGTTTCTCGAGCGCATGGCGGCGGCGACGTTTCCGCGCTATGGCGCGAACCTGCGCAATGCCGACGGCGCGACGCTGCCGGACTTCCAGGACCGCTCGATGGTGACCGTGGGCGGT…	MTFVLVNDIYLMSDTMMPDGKRRGGFPRLAAVVKAERARAAASGGSVIFAHAGDTLSPSLMSSLDQGASIVNLTNMVAPDIFTPGNHEYDFGKAVFLERMAAATFPRYGANLRNADGATLPDFQDRSMVTVGGVRIGLTGATYEDSPRASDPGDLKFSSSVATLIEQARTLKREGADFVVAVAHVTREQGYELYRSDTIDLILTGHTHDLFINYDGNTAMVESNYDAHYVTVIDVAIGIKEEDGKRLVTWWPQFRVIDTAVVTPDPEMADVVAKYEADLGRHLDTPIGTTAIELDSRNTTVRSRETAIGALVADAMRWSAQTDTAITNGGGIRGGKVYPPGATLTRRDVLAELPFGNRLITLDVTGAVLTAAIENGLSRLPNPSGRFPQVSGLTIEADI…	481	0.232951	0.07439	N	N	N	Cellwall	Unknown	Cellwall		yes					5' nucleotidase	fig|1187851.3.peg.3029	54	489	217	1	1	481	35	523	2.9e-143	516.9	fig|1187851.3.peg.3029 5'-nucleotidase (EC 3.1.3.5) [Rhodovulum sp. PH10]		NA	NA	NA	NA	NA	NA	NA	NA	NA	NA		MPZ38814.1
GN2a__NODE_1502200_length_1481_cov_0.379412_1	5_nucleotid_C	PF02872.18	3.1e-39	139.5	5_nucleotid_C	PF02872.18	TACGAAATCAGGGAATTCGATGGAATTCGCGTCGCTTTCATCGGTCTGACATTGAAGGGAACGCCCAACCTCGTCTCCCCGGTGAGCGTCGCCGGTCTCGAATTCAGGGACGAGGCTGACACGGTGAATGCGCTGGTGCCGGAGCTGAAGGCGCAGGGCATCGAGGCCATCGTGGTTCTGATCCACGAAGGCGGCTTCCCGGCCGGCGACCATAATGAATGCCCGGGCATTTCCGGACCCATCGTCGACATCGTCAGGAAACTCGATCACGCGGTCGACGTGGTGATCAGCGGCCACACCCATCAGGCCTATGTCTGCAAGATCGATGGACGGCTTGTCACCAGTGGCGACAAATACGGCACCATCGTCACCACGATCGATCTGAAGCTCGATCCCGCC…	YEIREFDGIRVAFIGLTLKGTPNLVSPVSVAGLEFRDEADTVNALVPELKAQGIEAIVVLIHEGGFPAGDHNECPGISGPIVDIVRKLDHAVDVVISGHTHQAYVCKIDGRLVTSGDKYGTIVTTIDLKLDPATRDVVSAKADNVIVRTGAYARDPEQTELLASYDKFAAPIANRLAGSVTQTLSRTPNDAGESPLGDIVADAQLAATSADKDGGAVIAFTNPGGVRADIPKKEEGGVTYADVFASQPFRNQLVTLTLTGMQIKNMLEQQWLDPKRPRILPVSKGFNYAWDAAKPYGDRVVTDRMSLNGQRIDPAASYRVTVNNYLSVGGDGFTVLKEGIAPRFGVYDVDALYAYFQANSPIGPAPADRIVRMN	374	0.617622	0.101108	N	N	N	Cellwall	Periplasmic	Cellwall		yes					5' nucleotidase	fig|1156987.3.peg.4355	75.7	374	91	0	1	374	119	492	5.8e-163	582	fig|1156987.3.peg.4355 5'-nucleotidase (EC 3.1.3.5) [Bradyrhizobium elkanii 587]		NA	NA	NA	NA	NA	NA	NA	NA	NA	NA		WP_029585187.1
GN2a__NODE_1507905_length_1162_cov_0.274736_2	5_nucleotid_C	PF02872.18	4.3e-19	74.1	5_nucleotid_C	PF02872.18	GGTACCTCGCACGTCTTCCTCACCGACGCCTTCCGGAGTGAGACGCAAGCCGATATTAGCGCCATTCGCGGCTTCCGTTACGGCACCGTGGTACGCCCGGGCCCGATCACACTTGAGGATCTCTACCACTTCATTCCGATCGGTCCGGTGATCGCCAAGGGCACCATCAAGGGCCAGCAGCTCAAGAACCAGATCGAGAACTCGATCGACGGCTCGCTCAATCCCGATGTCTCCAAATGGACCGGCGGCTGGCTGTTCAACTACAGCGGCGTGCGAGCGGAGATCGACCCCTACGCGAAGGCCGGCGAGCGGGCGAAGAGCATCATGGTGGCCGATCGCGCAACCAACGGCTGGAAGCCGCTCGATCCGGAGGCCGACTACACCTACGCCTCCTACTAT…	GTSHVFLTDAFRSETQADISAIRGFRYGTVVRPGPITLEDLYHFIPIGPVIAKGTIKGQQLKNQIENSIDGSLNPDVSKWTGGWLFNYSGVRAEIDPYAKAGERAKSIMVADRATNGWKPLDPEADYTYASYYYARDPDLINTVPAQAISVVKDKDGGDLDAVEVVARYLAGLPNRTTAPKTGRLKLLQPLPAASFGSPEIQPWRGVIPSTTQSPATDASRNSQRAN	227	0.940414	0.898022	N	N	N	Cytoplasmic	Unknown	Unknown		yes					5' nucleotidase	fig|292415.3.peg.1325	48.6	208	103	2	1	207	387	591	1.5e-49	204.5	fig|292415.3.peg.1325 5'-nucleotidase (EC 3.1.3.5) [Thiobacillus denitrificans ATCC 25259]		NA	NA	NA	NA	NA	NA	NA	NA	NA	NA		WP_089416940.1
GN2a__NODE_1618643_length_2651_cov_0.742292_2	5_nucleotid_C	PF02872.18	4.8e-22	83.7	5_nucleotid_C	PF02872.18	ATGACGCGGCAGATGATCAAGTCGGTGCGGATCGTGGTCGCGCTCCTGGCGGCGTGCTCGCACCCTGCGAGCCATCCCCATGGCGCGAGCGATCCACACGGCGCGAACGCGCCGCCCGAGACCAAGCGCGGCGCCGTGACGCTCACGATCGTGGGGACCAACGACCTGCACGGCGCGCTCGAGCGCCTGCCGCTGTTCGCGGGGTTCATGGCGAACCTCCGCGCGGCGCGCGCGGCGGACGGCGGCGGCGTGGTGCTGGTCGACGGCGGCGACATGTTCCAGGGCACGCTCGAGTCGAACCTCGCCGAGGGCGCCGACATCGTGCGCGCCTACAACGTCATCGGCTACGCCGCGGCGGCCGTCGGCAACCACGAGTTCGACTACGGGCCCGAGGGCCCC…	MTRQMIKSVRIVVALLAACSHPASHPHGASDPHGANAPPETKRGAVTLTIVGTNDLHGALERLPLFAGFMANLRAARAADGGGVVLVDGGDMFQGTLESNLAEGADIVRAYNVIGYAAAAVGNHEFDYGPEGPAATAATAADDPRGALKARASEAKFPFVVSNILDAATGARIAWPNMPAATTVEVAGIKVGIIGASTESTPYTTMPANFVGLKMAPAAPAIAEQAKALRAQGAQVIVATMHIGTNCKDFEHPDDASSCDRNEELFKLLAELPKGTVDVIVGGHTHAGVAHRLDGIAVIEAYASGRAFGRVDLRISPQGRVLEAHIDKPHRMCALDKDGNPVPVAACVPGDYEGKPVVPDPEVQRIVDAAMARAGERRKEKLGVTVAETIRRAWAVESP…	595	0.164237	0.073555	Y	Y	Y	Cellwall	Periplasmic	Cellwall		yes					5' nucleotidase	AKF09819.1	49	590	283	9	3	583	29	609	1.9e-139	504.6	AKF09819.1 5'-nucleotidase [Sandaracinus amylolyticus]		NA	NA	NA	NA	NA	NA	NA	NA	NA	NA		TMQ28209.1
GN2a__NODE_1895333_length_4219_cov_0.545632_5	5_nucleotid_C	PF02872.18	1.2e-31	114.8	5_nucleotid_C	PF02872.18	ACACTCCCGATGCTGCACGAGTCGACGCGGCCAGTCGACCTCATCGTTGCCGCGACCACCGATGTGCACGGCTACGTCCGGGGTTGGGATTACTACGGAAACCGTCCGGACACATCCCGCGGCCTGACTCGGGTCGCGACAATTATGGACTCGCTCCGTCGGGCATCCACAGTTTTGCCCGTGTTTGTCGACGCGGGGGACATGCTCCAGGGAAACCCGCTTACCTATGTGGCCGCGCGCGTCGATTCGACGATGCCGCACCCGGTCATGCTCGCGATGAACGCGATGCAGTACACCGCGGCGGCAGTCGGCAATCACGAATTCAACTACGGTATGCCCGCGCTCGAGCGCGCGATGCGCCAGTCCGCGTTTCCGCTTTTGGCGGCGAACGTGTTTGCA…	TLPMLHESTRPVDLIVAATTDVHGYVRGWDYYGNRPDTSRGLTRVATIMDSLRRASTVLPVFVDAGDMLQGNPLTYVAARVDSTMPHPVMLAMNAMQYTAAAVGNHEFNYGMPALERAMRQSAFPLLAANVFAPDGKPRFQAWAVATRNGIKIAIVGATTPGSMVWDRDNLSGRLVVRDIVPSVREAVREAREAGAAVVIAVVHSGLDEPSSYDTVSTGLPSENVAARLAREVPDIDLLVYGHSHKEMADTVIGRTLLMQPKNWATSVAIAHLTMQRQNGRWRVTAKRSQIVAAVNHRENAQVLAATQEGHRAAVAYANAVVGSTAVTWRADSARVVDTPLIDFLLEVERRASGAQLASTAVFALDATLAAGPITVARLAALYPYDNTLRAVKITGAQL…	536	0.353517	0.064396	N	N	N	Cellwall	Periplasmic	Cellwall		yes					5' nucleotidase	fig|379066.3.peg.2422	51.7	538	253	4	3	533	29	566	1.7e-152	547.7	fig|379066.3.peg.2422 2',3'-cyclic-nucleotide 2'-phosphodiesterase precursor( EC:3.1.4.16 ) [Gemmatimonas aurantiaca T-27]		NA	NA	NA	NA	NA	NA	NA	NA	NA	NA		PYP65813.1
GN2a__NODE_1900579_length_1567_cov_0.816044_1	5_nucleotid_C	PF02872.18	3e-43	152.6	5_nucleotid_C	PF02872.18	GCGAAGTGGCAGTGGGTGGTCGCCAATGCCGTCGATACGAAGACGAACAAGCCGATCGGCGGCGCCGCGCCCTTCATCGTGAAAACCTTCGGCCCGTTGAAGGTCGGCTTCATCGGCCTGGTCATCACCGGTCCGGAGATCAGCCTCGACAAGCTGACGCACACGCGGTTGAGCGATCCGCTGCTGGCCGTCGCGAAATACCTGCCGCTGATGCGCCAGCAGGGCGCCAACGTGATCGTGGCCGTCACGCACCTCGATTTCTTCGACGACCGGCGTCTCGTAGAGCGCTTCCCCGCGATCGATCTCATCATCGGCGGGCACGAGCACTATCCGATCACGGCAACGGCCGGCCGCGCTCTGATCACCAAAGCCGGATCCGACGCGCGGTGGGTCGCGCGC…	AKWQWVVANAVDTKTNKPIGGAAPFIVKTFGPLKVGFIGLVITGPEISLDKLTHTRLSDPLLAVAKYLPLMRQQGANVIVAVTHLDFFDDRRLVERFPAIDLIIGGHEHYPITATAGRALITKAGSDARWVARIDLNRRRVGGTLERFFELIPINNAIPDDARTAEVVASFENRLGAELDAVVGTSSVPLDADTVRLRAQETNLGDFFADALRADTDADIAIMNAGSIRGDRVYPAGPLTRRTLVGMHPFGGVICTLAVPGRVVLQALNNGAARMPATAGQFAQVAGVTYTIDAGAPPGSRVRDVLVKGQPIDPAKTYILAITDFMLKGGDGYTMFADQRVIVGPEGGSLLVNALEKLVVAQKEIAPKIEGRITIR	376	0.228815	0.046523	N	N	N	Cellwall	Unknown	Cellwall		yes					5' nucleotidase	OGW62977.1	42.1	254	147	0	1	254	124	377	1.4e-47	198.7	OGW62977.1 hypothetical protein A2V83_10985, partial [Nitrospirae bacterium RBG_16_64_22]		NA	NA	NA	NA	NA	NA	NA	NA	NA	NA		PYR62608.1
GN2a__NODE_1936674_length_1692_cov_0.436028_1	5_nucleotid_C	PF02872.18	2e-29	107.7	5_nucleotid_C	PF02872.18	GTGCGCGCCGATATCGCCCAGCGCGAGGACGGCGCGGTGACCTATGGCGACCTGTTCGCCAGCCAGCCGTTCCGCAATCAACTGGTGACGATCACGCTGACCGGAAAACAGATCAAGGACATGCTGGAGCAGCAATGGCTCGATCCGAAGCGGCCAAGGATCCTGCAGGTGTCGAGGGGTTTTGGCTATGCGTGGGACGGATCGAAGGGCGACGGCGAACGTGTCATCGCTGAGCGGATGTCGCTGAACGGGGAACCGGTCGATCCCGCCGCGAGCTACCGCGTCACCGTCAACAATTTCCTGTTCGTCGGCGGCGACGGTTTTACCGTGCTCACCCAGGGAACCGCGCCACAGGTCGGCATCTACGACGTCGACGCGCTGCATGCCTATTTTGGGGCA…	MRADIAQREDGAVTYGDLFASQPFRNQLVTITLTGKQIKDMLEQQWLDPKRPRILQVSRGFGYAWDGSKGDGERVIAERMSLNGEPVDPAASYRVTVNNFLFVGGDGFTVLTQGTAPQVGIYDVDALHAYFGANSPVGPTAADRIIRIN	149	0.62279	0.101957	N	N	N	Unknown	Periplasmic	Unknown		yes					5' nucleotidase	fig|1156987.3.peg.4355	77.9	149	33	0	1	149	344	492	3.3e-61	242.7	fig|1156987.3.peg.4355 5'-nucleotidase (EC 3.1.3.5) [Bradyrhizobium elkanii 587]		NA	NA	NA	NA	NA	NA	NA	NA	NA	NA		MTV14564.1
GN2a__NODE_2216774_length_8269_cov_0.946122_6	5_nucleotid_C	PF02872.18	1e-36	131.3	5_nucleotid_C	PF02872.18	GTGCTGCTGTGCTGGCTTCTCGCCGCGCCGTCACGCGCTGACGAGTCCCTGGCCATTACTCTCGTTGTCGTCAACGATCTGCCGCGTGCCGACGACCTGGCGGATCGGGGCGGACTGGCCAAGCTGGCCACCATCATCAAGAACGAGCGCGCGGCCGGCCGGCAGGTGGTCGTGACCCATGCAGGCAATGCGATCTCGCCGTCGCTGCTGAGCGGCTTCGACCAGGGAGCGCACATGATGCAGCTCCTGGACCTGCTGGGCATCGACGTGATGGCGTTCGGAGATCACGAGTTCGATTTCGGCGCCTCCATCGCCAGCGGGCGCGCGTTGGAGGCGAACTTCCCGGTCATCCTTGCCAATGTCCGCGGCCCGGACGGCCAACCGCTGGCGGGCCTGTCG…	MLLCWLLAAPSRADESLAITLVVVNDLPRADDLADRGGLAKLATIIKNERAAGRQVVVTHAGNAISPSLLSGFDQGAHMMQLLDLLGIDVMAFGDHEFDFGASIASGRALEANFPVILANVRGPDGQPLAGLSPTWVYEHGGFRIAFIGLVRADLTEVSSPGDVAVLPPLAVAAREAEALRQGGADMVVALGALTEAEERALMNSGAVDLVLGSSKHIHASFDGRTAAAASDRNAERVMLLDLTLERYDVEKAVTGALPGSPNGPETVDAAESELQTRFRWSVNFRSVDTRTVDDDPDVADDIQRYLLSLPKELDQRIGVADTDIDLRDVVVRVGKSPFTAVVADAMREAVRADAAIINAGAMRADVVFPAGTPITRRSIVKWLPFKDRVLLLRVNGEQ…	515	0.080109	0.049048	Y	N	N	Cellwall	Unknown	Cellwall		yes					5' nucleotidase	CAMPEP0179178930	40.9	159	91	2	324	480	151	308	9.5e-23	116.7	CAMPEP0179178930 NO HIT [Pyrodinium_bahamense]		NA	NA	NA	NA	NA	NA	NA	NA	NA	NA		WP_119304424.1
GN2a__NODE_2238127_length_1469_cov_1.030415_1	5_nucleotid_C	PF02872.18	2.3e-16	65.2	5_nucleotid_C	PF02872.18	ATCGAGCACGGCGTGGCCAGCATCGGAGTAGAAGCACAACCCGGCCGCTTCCCACAGGTATCAGGCCTTCGCTTTGAGTACGACGCTACGCGGAAACCGGGTGCGCGAATCACGACCATTCTGATTAATGGGAAACCCCTCGACGATCGGGGCACGTATACGCTGGCGACGACGAGCTATGTGGGTTTGGACGCCGGTGACGGCTACGACATGTTTCGCAACGCGCCGCTTTTGATTCGCCCCGAACAGGGACCGTCTGAGACTGACCTTTTGCTAAAGGTGGTCAGCTCTTCACCGGCAATTGCCCCGAAGTCCGACGGCAGGATCAAGCGCGTCGATTCAGCGAAGGATCAGAGTTCGTGCAAGTGA	IEHGVASIGVEAQPGRFPQVSGLRFEYDATRKPGARITTILINGKPLDDRGTYTLATTSYVGLDAGDGYDMFRNAPLLIRPEQGPSETDLLLKVVSSSPAIAPKSDGRIKRVDSAKDQSSCK	122	0.87855	0.839595	N	N	N	Cytoplasmic	Unknown	Cytoplasmic		yes					5' nucleotidase	CAMPEP0197348490	46.5	71	37	1	15	85	108	177	4.5e-08	65.9	CAMPEP0197348490 NO HIT [Aureoumbra_lagunensis_SRS618934]		NA	NA	NA	NA	NA	NA	NA	NA	NA	NA		WP_154552215.1
GN2a__NODE_2298015_length_1080_cov_0.447341_1	5_nucleotid_C	PF02872.18	1.8e-39	140.3	5_nucleotid_C	PF02872.18	AACGTCATTTCGCCGGAGAGCGCAGCCGGGCTCGAATTCCGCGACGAGGCCGAGACGGTGAATTCGCTGGTCCCGGAGTTGAAAGCGCGCGGTGTCGAGGCCATCGTCGTGCTGATCCATGAAGGCGGCACGCCGACCGGCGACTACAACGAATGCCCGGGCATTTCCGGCCCGATCGTCGACATTGTGAAGAAGTTCGACAAGGCGGTCGACGTCGTCGTCTCCGGCCACACCCATCAGGCCTATGTCTGCGAAATCGATGGAAGGCTTGTCACCAGCGGCGACAAATACGGCACCTTCGTCACGGCGATCGACCTCAAGCTCGATCCTGTGACGCGCGACGTCATCAGCGCGAAGGCCAATAACACCATCGTTCGCACCGCCTCCTACGCGAGGAAC…	NVISPESAAGLEFRDEAETVNSLVPELKARGVEAIVVLIHEGGTPTGDYNECPGISGPIVDIVKKFDKAVDVVVSGHTHQAYVCEIDGRLVTSGDKYGTFVTAIDLKLDPVTRDVISAKANNTIVRTASYARNPEQTALLESYDRVAAPIANRPAGSVTETLSRVPNNAGESSLGDIIADAHLAATGTAANGGAVMAFTNPGGVRTDIARKGDGAVTYADLFASQPFRNQLVMLTLTGKQIKDMLEQQWLDPKRPRILQVSKGFAYAWDNSKPNGERILPERMSLNGAPIDPAASYRVTVNNFLSVGGDGFTVLTLGTAPQTGIYDIDALNAYFGANSPVGPTAVDRIIRIN	352	0.833444	0.159209	N	N	N	Cellwall	Unknown	Cellwall		yes					5' nucleotidase	fig|1156987.3.peg.4355	78.4	352	76	0	1	352	141	492	3.3e-152	546.2	fig|1156987.3.peg.4355 5'-nucleotidase (EC 3.1.3.5) [Bradyrhizobium elkanii 587]		NA	NA	NA	NA	NA	NA	NA	NA	NA	NA		WP_092515684.1
GN2a__NODE_2311885_length_1957_cov_0.588235_4	5_nucleotid_C	PF02872.18	1.1e-32	118.2	5_nucleotid_C	PF02872.18	GTGGCCGGCTTCCAGCAGGAGCTGGACCGGCAGATGAACGTGCCGCTGGCGACCACCGCGGTCGCGCTCGACAGCCGCAATGCCACCGTGCGCGGCCGCGAAGCGGCGATCGGCAATCTGATCGCCGACGCGATGCGCGAGCGGACCCGCGCCGACCTGGCGATCATGAACGGCGGCGGCATCCGTGGCGGCAAGGTCTACGAGGCCGGCACGGCGATCACCCGCCGCGACGTGCAGGCGGAATTGCCGTTCGGCAATCATCTGGTAACGCTCGACGTCAAGGGCCGCGATCTGCGCCTGGCGATCGAAAACGGTCTCTCGCGGCTGCCCGGCGCCGCCGGGCGGTTTCCGCAAGTGTCAGGCATGGCGATCGAGTTCGATCCGCGGCAGCCGGCGGGA…	VAGFQQELDRQMNVPLATTAVALDSRNATVRGREAAIGNLIADAMRERTRADLAIMNGGGIRGGKVYEAGTAITRRDVQAELPFGNHLVTLDVKGRDLRLAIENGLSRLPGAAGRFPQVSGMAIEFDPRQPAGSRVLTIAIGFVPKNGRTPPARARKPISRAKPTQPSGVHG	172	0.497649	0.065199	N	N	N	Cellwall	Periplasmic	Cellwall		yes					5' nucleotidase	fig|913331.3.peg.71	49.7	151	75	1	1	150	292	442	1.8e-31	144.1	fig|913331.3.peg.71 5'-nucleotidase (EC 3.1.3.5) [SAR324 cluster bacterium SCGC AAA240-J09]		NA	NA	NA	NA	NA	NA	NA	NA	NA	NA		WP_146604697.1
GN2a__NODE_309637_length_1730_cov_0.398384_3	5_nucleotid_C	PF02872.18	1.7e-34	124.1	5_nucleotid_C	PF02872.18	GTGATCGCCGACGCCCAACTCGCCGCGACGCAGGACGCCGGCGCGCAGATCGCGCTGATGAACCCGGGCGGCATCCGCACGGTTCTGGGCATGCCGGCGGATGGCCAGGTTCGCTACGAAGACCTGTTCTCGGTGCAGCCGTTCTACAACAACCTGGTGACGATGACGCTGACCGGCGCCCAGCTCCACCAGGTGCTCGAACAGCAATGGATCAACCAGCCGACGCCGAGGATTCTGCAGGTCTCGCGCGGCTTCAGCTATGCCTGGGACGCGAATGCGCCCGTTGGCCAGCGCGTGGTGCCGGGCAGCGTGAAACTCGCCGGGCAGCCGATCGCCGCGACGAGCCGCGTGCGGATTACCGTCAACGGGTTTCTGGCCAGCGGCGGCGACAGCTTCACG…	MIADAQLAATQDAGAQIALMNPGGIRTVLGMPADGQVRYEDLFSVQPFYNNLVTMTLTGAQLHQVLEQQWINQPTPRILQVSRGFSYAWDANAPVGQRVVPGSVKLAGQPIAATSRVRITVNGFLASGGDSFTALKQGQESRTGMMDIDAFELFVKNNPSLMPGPLDRVIRMN	173	0.870905	0.118122	N	N	N	Unknown	Unknown	Unknown		yes					5' nucleotidase	fig|395495.5.peg.3045	60	175	67	1	1	172	382	556	1e-50	208	fig|395495.5.peg.3045 5'-nucleotidase (EC 3.1.3.5) [Leptothrix cholodnii SP-6]		NA	NA	NA	NA	NA	NA	NA	NA	NA	NA		NDG41192.1
GN2a__NODE_382018_length_2890_cov_0.812929_3	5_nucleotid_C	PF02872.18	2.4e-21	81.4	5_nucleotid_C	PF02872.18	ATGATTCTTAATCGAATTTCACCACGGCGACTTGCGCTCGCCCCTGTCGCGCTACTCACAGTGATTCTTGGCGTCGGCCTCGCCGTGTCAGGACTCAGGCCGGCATCGGCGCAAGAGCAACGCGAGTGTCCGGTGCGCGTAACGCTCTTGCAGGTAAACGACGTCTATCAGTTCGCGCCGGTTGATGGCGGCACGCGCGGCGGATTGGCCCGGGTCCTGACCCTGCGCAAACAGATCATGAGCGAATCGCCACACACTCTTTTTCTCATGGCCGGCGATACGCTCTCGCCTTCGATTGAGTCGAATACTTACAAGGGCAGGCAAATGATCGAAGCTTGGGACGCGAGCGGTTTAGACTATGCAACCTTTGGCAACCACGAGTTCGATTTCGGCCCCGAC…	MILNRISPRRLALAPVALLTVILGVGLAVSGLRPASAQEQRECPVRVTLLQVNDVYQFAPVDGGTRGGLARVLTLRKQIMSESPHTLFLMAGDTLSPSIESNTYKGRQMIEAWDASGLDYATFGNHEFDFGPDVLRDRIRESHFKWLAANVIDKKTGKLFADTPEFVLREFDGVKIGIFGILLPETLQTSRPGKDVDILDPCATAARVVPKIHAAGAQVVVALTHLSMGEDKQLARCSGVDVIIGGHEHTLLESMAGHAPIFKMTSDGRELGRIDLNISKSTGKLESIDWQVIPVTDKIKEDVAFAPLNEKYGPLLKSLEQVVGHTEVQLDMKSADVRTRETNMGDFIADVYRQATGADVALANGGSIRADTTIEPGVLTKRDVLSILPYNNRLVKLQL…	406	0.062781	0.127664	N	N	Y	Cellwall	Periplasmic	Cellwall		yes					5' nucleotidase	OJH40938.1	59	363	149	0	42	404	41	403	1.7e-120	441	OJH40938.1 bifunctional metallophosphatase/5'-nucleotidase [Cystobacter ferrugineus]		NA	NA	NA	NA	NA	NA	NA	NA	NA	NA		PYS20926.1
GN2a__NODE_435410_length_1309_cov_0.436027_1	5_nucleotid_C	PF02872.18	1e-09	43.6	5_nucleotid_C	PF02872.18	TTGCCGCCGGCCCCTCCGCCGATCATCGTCGCCGCGGGCGATCTGATTGGCGCGTCGCCTCTCGTCGCCGGGTTGTTTCACGACGAGCCCGTCATCGAATCGCTGAACGCCCTGCATCTCGGCGTCTCGTCCGTCGGGAATCACGAGTTCGACGATGGCCTGGACGAGATTTTGCGGATGAAGCGGGGAGGCTGTCATCCCAAGGACGGCTGCCAGGATGGTGACGGGTTCCGCGGCGCGGCGTTCCAGTACCTGTCCGCCAACGTCGTTCGGACGGCGACGCGCACACCGCTGTTTCCGGCGGCGGCGATCCGCACGGTGGGCGGCGTGAAGGTCGGCTTCATCGGCGAGACGTTCAGGAACACCAGCCAGATTGTCCCGCCGGCGGTCCGGCAGAAC…	MPPAPPPIIVAAGDLIGASPLVAGLFHDEPVIESLNALHLGVSSVGNHEFDDGLDEILRMKRGGCHPKDGCQDGDGFRGAAFQYLSANVVRTATRTPLFPAAAIRTVGGVKVGFIGETFRNTSQIVPPAVRQNLTLLDEAATANAYAAWLKRQGVHAIVLLIHEGGRQHPEESSAADPNGCAAFNGGLEPVVKKLTADIPVVISGHSHTFYNCRMGGHLVTSASSFGRMITRITLDIDRATGGVTSASATNQIVTHDVPKNPAQTRIIDKYTALVRQTAGKVVGAVTADLTRDANAAGENPLGDVIADAQLAGTSESGRGGAAVGFMNRGGVRADLVAAAHDAAAKPGEVTYGDLYSVQPFGNLLT	366	0.43378	0.084331	N	N	N	Cellwall	Periplasmic	Cellwall		yes					5' nucleotidase	OGO37547.1	51	359	172	1	5	363	80	434	1.1e-97	365.2	OGO37547.1 bifunctional metallophosphatase/5'-nucleotidase [Chloroflexi bacterium RBG_16_57_11]		NA	NA	NA	NA	NA	NA	NA	NA	NA	NA		MSO31029.1
GN2a__NODE_561002_length_2422_cov_0.546719_1	5_nucleotid_C	PF02872.18	9.6e-44	154.2	5_nucleotid_C	PF02872.18	CTCAACACCCAGGAAATCACCGACGACAAGCTGAAGCACACGCGGATTCTCGATCCGCTGACGTCGGCAGGCCGGTACCTGCCGATGCTGAGACAAGCCGGCGCCACCGTCGTCGTCGCCGTGACGCACCTTGCGTTTGCCGACGACCGTGCGCTCGTCGAGCAATATCCCGATATCGATCTCGTCATCGGCGGTCACGAACACTACCCGATCACGGCGATCGAACGTCGGTCGTTCATCAGCAAAGCTGGCTCTGACGCAAAATTCGTCGCGCGGATCGACGTGAACCAGCGGCCCTCGGGCACGGTCGAGCGCTTCTACGAACTGATGCCTGTCACAAATGCGCTGGCGGACGATCCCAAAACGGCCGGCGTGGTCGCCACGTACGAGTCGCGGCTC…	LNTQEITDDKLKHTRILDPLTSAGRYLPMLRQAGATVVVAVTHLAFADDRALVEQYPDIDLVIGGHEHYPITAIERRSFISKAGSDAKFVARIDVNQRPSGTVERFYELMPVTNALADDPKTAGVVATYESRLGTALDTVAGTTRVPLDGVSLHLRTSETNLGDLLADAMRANAHSDIAITNSGSIRGNRLFPAGPLTRRTLVEMHPFDNVVCVLALTGRVVLDALNHGVASLPAPDGRFPQVSGLTMTVEQSAPRGNRVRDVMVNGQPLDPNKVYTVAIPDFVLKQGDGYTMFTGQPVRVGPEAGNLISAAFEEYVTAKSEIAPAIEGRITIH	334	0.259871	0.077642	N	N	N	Cellwall	Unknown	Cellwall		yes					5' nucleotidase	fig|670487.3.peg.1011	41.4	319	187	0	13	331	171	489	5.7e-61	243	fig|670487.3.peg.1011 5'-nucleotidase (EC 3.1.3.5) [Oceanithermus profundus DSM 14977]		NA	NA	NA	NA	NA	NA	NA	NA	NA	NA		PYR30869.1
GN2a__NODE_806825_length_2121_cov_1.016000_2	5_nucleotid_C	PF02872.18	1.8e-10	46	5_nucleotid_C	PF02872.18	ATGGACACCTTCAGCACCTGCGGACCACAATGCCCATCCGCTGTGCCATCACTCGAACGACAACAGGCGCTCGCCGCCACGATCCGCGCACCACGACCGCGGACAACGTTCAGCCTTGTCATACGCGGTCTGATCGCGGCGATGCTTCTGTTGTTGGCCGGCGCCACGCATGTCACAAGGCTTGGTGCCGCGCCTGACGAGCCGGCGCTCCTGACCCTGTCGATTGTCGGGACCAGCGATCTTCACGGGGCCGCGCTTCCGACAAACAGCCTCGGTGGCCTCCCGTTGTTGGCCGGATATGTGAACAATCTGCGGGCGGCGCGTTCGTCGGACGGCGGATCGGTTCTGCTGATCGACTCGGGCGACACGTTTCAGGGCAACATCGAATCGAATCTCAGC…	MDTFSTCGPQCPSAVPSLERQQALAATIRAPRPRTTFSLVIRGLIAAMLLLLAGATHVTRLGAAPDEPALLTLSIVGTSDLHGAALPTNSLGGLPLLAGYVNNLRAARSSDGGSVLLIDSGDTFQGNIESNLSEGALVVDAYNAMGYTAEAVGNHDFDFGSVDSPAARQSAGDLRGALKARAAQAGFPFLAANLIDEATGRLVNWPNVRPSAIVKSAGVTIGIVGVMTIDALRSTITANVQGLRVAPPGPAISAEASKLRAAGAEVVIVAAHAGGRCDRFDDPDNLASCDDDSEIFRVARSLPPGLVDVIAAGHTHGALAHRVNGIAIMQPFSRGQAFGRVDVVFDRRTRTVARMRLFAPQLLCGREDRATEPCVPATESTAPAQYEGRRVESDRAVEG…	509	0.286132	0.171523	N	N	N	Cellwall	Periplasmic	Cellwall		yes					5' nucleotidase	AKF09819.1	48	444	217	5	64	506	67	497	1.2e-99	372.1	AKF09819.1 5'-nucleotidase [Sandaracinus amylolyticus]		NA	NA	NA	NA	NA	NA	NA	NA	NA	NA		OLD21243.1
GN2a__NODE_868189_length_1431_cov_0.177099_1	5_nucleotid_C	PF02872.18	1.3e-24	92	5_nucleotid_C	PF02872.18	ATGGGACTTAGTGTCAGTGAACTAAAATCGTCCTTAAAGGGGCTTATCGGATTTGGGGTTACTCCTTTTGACCAAGACTACAAGATTGATAAAGAATCTCTCCGCCGGAACTCGGCCCACCTGGCGAAATATTGCGATGTCGTCGTGGCGCTCACCCATCAGACCCTCGATGCGGACAAGGCTCTGGTCAAGGCGGTGCCGGGCATCGATCTGGTGCTGGGCGGCGACGAGAAGGAGGCCATGGCCATCGAGCAGGACGGCGTGCCGATCCTGCGCACCGGGACCAATCTGAAATTTCTCGCCACCGTCGATATGACGATCGACAAAGCGCCGAATGCCAAGGCGGTGCTCACCACAAGCTATCGCCTCGTGCCGACCTCGGGGGTGAAACCGAACGCC…	MGLSVSELKSSLKGLIGFGVTPFDQDYKIDKESLRRNSAHLAKYCDVVVALTHQTLDADKALVKAVPGIDLVLGGDEKEAMAIEQDGVPILRTGTNLKFLATVDMTIDKAPNAKAVLTTSYRLVPTSGVKPNAKMAAEIGLYQSDFEKELGEPVATLSSGLDSQLATVRTAESSMGDLIAEAMLLAGSADAAMMNGGGIRGDRLYAKGSQLTRRDIQRELPFDNRLIVVEVPGSAILAALENGVSQVATQAGRFPQVAGISFTFDPGKPA	270	0.302281	0.058622	N	N	N	Cellwall	Unknown	Cellwall		yes					5' nucleotidase	fig|1150469.3.peg.2758	43.2	243	134	2	32	270	190	432	7.1e-46	192.6	fig|1150469.3.peg.2758 5'-nucleotidase (EC 3.1.3.5) [Rhodospirillum photometricum DSM 122]		NA	NA	NA	NA	NA	NA	NA	NA	NA	NA		RMF86911.1
GN4e__NODE_1231421_length_1541_cov_0.623944_1	5_nucleotid_C	PF02872.18	1e-27	102	5_nucleotid_C	PF02872.18	TTGAGCGGCAAGAAGCACGCGGGCGTGATCGAGATGGCTGCCGGCGACTCCGTCGGTGGGACACCGCCGATCGCGAACGCGTTCGGCGACACGCCGACGATCGAGGTCATGAACATGATGGGGATCGACATCGACGGCCTCGGGAACCACAACTTCGACCGGGGCGCCGACTACCTGAGGCAGACGTTGATCCCGCTGGCGCACTTCCCGTACGTGTCGGCGAACGTCGTCGACGCGGCCGGCCACACGCCGGCGGAGTGGTCACCGTCGCACGTGTTCACATTCAAGCACGGCCTCAGGATTGCGTTCGTCGGCTTCACGAACGACGACGCACCCACGCTGACCAAGCCCGGGTCGTTCGACCCGTTCGTCGTGCCGCTGCCGAATCCGACGGCCGCC…	LSGKKHAGVIEMAAGDSVGGTPPIANAFGDTPTIEVMNMMGIDIDGLGNHNFDRGADYLRQTLIPLAHFPYVSANVVDAAGHTPAEWSPSHVFTFKHGLRIAFVGFTNDDAPTLTKPGSFDPFVVPLPNPTAAVNAEAARLANKTDAIVAMGHYGATGGTLTAPTGPLVDLSDNVSNVDAVIGDHTDQQVLATRSNGVLVTENRSKGLRFTRVRLVIDRDTDRVVYKTADFHKPWNIGLTPDAAIQAKIDSLNALLLPILGTKVGESNVVVPRSDACGAETGRTDGRACESLVGDIVTDAMRQQYGTDFAITNSGGLRADLTCPTADSATDFCPSSLYPFAAGRFPITRGQVLAVLPFGNQSATVTMNGVTLKEFLETAVAPPPTTGTGRFGQVSGLCV…	513	0.922675	0.247179	N	N	N	Cellwall	Periplasmic	Cellwall		yes					5' nucleotidase	OGN97573.1	57.3	511	185	9	6	512	740	1221	1.2e-150	541.6	OGN97573.1 hypothetical protein A2Z71_00630, partial [Chloroflexi bacterium RBG_13_50_21]		NA	NA	NA	NA	NA	NA	NA	NA	NA	NA		HDY05577.1
GN4e__NODE_1384854_length_1803_cov_0.492866_2	5_nucleotid_C	PF02872.18	1.5e-39	140.5	5_nucleotid_C	PF02872.18	ATGAGCAACGAGCTTGCCGCCGCACTCGATGAATTGGTGAAAATGCGCGAGCGCGAGGGAAAACATGAACATCAGAAAGCGAATCGCGTACATATGCTGCTCCTTGTGGAGGCAGCGTCAGCAAGTGGTGCGCCACGACCAGGCACGGCAGACGGCACGCTCAGCTCCGCACGACGCCATCCAAACTTTGTAAGAATGCGAAGTTGGCGAGTGGATCCTGGTCTCGTCCCGCTCGCGATTGCATTCGTTGCCGCATGCGTTTGCGCTCCGCGTCCGGAGCAGACAGGCTTCCCGTCGACGTCATGGAACTCAGTGCGCACGACCCCTGGGCAAAGCGCCTGGACTTTGACGCCGGTGCCGGCGAGCTCGCCGGCAAGCGTCTCGGTGAAAGCGTTCACG…	MSNELAAALDELVKMREREGKHEHQKANRVHMLLLVEAASASGAPRPGTADGTLSSARRHPNFVRMRSWRVDPGLVPLAIAFVAACVCAPRPEQTGFPSTSWNSVRTTPGQSAWTLTPVPASSPASVSVKAFTNALVKNKNGKDILVTQAFAYGTAYADIHLEINPATGDVVSKSASVVTTYADSGPGLTPDAAAAALTAAAERSVAPVANRIIGTVAEDITRLQNEAGESALGDVIADAQRAAMGSDFAFMNAGGLRANLRSVSFRSLPLPQGTVTYADLFAIHPFGNRLIEMKLTGEQIYALLEQQFPSHQRLARMLQISGLEYTWDASPQAAGHRIVEVRTDGRPIDRSKRYTVTVNSFLAGGGEKFTVLADGTGRREGPVDLDALIAYLTTLKQP…	420	0.753739	0.085321	N	N	N	Cellwall	Periplasmic	Cellwall		yes					5' nucleotidase	fig|379731.4.peg.4126	52.2	276	119	4	132	406	336	599	1.1e-64	255.8	fig|379731.4.peg.4126 5'-nucleotidase (EC 3.1.3.5) [Pseudomonas stutzeri A1501]		NA	NA	NA	NA	NA	NA	NA	NA	NA	NA		WP_162264725.1
GN4e__NODE_1667079_length_4755_cov_1.067760_1	5_nucleotid_C	PF02872.18	2e-24	91.3	5_nucleotid_C	PF02872.18	GGAACTGCGGTCGCCCAGCGCGACGGACGACCTGTTGACCGGGTCGTCATGTTCGCCTCCGACGGCATGCGACCGGACCTGATGGAGCGCTACGCCAAGAGCGGGCTGATGCCCACCTACAAGAAATTGATGAAGGACGGCGTCACAGGCAAGAACGGCATGATCCAGGCCTTCCCGCCCAACACGGGCGTCGGCTGGTACACGATGGCCACCGGTACCTACCCGTCCGAGCACGGCTCGACCAACAACACCTACTTCCGCAGCGGCGACACATTCAGCAACCGGACGTCGTTCTCGGCGGCCGGGACGATGCAAGCGGACACGATCGCCAACACGGCCGAGCGCGCCGGCAAGAAGGTCGCCCAGATCGACTGGGTCGGCGGCGCCGCGGCCAACATC…	GTAVAQRDGRPVDRVVMFASDGMRPDLMERYAKSGLMPTYKKLMKDGVTGKNGMIQAFPPNTGVGWYTMATGTYPSEHGSTNNTYFRSGDTFSNRTSFSAAGTMQADTIANTAERAGKKVAQIDWVGGAAANIDGPTVDFTNFFSNRGVLVGAVNAVEQAGSAFFGVTYQVSAPPVAASGWTGAPTGDPAAPPKETTWAIPSTFAAQNPNRTYNVYFYDSVTGGGANYDHAIVSPVGKTAASSSVDLKVGDFLPVKLTGANGLIGARANQAVGHYIKLITLAPDLSNFKLYDTSLARAVAKCGSPCSGLPAGGAGEDRLEKYIADNLLPWAAADFAPEEAGVVDEDTYVQQGRDLERAYSLQVINYILGALQPDTDLAMVGYPFTDEVSHQFMGLVSPT…	1269	0.942044	0.727893	N	N	N	Cellwall	Unknown	Cellwall		yes					5' nucleotidase	OGN97573.1	57.7	1265	462	23	14	1268	29	1230	0	1368.6	OGN97573.1 hypothetical protein A2Z71_00630, partial [Chloroflexi bacterium RBG_13_50_21]		NA	NA	NA	NA	NA	NA	NA	NA	NA	NA		WP_141819234.1
GN4e__NODE_2086054_length_4844_cov_0.806055_2	5_nucleotid_C	PF02872.18	6.3e-41	144.9	5_nucleotid_C	PF02872.18	GTGCCGGAATTGAAGGCGCACGGCGTCGAGGCCATCGTCGTGCTGATCCATGAGGCCGGATTCCCGACCGGCGATTATAACGAGTGCCCCGGCATATCCGGACCGATCGTCGACATCGTCAGGAAATTCGATCGCGCGGTCGACGTGGTGATCAGCGGCCACACCCATCAGGCCTATGTCTGCAAGATCGATGGACGGCTTGTCACCAGTGGCGACAAGTACGGCACCATCGTCACCGCGATCGATCTGAAGCTCGATCCCGTCACGCGCGACATCACCAGTGCCAGGGCTGACCATGTCATCGTGCGCACCGCCGCCTATGCCAGGGATCCGGAGCAGACCGCGCTGATCGAATCCTATGACAAGGTTGCCGCGCCGATCGCCAACCGCCCGGCAGGA…	MPELKAHGVEAIVVLIHEAGFPTGDYNECPGISGPIVDIVRKFDRAVDVVISGHTHQAYVCKIDGRLVTSGDKYGTIVTAIDLKLDPVTRDITSARADHVIVRTAAYARDPEQTALIESYDKVAAPIANRPAGSVTETLSRTPNDAGESALGDIVADAQLAATRADKDGGAVIAFTNPGGVRTDIPKKADGTVSYADVFSSQPFQNQLVTLTLTGAQIKDALEQQWLDPKRPRILLVSKGFNYAWDGAKPYGERVLADRMSLNGQPIDPAKSYRVAVNNYLAVGGDGFTALKEGTGQQFGIYDVDALYGYFQANSPISPVAAGRIVRLN	329	0.759457	0.153208	N	N	N	Cellwall	Periplasmic	Cellwall		yes					5' nucleotidase	fig|1156987.3.peg.4355	76.6	329	77	0	1	329	164	492	4.9e-142	512.3	fig|1156987.3.peg.4355 5'-nucleotidase (EC 3.1.3.5) [Bradyrhizobium elkanii 587]		NA	NA	NA	NA	NA	NA	NA	NA	NA	NA		TMK09107.1
GN4e__NODE_252858_length_1270_cov_0.749347_2	5_nucleotid_C	PF02872.18	3.2e-45	158.9	5_nucleotid_C	PF02872.18	CACGCTCCCATTTTTAAGATGACCGCGGACGCGCGTGAACTTGGTCAAATCGATCTGAATATTTCCCGTTCAACCGGGAAACTCGAGAGCATAGATTGGAAGGTCTGGCCGGTGACCAGGGACGTTACAGAAGATGTGGCCTTCGCCCCGCTGTTCGAAAAATATGGTCCGATGTTGAAGAGCCTGGACCAGGTAGTCGGTCGCACCAATGTAAAGCTCGAGATGCGCAGCGCCGATCTGCGTACGCGCGAAACCAACATGGCTGATTTCATCGCCGACATCTATCGCGAATCGACCGGCGCGGACGTCGCCCTGCTCAACGGCGGTTCGATTCGCGCCGATTCAGAAATAGAGCCAGGCGACATCATGCGCCGCGACGTGCTGGGGATGCTGCCTTAC…	HAPIFKMTADARELGQIDLNISRSTGKLESIDWKVWPVTRDVTEDVAFAPLFEKYGPMLKSLDQVVGRTNVKLEMRSADLRTRETNMADFIADIYRESTGADVALLNGGSIRADSEIEPGDIMRRDVLGMLPYNNRIVKIQITGAILRAALEYGVASMGPGEQPGRFPQVSGIRYSYDARLKPGARLTSLTVNGNPLDDKRNYTLALNDYVALKAGDGYDMFRNAKVLIGPDDAPREADVLMKAITSVPSIAPKVDGRITRVDTAKNQGTCPL	273	0.416648	0.094601	N	N	N	Cellwall	Unknown	Cellwall		yes					5' nucleotidase	AKJ01886.1	49.6	260	130	1	3	262	273	531	2.4e-65	257.3	AKJ01886.1 5'-nucleotidase [Archangium gephyra]	ACS99118.1|CBM50|	40.3	206	109	5	62	264	323	517	9.9e-30	134	CBM50	PYS20926.1
GN4e__NODE_435918_length_2353_cov_0.623208_1	5_nucleotid_C	PF02872.18	5.2e-44	154.9	5_nucleotid_C	PF02872.18	GTGAGCTTCTGGCTGGCGCGAACCTACGCGCGCAACGCCGTGCTGCGGACCAGCGAGACGAACGTCGGCAACCTCATCACCGATGTCATGCGGACCCGGCTCCGCGCCGACGTGGCCATCATGAACGGCGGCGGGATCCGCGGGAATCAGCTGGTGCCGGCCGGCCCGCTGACCCGGCGGGACGTCAACGCGCTGCTGCCCTTCTTGAACGTGCTGGTCATGCTGGAGGTGCCGGGCAAGGTCCTCCTGGAGGTGCTCGAGCGCTCGGTCGCCGTGTATCCGAGGGAATCCGGCGGCTTTCTCCAGGTCTCGGGGCTGAGCTTCGTCTTCGATCCCGCCCGGCCGCCCGGGCAGCGCGTCGTGCGGGTCCTCGTGGGCGGTGAGCTGCTGGACCCCGAG…	MSFWLARTYARNAVLRTSETNVGNLITDVMRTRLRADVAIMNGGGIRGNQLVPAGPLTRRDVNALLPFLNVLVMLEVPGKVLLEVLERSVAVYPRESGGFLQVSGLSFVFDPARPPGQRVVRVLVGGELLDPERRYTLAANSYTAGGGDGYAMLATAKPLVFPQDGPGLAETLFEAIERAGVIAPATEGRITRSGP	196	0.40193	0.040343	N	N	N	Cellwall	Periplasmic	Cellwall		yes					5' nucleotidase	fig|670487.3.peg.1011	47.3	182	96	0	10	191	308	489	1.1e-35	158.3	fig|670487.3.peg.1011 5'-nucleotidase (EC 3.1.3.5) [Oceanithermus profundus DSM 14977]	ALA51847.1|CBM50|	49.2	177	85	3	15	191	326	497	9e-33	143.7	CBM50	OGK96546.1
GN4e__NODE_70481_length_2810_cov_0.723689_3	5_nucleotid_C	PF02872.18	7.2e-32	115.5	5_nucleotid_C	PF02872.18	CCGCTCTTCCCGGCGTATGCGATCAAGGAGTTCACCTCCGACAGCGACGTCCACAAGCGGTTCAAGGTCGGCTTCATCGGCGAGGTGCTCCAGTCGACTCCGACCATCGTGACGCCGTCGGGAGTCGCAGGCTTGACGTTCCAGGATGAGGCCGACGCGGCAAACCGCGCCGTCGCCGAGATGGCGCTCAAAGGCGTGAAGGTTCCGGTTCTCGTCATCCACCAGGGTGGTTTCCAGACCGGGTTCCCGTCGACTACGAATGGTTGCGCCGGCGCTCTTGCCGGTAGTGACATTGCCGCCATCGCGAATCGTCTCGATCCCGCGATCAAGGTGATCGTTTCCGCCCACACGCACGCCGAGTACCGCTGCACGATCACGGCGGGCGGCGTGACTCGCCTG…	PLFPAYAIKEFTSDSDVHKRFKVGFIGEVLQSTPTIVTPSGVAGLTFQDEADAANRAVAEMALKGVKVPVLVIHQGGFQTGFPSTTNGCAGALAGSDIAAIANRLDPAIKVIVSAHTHAEYRCTITAGGVTRLVTSASSFGRVLSDITLKVDDQNDKLVSMSADNILIDNAKNLRTSSSTVRDPDPDKADPEVQSVVDQYVAAAAPLANQIIGRIQGDLTRTASPYGEQTLGDVIADGQLVATQPVPLGGAALAFMNPGGIRADLFYATRAGDVTYGDAFTVQPFGNSLVTKTMTGDMIRRLLQQQFAGCGGTAPTAGRFLQISSTFKYEEVPPATAVACADRIGRMWVNGIEVTPASSYRVTMNNFLATGGDGFTVFNEGTDALGGAQDIDAWVAYFA…	418	0.782673	0.099076	N	N	N	Cytoplasmic	Periplasmic	Cytoplasmic		yes					5' nucleotidase	OGO52825.1	45.8	424	184	12	2	418	182	566	3.2e-85	323.9	OGO52825.1 bifunctional metallophosphatase/5'-nucleotidase [Chloroflexi bacterium RBG_16_69_14]		NA	NA	NA	NA	NA	NA	NA	NA	NA	NA		TQL97896.1
GN4e__NODE_741694_length_1827_cov_0.470106_2	5_nucleotid_C	PF02872.18	1.8e-43	153.2	5_nucleotid_C	PF02872.18	ATGCCGGACGGCCAGCGCCGCGGCGGTTTCGCACGGCTCGCCGCGGTGGTGAAGGCCGAGCGCGCCAAGGGCGGGCACGTGATCTTCGCCCATGCGGGCGACACCCTGTCGCCGTCGCTGATGTCGGGCCTCGACAAGGGCGCGCACATCATGACGCTCACCAACCTGATCCGGCCGGACGTGTTCGTGCCGGGCAACCACGAATTCGACTTCGGCAAGGCGATCTTCTTCCGGCGCATGGCCGAGGCGGGGTTTCCGCTCTATGGCGCCAACCTGCGCGGCCCCGACGGGACGCCATTGGCGAACTTCAAGGATCGCTCGATCGTCACCTTCGACGGCGTGCGCATTGGCCTCACGGGCGCGACCTACGACGACACGGCGCGCTCGTCGAGCCCGGAA…	MPDGQRRGGFARLAAVVKAERAKGGHVIFAHAGDTLSPSLMSGLDKGAHIMTLTNLIRPDVFVPGNHEFDFGKAIFFRRMAEAGFPLYGANLRGPDGTPLANFKDRSIVTFDGVRIGLTGATYDDTARSSSPEDLRFLPTVATMKAQAEALRREGADFVVAVAHVTREQRTELYRSDAIDLILTGHTHDLFINYDGNTAMVESNYDAHYVTAIDVAIGIKEEDGKRLVTWWPQFRVIDTAVVTPDPEMADVVAKYEADLGRHLDTPIGTTAIELDSRNTTVRSRETAIGALVADAMRWSAQTETAITNGGGIRGGKVYPPGATLTRRDVLAELPFGNRLITLDVTGAVLTAAIENGLSRLPNPSGRFPQVSGLTIEADISRPPGSRVIAVKVGDAPLDP…	461	0.200028	0.06622	N	N	N	Cellwall	Unknown	Cellwall		yes					5' nucleotidase	fig|1187851.3.peg.3029	55.3	472	199	1	2	461	52	523	4.1e-142	513.1	fig|1187851.3.peg.3029 5'-nucleotidase (EC 3.1.3.5) [Rhodovulum sp. PH10]		NA	NA	NA	NA	NA	NA	NA	NA	NA	NA		MPZ38814.1
GN4e__NODE_826675_length_1269_cov_0.488676_1	5_nucleotid_C	PF02872.18	6.4e-46	161.2	5_nucleotid_C	PF02872.18	TTCGCAGCTAATCTGCGGGGCCCCGATGGCTCACCCCTGCCGGGCCACGAGGATCGACGCGTCTTCGAGCTTGGGGCCCTGAAGGTCGGTGTTTTCGGCGTGGCGCTGGCGTCGAGCCCGCTCATGTCGCAGACCGGCAGCCTGAATTTTCTCGATGAGATGGATACGGTGCGCACGCAGGCAAAGGCGCTCAGGGAGGCGGGCGCGGATCTCGTGGTGGCGGTTGCCCATACCGACTTTGCGCGCGACCTCGAGATCATGCGCTCGCGTCTCGTCGACGTCCTTCTCACAGGGCACGACCACGATCTGCGCCTCGTCTACGACAATCGGGTCGCGATGGTGGAGAGCGGCGAGGAGGGCGAATACGTTACCGCGATCGACATCTACGCGACCATCGGC…	FAANLRGPDGSPLPGHEDRRVFELGALKVGVFGVALASSPLMSQTGSLNFLDEMDTVRTQAKALREAGADLVVAVAHTDFARDLEIMRSRLVDVLLTGHDHDLRLVYDNRVAMVESGEEGEYVTAIDIYATIGQSEGRRTVTWRPNFRMIDSGTVKPDAAALAIVKRFEGDLARDLDVAIGKAGVDLDTRSASVRSQETVMGNLIVDAMRLSTGAQIGVSNGGSIRGNRVYPAGQVITRRDILSELPFGNRTVMVEITGRDLKDVLENGVSEVDRRGGRFPQVSGIRVTVDTKAPAGSRIRGIEFEGKPLDPNAKYKVASNDFMLGGGDGYEALGRGRTLIGKTDGKLIANIVMAHIRDLGTVDGRIEGRLVLN	374	0.191539	0.047795	N	N	N	Cellwall	Unknown	Cellwall		yes					5' nucleotidase	fig|1211115.3.peg.4315	56.3	375	161	2	1	373	134	507	2.7e-112	413.7	fig|1211115.3.peg.4315 5'-nucleotidase (EC 3.1.3.5) [Chelatococcus sp. GW1]		NA	NA	NA	NA	NA	NA	NA	NA	NA	NA		PPD13609.1
GN4e__NODE_886993_length_1295_cov_0.425043_2	5_nucleotid_C	PF02872.18	1.8e-43	153.2	5_nucleotid_C	PF02872.18	AAAACGGTCGCGGTGGTCGCCACCTACGAGTCGCGGCTCGGCACAGCTCTCGACACCGTCGCCGGCACCACGAGAGTGCCGCTCGACGGTGTCAGTCTCCATCTGCGCACCTCGGAGACGAATCTGGGCGATCTGCTCGCCGATGCCATGCGCGCGAATGCTCATTCGGACATCGCCATCACCAACTCGGGCAGCATTCGCGGCAACCGCCTCTTCCCCGCCGGACCGCTCACGCGACGCACGCTCGTCGAAATGCACCCGTTCGACAACGTCGTGTGTGTGCTCGCGCTGACCGGACGCGTGGTGCTCGACGCACTGAATCACGGCGTGGCGTCGCTGCCGGCACCGGACGGCCGGTTCCCGCAGGTGTCCGGGCTGACGATGACGGTCGAGCAAGGC…	KTVAVVATYESRLGTALDTVAGTTRVPLDGVSLHLRTSETNLGDLLADAMRANAHSDIAITNSGSIRGNRLFPAGPLTRRTLVEMHPFDNVVCVLALTGRVVLDALNHGVASLPAPDGRFPQVSGLTMTVEQGAPRGNRVRDVKINGQPLDPTKVYTVAIPDFVLKQGDGYTMFTGQPVRVGPEAGNLISAALEEYVTAKSDIAPAIEGRITIH	214	0.559383	0.072982	N	N	N	Cellwall	Unknown	Cellwall		yes					5' nucleotidase	fig|670487.3.peg.1011	43.8	203	114	0	9	211	287	489	5.5e-41	176	fig|670487.3.peg.1011 5'-nucleotidase (EC 3.1.3.5) [Oceanithermus profundus DSM 14977]	AGA59602.1|CBM50|	42.1	197	109	3	17	213	313	504	2.5e-36	155.6	CBM50	PYR30869.1
GO1e__NODE_101855_length_2165_cov_0.423190_2	5_nucleotid_C	PF02872.18	2.5e-37	134.4	5_nucleotid_C	PF02872.18	GAGACGCTCGCGGTTCCGCTCGCCCAGCGCGTGGTCGGCCGGATCGGGGGAGCGCTGTCGCGCGACCCCAACGCGGCCGGCGAAACGCCGCTGGGCCAGGTGATCGCCGACGCGCAGCTCGCCGCGACCCTCGACGCCGGCGCGCAGCTCGCGCTGATGAACCCGGGCGGCATCCGCGCCGCCCTGGGCATGCCGGCCGACGGGCTGGTGCGCTACGGAGATCTGTTCTCGGTGCAGCCGTTCTCCAACAACCTGATCACGATGACGCTGACCGGCGCGCAGCTCGTGGAGGCGCTCGAACAGCAGTGGATCAACCAGGTCAGCGGCCGCATCATGCAGGTGAGCACGGGCTTCAGCTACAGCTGGGACGCGAGCAGGCCGGTCGGCCAGCGCATCGTG…	ETLAVPLAQRVVGRIGGALSRDPNAAGETPLGQVIADAQLAATLDAGAQLALMNPGGIRAALGMPADGLVRYGDLFSVQPFSNNLITMTLTGAQLVEALEQQWINQVSGRIMQVSTGFSYSWDASRPVGQRIVPGSVKLNGRAIDAATRVRVTVNAFMASGGDNFVALKQGTDPRTGMMDVDALELFVRNNPTVAPGTLDRITRLN	206	0.692987	0.052334	N	N	N	Cellwall	Unknown	Cellwall		yes					5' nucleotidase	fig|395495.3.peg.2881	59.6	208	81	1	1	205	396	603	2.1e-58	233.8	fig|395495.3.peg.2881 5'-nucleotidase (EC 3.1.3.5) [Leptothrix cholodni SP-6]		NA	NA	NA	NA	NA	NA	NA	NA	NA	NA		NDG41192.1
GO1e__NODE_112623_length_2045_cov_0.380457_2	5_nucleotid_C	PF02872.18	3.6e-33	120.9	5_nucleotid_C	PF02872.18	ATGCTCCAGCGGGCGCTCGTATTCGCACTGACTCTGACGACGGCCGGCATCCCGTCGTGGGAGAACCCGGGGAACTACGCGGGACTCGAGTTCCGCGAGCCGGTGAGCGAGGCGAAGAAGTGGGTAAGCGTGCTCCGCGCCCAGGAACGTGCCGACGTCGTCATCGTCGCCATGCACATGGGGATGGAGGCGGATCTGCGCACCGGGATTCCGACGCCCGGACAGGTGCCTCATGAAAATGCGGCGCTCGAGATCGCGAGGCAGGTTCCCGGAGTCGACCTGATCCTGATGGGGCACACACACCGCGAGGTGCCTGGCGTGGTGACCAATGGCGTGCTGCTGGCGCAGGCGAATTTCTGGGGGCGCCACCTCGCGCGCGCCGACCTCTATCTGGAACAG…	MLQRALVFALTLTTAGIPSWENPGNYAGLEFREPVSEAKKWVSVLRAQERADVVIVAMHMGMEADLRTGIPTPGQVPHENAALEIARQVPGVDLILMGHTHREVPGVVTNGVLLAQANFWGRHLARADLYLEQDDNGRWHVVARQSRTVPVTPQTETDAEIASIAASYDRETRDWLTRVIGESDAELTAADARVRDTAILDLVQRVQLEAGRADVSMVASFNPQARMPRGPVSVRDIAGLYVYDNTLVVLDVTGGQLRDALEHSARFFKDFVPGRTPAELVDERIPDYNFDVAEGVTYDLDISRPQGQRIVNLRFHGQPVTPAQRFRLATNNYRVNGGGGYVMYRGATEVYRSSQEIREMIIEWVERHHQIPSEPTNNWRIVTSPN	386	0.286102	0.086478	Y	N	N	Cytoplasmic	Unknown	Cytoplasmic		yes					5' nucleotidase	fig|452637.4.peg.1497	58.4	373	155	0	10	382	174	546	3.2e-124	453.4	fig|452637.4.peg.1497 2',3'-cyclic-nucleotide 2'-phosphodiesterase (EC 3.1.4.16) [Opitutus terrae PB90-1]		NA	NA	NA	NA	NA	NA	NA	NA	NA	NA		HAF12486.1
GO1e__NODE_1129_length_31527_cov_1.569955_9	5_nucleotid_C	PF02872.18	6.8e-39	139.5	5_nucleotid_C	PF02872.18	GTGCCTCACAACGGGTCCTCGCGTCACCGTCCCCGCACACGCGCGATTCTCCTCGGGCTCCTGCTCGCGCTCCCGCTGGCGTTCACGCCGCCGGGCCCGGCGACCAGCGCATGGCCTCCAGGGTCACCACCGGCCGGCAGACCGGACTTCCCGACCCGCAGTGGTCTCGCCAAGGGGCGACTCCTCGCCTTCAACGACTTCCACGGTGCGCTGGATCCGCCGGGCGGCAGCAGCGGGCTGCTCGGCGGCGTCCCCGCCGGAGGCGTCGAGTACCTGGCCACCTACGTCAAGGCGCTCCGCGCGAACGCCGAGGCGAAGGGCGAGACGGTCGTGACGGTGGGCGCCGGCGACATGGTCGGAGCCTCTCCGCTCCTCAGTGCGGCGTTCCACGACGAGCCG…	MPHNGSSRHRPRTRAILLGLLLALPLAFTPPGPATSAWPPGSPPAGRPDFPTRSGLAKGRLLAFNDFHGALDPPGGSSGLLGGVPAGGVEYLATYVKALRANAEAKGETVVTVGAGDMVGASPLLSAAFHDEPTVEALSELGLELTAVGQHEFDEGLAELRRLQRGGCHPTDGCLDGDPFAGARYRYLAANVVDKRTRAPVLGAYEIKLINGVPVGFVGLAPRNTPTLVNATGIQTVDFLDEVQTANAYAKSLSLLGVKALVLLIGEGGQQNAEQDPSGCASFSGPIAGIVAGLRPEYGIVISGRTHRAYSCRLPNASGATSVVTSAGANGTLVTSIGFTLDKQSKRFASISAQNVIVANGVQLPDGSWARDASGNFIRNPDLVDPEAKQSADTYRVAL…	606	0.806028	0.130319	Y	Y	Y	Cellwall	Periplasmic	Cellwall		yes					5' nucleotidase	fig|219305.4.peg.1109	59.9	596	232	4	15	604	19	613	4.6e-202	712.6	fig|219305.4.peg.1109 5'-nucleotidase (EC 3.1.3.5) [Micromonospora sp. ATCC 39149]		NA	NA	NA	NA	NA	NA	NA	NA	NA	NA		SMC50408.1
GO1e__NODE_117590_length_1995_cov_0.536820_1	5_nucleotid_C	PF02872.18	1.1e-49	174.6	5_nucleotid_C	PF02872.18	ATGATGATCGTCCTTCGCCGCCTCGCCGCAACGCCCTGCCTCGTCATCGCCGTTGCGATGACACAGACCGCGGCCCAGGCGGAAACCGCCAAGGTCACTTTCATCCTTATGAACGATATCTACCTGATGGGCGACACGCTGATGCCTGACGGCCAGCGCCGCGGTGGCTTCGCAAGACTGGCCGCCGTGGTCAAAGGTGAGCGTGCCAAAGGCGGCCATGTCGTGCTGGCGCATGGTGGCGACACTTTGTCACCTTCACTGATGTCGGGGCTCGATCGCGGTGCCCACATCATCGCCCTTACCAACATGATCCGGCCGGATATTTTCACGCCCGGCAATCACGAATTCGACTTCGGCAAACGGGTGTTCCTCGATCGCATGGCGGAGGCGAAGTTTCCG…	MMIVLRRLAATPCLVIAVAMTQTAAQAETAKVTFILMNDIYLMGDTLMPDGQRRGGFARLAAVVKGERAKGGHVVLAHGGDTLSPSLMSGLDRGAHIIALTNMIRPDIFTPGNHEFDFGKRVFLDRMAEAKFPLYAANLRTAQGQPIPGFKDRAIVTFDGVRIGLTGAAHDDTPRISSSEDLRFRPTVAAMKEQAETLRREGADFVVAVMHADRKQGADLIAINTVDLVLTGHNHDLFLSFDGRHAMIESGYDAHYVTLIDVTIDIKQQDGNRVVSWWPQFRVVDTAIVTPDPEVAAAVADFERELSREMDVPIGTTAVELDSRNATMRTREAAIGNLIADAMRERTRADIAIANGGGIRGNRLYAPGTAITRRDILAELPFGNRVVTIDVKGSDLRKV…	508	0.32214	0.06068	Y	Y	Y	Cellwall	Periplasmic	Cellwall		yes					5' nucleotidase	fig|1187851.3.peg.3029	54.7	497	213	1	24	508	27	523	1.8e-151	544.3	fig|1187851.3.peg.3029 5'-nucleotidase (EC 3.1.3.5) [Rhodovulum sp. PH10]		NA	NA	NA	NA	NA	NA	NA	NA	NA	NA		MSP45736.1
GO1e__NODE_125433_length_1925_cov_0.565410_1	5_nucleotid_C	PF02872.18	4.7e-32	117.3	5_nucleotid_C	PF02872.18	CCCAGTCTCAACGGGTGCGCCGGCAACCTCGCCGGCAGCGACATCGCCGAGATCGCGACCCGTCTCGACCCCGCGATCAAGGTCATCGTGTCCGCCCATACGCACGCCGAGTACCGGTGCACGATCACCACCCCGGACGGCGTCACGCGCCTGATCACCAGCGCATCGTCCTTCGGCCGCATCCTCACCGACATCACCCTGACCATCGACGACAAGACCGGCGAACTGGTAGCGGCCAGCGCGGAGAACTCGATCGTGCGCAACTCGAGCAACCCGAGGACCTCCTCGACCGACGTGCCGCTGCTCGACCTGCCCAAGGACCAGCGGGTGGCCGACGTCGTGCAGCAGTACGTCACCGCCGCGGCGCCACTCGCCAACCAGGTCATCGGCAAGGTCAGC…	PSLNGCAGNLAGSDIAEIATRLDPAIKVIVSAHTHAEYRCTITTPDGVTRLITSASSFGRILTDITLTIDDKTGELVAASAENSIVRNSSNPRTSSTDVPLLDLPKDQRVADVVQQYVTAAAPLANQVIGKVSADILNTANALGEIPSGDVIADAQLVATQPANLGGAQIAFMNTGGIRGGATNGFFFTPSGSEASGEVTYGEAFTIQPFGNSLVTKTMTGAQIHLLLEQQFVGCGGQTTQRILQISVGFTWVRNASAPACVDKVSGIALNGQPLDAATTYRVTMNNFLAAGGDGFTVFNQGTNALGGAQDIDALVAYFGSFLPGAVPNPPVNRITGT	338	0.931736	0.198283	N	N	N	Unknown	Unknown	Unknown		yes					5' nucleotidase	OGO37547.1	48.7	335	143	8	4	336	250	557	3e-70	273.9	OGO37547.1 bifunctional metallophosphatase/5'-nucleotidase [Chloroflexi bacterium RBG_16_57_11]		NA	NA	NA	NA	NA	NA	NA	NA	NA	NA		PZS31492.1
GO1e__NODE_14599_length_6652_cov_1.037973_1	5_nucleotid_C	PF02872.18	9.4e-35	126	5_nucleotid_C	PF02872.18	GTTTACCGGCAGTCGACGGGAGCCGACGTCGCGCTGGTCAACGGCGGATCGATCCGAGCCGATTCTGAAGTCGAACCCGGCAATATCACGCGCCGGGACGTGCTCCAGAGCCTGCCCTACAACAACCGCATCGTGAAAATACAACTCTCAGGCGCGGTCCTGCGGGCCGCTTTGGAATACGGAGTCGCGAGTATGGGTCCGGGAGAACAGCCCGGACGCTTTCCGCAAGTATCGGGAATGCGTTACGTCTACGACGCGCGGTTAAAAGCGGGTGCGCGCCTGACGAGCGTCACGGTCAACGGTAAAGCGCTGGACGACAAACAGACCTACACTTTGGCGACGAGCGCCTACGTCGCCCTCCAGGCGGGCGATGGCTATGAAGTGTTTCGCGGGGCGAAA…	VYRQSTGADVALVNGGSIRADSEVEPGNITRRDVLQSLPYNNRIVKIQLSGAVLRAALEYGVASMGPGEQPGRFPQVSGMRYVYDARLKAGARLTSVTVNGKALDDKQTYTLATSAYVALQAGDGYEVFRGAKVLIGPNDGPLEADVVMKAIQSVPAIAPKADGRITRVDAVQNKANCN	179	0.876269	0.153665	N	N	N	Cellwall	Unknown	Cellwall		yes					5' nucleotidase	OJH40938.1	50	170	84	1	2	171	351	519	7.3e-39	168.7	OJH40938.1 bifunctional metallophosphatase/5'-nucleotidase [Cystobacter ferrugineus]		NA	NA	NA	NA	NA	NA	NA	NA	NA	NA		PYS20926.1
GO1e__NODE_15019_length_6535_cov_0.540225_3	5_nucleotid_C	PF02872.18	1.9e-25	95.8	5_nucleotid_C	PF02872.18	ATGACCCGTGGCAGCACACGTCGGACCCGCACTGTCGCCGCTGGAGCAGTTGCCGCCCTGGCTCTCGTCGTCGGGGTCGGCTCATCCGCCGGCGCGAAGCCGAAGCCCCCGGTGATCAAGGACGGGTCCGAGGTCGAGGTCCAGATCCTCGCCCTCAACGACTTCCACGGGAACCTGCTCCCGCCCGGCGGCAGCGGCGGCCGGGTCGGCACCACCCTCGCGGGCGGTGCCGCCTACCTGGCCACCCACATCCAGAACCTCGAGGCGACGAACGCCAACTCGATCGTGGTCTCCGCCGGCGACCTGATCGGCGCCAGCCCGATCCTCTCGGCCCTGTTCCACGACGAGCCCACGATCGAGGCGATGAACGAGATCGGGCTCGACCTCAACGCCGTCGGC…	MTRGSTRRTRTVAAGAVAALALVVGVGSSAGAKPKPPVIKDGSEVEVQILALNDFHGNLLPPGGSGGRVGTTLAGGAAYLATHIQNLEATNANSIVVSAGDLIGASPILSALFHDEPTIEAMNEIGLDLNAVGNHEFDEGATELLRMANGGCHPTDGCQDGTPFGGADFDFLAANVVNTSTGETLFAPYAIRNFNGARVAFIGMTLEGTPLIVSAAGIQGLEFRDEADTVNALIPVLREQDVEAIVVLVHEGGSPSALDINGCSGVSGAIVDVVNRLDPEVDLVVSGHTHQPYNCVFNGIPTTSAFSFGRLVTDIDMRVDRATHDVSRLTINNRIVTRDVPQNQAILDLIARYDVVAAPIANRPIGHITAELSNAGQPDGEQVMGDVIADAQLAATDGP…	592	0.385809	0.142822	Y	N	Y	Cellwall	Periplasmic	Cellwall		yes					5' nucleotidase	OGO37547.1	60	548	197	5	45	591	33	559	4.8e-180	639.4	OGO37547.1 bifunctional metallophosphatase/5'-nucleotidase [Chloroflexi bacterium RBG_16_57_11]		NA	NA	NA	NA	NA	NA	NA	NA	NA	NA		WP_056022869.1
GO1e__NODE_154_length_87853_cov_1.952765_42	5_nucleotid_C	PF02872.18	2.4e-47	167	5_nucleotid_C	PF02872.18	ATGAACCCCCATTCGATGACCAATTCGACCCTTGTGCGCCGAACCGCGCTCGCTGTCGCCCTCTTACTGGCCGCGATCTTTTCAATCGCGGCGCAGGAGAAAGCTCAGTGCAACGTCAAGGTGACGTTGCTGCAAGTTAACGACGTCTATCAATTCGCTCCCGTCGATCAAGGTACGACAGGCGGTCTCGCGCGTATTCTCACCAAGACGAGAGAAATCAGAGAACAGAATCCCAACACGCTCTTCTTAATGGCCGGCGATACCATTTCGCCGTCGGTTGAATCGATCACTTACAAAGGTGCGCAGATGATCGACGCCTGGAACGCGGCCGGACTCGACTACGCCACCTTCGGCAATCACGAGTTCGACTTTGGACCAGACGTGCTGCGCGATCGAATC…	MNPHSMTNSTLVRRTALAVALLLAAIFSIAAQEKAQCNVKVTLLQVNDVYQFAPVDQGTTGGLARILTKTREIREQNPNTLFLMAGDTISPSVESITYKGAQMIDAWNAAGLDYATFGNHEFDFGPDVLRDRIKESKFGWIAANVIDLKTGKPFGDVPPYVIREFGGVKVGLFGLVLPETKSTSRPGADVEFRNPCETAKRMVSELQEKGVKVIIALTHLSMREDKEVARCSDVDVIIGGHEHTLLESHAGHAPIFKMTADARELGQIDLNISQATGELESIDWKVIPVDKNIKEAPEFTAVYKKYANLLTELSKPVGRSTVVLDARSAQNRTRETNVGNLVADSFRRGLTADVGLMNGGSIRADAEIPAGKITNRDVLSILPFKNKLVKIEVTGAVLK…	527	0.42848	0.081397	Y	Y	Y	Cellwall	Periplasmic	Cellwall		yes					5' nucleotidase	AKJ01886.1	51.8	483	232	1	31	513	50	531	2.1e-147	530.8	AKJ01886.1 5'-nucleotidase [Archangium gephyra]		NA	NA	NA	NA	NA	NA	NA	NA	NA	NA		HAF14214.1
GO1e__NODE_16097_length_6259_cov_0.657217_2	5_nucleotid_C	PF02872.18	1.3e-47	167.8	5_nucleotid_C	PF02872.18	ATGCCCCTCCTCAGCCGCCGTCTCCTCGCCGCCGTTCTCGCCCTTGCGGTCGTCCTGCTCGCCGGGGCGGCCACCGCGCAAACGACCCGCGTCACCTTCGTCCTGGTGAACGACATCTATCTGATGTCCGACCAGTTGATGGCGGACGGCAAGCAGCGTGGCGGCTTCGCCCGGCTCGCCGCCGTGGTCAAGGCCGAGCGCGCCAAGGCGCGCGCAACGGGCGGTCACGTGATCTTCGCGCATGCTGGCGATACGCTCTCGCCCTCGCTGATGTCGGGGATCGACCGCGGCGAGCACATCATCACGCTCACCAATCTGATCCCGCCCGACATCTTCGCGCCCGGCAACCACGAGTTCGACTTCGGCAAGGCCGTCTTCTTGCAACGCATGGCCGAGGCC…	MPLLSRRLLAAVLALAVVLLAGAATAQTTRVTFVLVNDIYLMSDQLMADGKQRGGFARLAAVVKAERAKARATGGHVIFAHAGDTLSPSLMSGIDRGEHIITLTNLIPPDIFAPGNHEFDFGKAVFLQRMAEAKFPLYAANLRGPDGQPLPNFKDRSIVTVDGIRIGLTGATYDDSARASSPEDLKFQPTVETVSEQAEALRRDGADFVVAVIHARRQQSYEILSTRRVDLILSGHTHDLFINYDGRNAIVESNYNAHYVTVIDVTIEVTQQGSRRVTSWWPQFRIIDTATVTPDRQVAAVVAKLEQELSKELDAPLGTTAVELDSRNATVRSGEAAIGNLIADAMRASTRADAAVMNGGSIRGGKIYAPGSTITRRDVLAELAFGNRVVTIDITGAEL…	511	0.164795	0.110686	Y	Y	Y	Cellwall	Periplasmic	Cellwall		yes					5' nucleotidase	fig|1187851.3.peg.3029	56.2	509	214	2	11	511	16	523	2.2e-152	547.4	fig|1187851.3.peg.3029 5'-nucleotidase (EC 3.1.3.5) [Rhodovulum sp. PH10]		NA	NA	NA	NA	NA	NA	NA	NA	NA	NA		KAB2862240.1
GO1e__NODE_186097_length_1541_cov_0.550704_2	5_nucleotid_C	PF02872.18	4.2e-36	130.4	5_nucleotid_C	PF02872.18	GGTCACACGCACCAGGCGTACAACTGCGTCATCGACGGCCGCCCGGTCTCGAGCGCGGCGTCGTTCGGGCGCATCGTCACCGACGTCGACCTCACGCTCGACCGGGCGACGAAGGATGTCGCGTCGATCTCCGTCAACAACGTCATCGCCACGCGCGACGTCGCCGCCGACCAGGCTCAGACCGCGCTGATCGCGAAGTACGCGGTGATCGCCGACCCGCTGCGCAACCGCGTGATCGGGAGCATCACCGCCGACATCAGCCGGACGCAGAACTCGGCGGGCGAGTCCGCGCTCGGCAATCTGATCGCCGACGGGCAGCTCGACGCGACCTCCCCGGTCGGCTTCGGCGAGGCCGTCGTCGCGTTCATGAATCCCGGCGGCATCAGGGCCGACCTGACG…	GHTHQAYNCVIDGRPVSSAASFGRIVTDVDLTLDRATKDVASISVNNVIATRDVAADQAQTALIAKYAVIADPLRNRVIGSITADISRTQNSAGESALGNLIADGQLDATSPVGFGEAVVAFMNPGGIRADLTYPSSPAGEGDGNVTYGEAFTVQPFGNSLVTMSLTGAQIDTLLEQQFDNPVVGQSRMLSVSRGFTYTWSLSAATGDKVSDIAINGVPVSPSTTYRVTVNIFLSDGGDNFLVLSEGTDRLGGAVDLDALEAYFVAAGGPVAPPALDRITQEP	283	0.903697	0.366823	N	N	N	Unknown	Periplasmic	Unknown		yes					5' nucleotidase	OGO52825.1	67.7	285	89	2	1	283	283	566	3.2e-97	363.2	OGO52825.1 bifunctional metallophosphatase/5'-nucleotidase [Chloroflexi bacterium RBG_16_69_14]	ANC32176.1|CBM5|	40.1	297	145	8	1	272	261	549	3.4e-41	172.2	CBM5	HGO80210.1
GO1e__NODE_20_length_189763_cov_1.976334_77	5_nucleotid_C	PF02872.18	4e-35	127.2	5_nucleotid_C	PF02872.18	ATGAAAATTCGAAAATGGCAGCCTCTGGCGCGTGCGGGCGTCTTTCAATCGTTCAGCATTCTCGTTTTCCTGCTTGCAATCGTTTTCGTCGCGCGCAGCTTTGTACCCGAGCGCGTCCAGATCACGATACTGGGCACAACCGATCTCCACGGCAACATCAACCCAATCGACTACTACACCGACAAGCCCGACAACCGCGGGTTTGCCAAAGTCGCGACGCTCATCAAGCGCATCCGCAAAGAGCAGCCAAACACTTTGCTCATCGATTCAGGCGACACGATACAGGGCTCGCCGCTCGAGTCTTTCCACAGTCGCAAGAACAACGTGCGTACGGATCCGATGATGCTCGTGATGAATTCGCTCAATTACGACGCGATGGCCGTGGGAAATCACGAGTAC…	MKIRKWQPLARAGVFQSFSILVFLLAIVFVARSFVPERVQITILGTTDLHGNINPIDYYTDKPDNRGFAKVATLIKRIRKEQPNTLLIDSGDTIQGSPLESFHSRKNNVRTDPMMLVMNSLNYDAMAVGNHEYNFGLKVLEKARGEARFPWLSGNTYDKGTQRTHYKPYIVKDVAGVKIGIVGLTTPGVPYWDNPPNYAGLEFRNPVPEARKWVTMLRTQEKVDVVVIAMHMGLGEDLRTGEASPGQIPHENEAIAIANEVPGVDVIFMGHTHRDVPSLYINGVLLTQANHWGRHLARADLYLQKEPSGWRVYAKSARTLPSDDRVEPDPEVVKLAEPYDRQTQEWLGRVVAESPEELTAEDARFRDTAILDLIQQVQLDAGKADVSMVASFNQQARIA…	554	0.515896	0.425571	N	N	N	Cellwall	Unknown	Cellwall		yes					5' nucleotidase	fig|452637.4.peg.1497	58.4	531	220	1	25	554	17	547	9.1e-181	641.7	fig|452637.4.peg.1497 2',3'-cyclic-nucleotide 2'-phosphodiesterase (EC 3.1.4.16) [Opitutus terrae PB90-1]	ANQ54130.1|CBM50|	42.4	531	292	9	28	553	11	532	8.3e-116	421	CBM50	PYS73171.1
GO1e__NODE_2053_length_22494_cov_1.379654_18	5_nucleotid_C	PF02872.18	3.2e-44	156.8	5_nucleotid_C	PF02872.18	GTGAGATCGATCGGGCCGCGCTGGCTGCTCGTTGCGATCCTGGCGGCGGCCGCGTGCGCGGCGCCGCTGCGTCATGACGGTCCCCCGAGCGATACCGAGGTCCGCATCACGCTGCTGCAGATCAACGACGTCTACACTCTCGATCCTGTCGACGAGGGCCGGCGGGGCGGGATGGCCCGGCTGGCCACGCTGGTCAAGCGCATCCGCCGTGAGAATCCCGCGACCGTGATGGCCCTGGGCGGCGACACGCTGTCGCCCTCGGTGGCCTCCACGCTGCTGCAGGGGCGGCACATGATCGCCGGGCTGAACGCGCTGGGCCTGGACCTGGCCACCTTCGGCAACCACGAGTTCGACTTCGGGCCGACGGTCCTGGCCGAGCGCATGCGCGAGTCGAAGTTC…	MRSIGPRWLLVAILAAAACAAPLRHDGPPSDTEVRITLLQINDVYTLDPVDEGRRGGMARLATLVKRIRRENPATVMALGGDTLSPSVASTLLQGRHMIAGLNALGLDLATFGNHEFDFGPTVLAERMRESKFVWLSANVLDRSDGRPFGGAQREVMLTLAGVRVGVFGLTTAEVVKSSSPGPGVEVREPIAAAREVSHDLRQRGAQVIVAVTHLDMREDRALAERADVDVILGGHEHEPLIAEEGKTLITKAGSDARYLVQVDLWLGRDGQRRERSWTFHEIGPRLPPDPDVAAVARTFDAQVSRELDVVVGRAGVPLEARRGRVRTQETNTGDFIADAFRARMKTDVGLINGGGIRGDRILPAGPLTRRDVVAMLPFANVVVSVELTGRGLRTALEQ…	508	0.374	0.047414	Y	Y	N	Cellwall	Unknown	Cellwall		yes					5' nucleotidase	WP_002621600.1	47.2	506	257	4	9	505	13	517	7e-111	409.5	WP_002621600.1 bifunctional metallophosphatase/5'-nucleotidase [Cystobacter fuscus]		NA	NA	NA	NA	NA	NA	NA	NA	NA	NA		TMQ24886.1
GO1e__NODE_217427_length_1410_cov_0.332816_1	5_nucleotid_C	PF02872.18	3.6e-38	137.1	5_nucleotid_C	PF02872.18	CCGATCAGCATCAAGCTCATCAACGGTGTCCCGGTCGGCTTCGTCGGCATGACCCTCGAGGGCACCGCGAGCATCGTCAACCCGGCCGGCATCAAGAACGTGCACTTCGCCGACGAGATCGAGACCGCCAACAAGTGGGGCAACCTGCTGAAGCTGTTCGGCGTCAAGGCGCAGGTGCTGCTCGTGCACGAGGGCGGCCAGCAGAACTCGTCGACCACCGTGCCGACCCCCGGCGTCTCCGACTGCCACAGCTTCACCGGCCCGATCGCGTCGATCACCGCCGGCCTGAACCCGGAGTTCGGCCTGGTCGTCTCCGGCCACACGCACCGGTTCTTCTCGTGCGCGCTGCCCAACTCGGCCGGCACCTCCGTGGTGACCAGCGCCGGCGCCAACGGCCAG…	PISIKLINGVPVGFVGMTLEGTASIVNPAGIKNVHFADEIETANKWGNLLKLFGVKAQVLLVHEGGQQNSSTTVPTPGVSDCHSFTGPIASITAGLNPEFGLVVSGHTHRFFSCALPNSAGTSVVTSAGANGQIVTNINYTLDRRSGRFAEIVAKNVVVENGVSDGNGGWLKNASGVHLKNPDTVDAKAKKIADKYRTAVAPIANKVVGKITCDIVRTAGTNGESPLGDVIADAQLAYTKASNAQIALMNPGGIRADFAAAASTGGEAPGEITYGEAFTVQPFNNLVVTQTLTGAQLKDVLEQQFVGFGGQTTQKSLQVSGGLTYTWTSSAALGSKVSALALNGTAIDPAASYQVTTNDFLANGGDGFTNLTKGTGRTTAPGFDVDALVAYLGAGDPVG…	410	0.950747	0.789445	N	N	N	Cellwall	Periplasmic	Cellwall		yes					5' nucleotidase	fig|238267.3.peg.717	74.5	408	100	3	1	407	201	605	5e-168	599	fig|238267.3.peg.717 5'-nucleotidase (EC 3.1.3.5) [Actinoplanes missouriensis 431]		NA	NA	NA	NA	NA	NA	NA	NA	NA	NA		WP_023358808.1
GO1e__NODE_223680_length_1387_cov_0.637441_1	5_nucleotid_C	PF02872.18	3.5e-33	121	5_nucleotid_C	PF02872.18	AACAAGTACGGCGTCATTGCCGCACCGATCGAGAACGAGGTCATCGGTGACGCTCCGTTGCAGCTCAACCGGATCGCAAACTCGTTTGGCGAGACCTCTCTCGGCGACATCATCGCCGACGCTCAGCTGTGGGCCACGTCCGGTCCCGGCTGGACGCACGGCGCCCCGGCCCAGCTCACGTTCATGAATGCCGGCGGGATCAGGCGCGACATCAATGTCGGTCCCATCACGTTCGGTGAAGCCTTCGACGTCCAGCCGTTTGCGAATGTCCTGGTCACGATGGACATGACCGGTGCCCAGATCGATGCCGTCCTCGAGCAGCAGTTCACCGGCGGCAACGGGACGCTCCAGATCCCGGCCAGCCTGAACTGGCAGCGATCTGCGACGGTCGGTGACCGG…	NKYGVIAAPIENEVIGDAPLQLNRIANSFGETSLGDIIADAQLWATSGPGWTHGAPAQLTFMNAGGIRRDINVGPITFGEAFDVQPFANVLVTMDMTGAQIDAVLEQQFTGGNGTLQIPASLNWQRSATVGDRVQNITIGGAALVPSTVYRVTTNNFLADGGDNFTVFRQGTNRYVGEIDLDAFVRYIKMLGTVNPGPQNRISAAP	206	0.751572	0.146154	N	N	N	Unknown	Periplasmic	Unknown		yes					5' nucleotidase	OGO37547.1	46.4	224	99	5	1	206	340	560	2.1e-45	190.7	OGO37547.1 bifunctional metallophosphatase/5'-nucleotidase [Chloroflexi bacterium RBG_16_57_11]		NA	NA	NA	NA	NA	NA	NA	NA	NA	NA		WP_035934817.1
GO1e__NODE_23354_length_4996_cov_0.540513_1	5_nucleotid_C	PF02872.18	3.2e-30	111.3	5_nucleotid_C	PF02872.18	GGCATTCGCGGTGGCAGGGTCTATCCCGCCGGCAGCACCATAACGCGGCGCGATGTGCTGGCCGAACTGCCGTTCGGCAACCGGGTGGTGACCATTGAAATCCGCGGCCGTGACCTGCGGTCCGCGCTGGAAAACGGCTTCTCGAGGCTTGCGGATGCCGCCGGACGGTTTCCCCAGGTTTCGGGCATGACCATCCAGTTCGACCCGCGCCGGCCGCCGGGCAAACGCATCCTGTCGATCAAGATCGGCGGCGCACCGCTCAATTCCAATCGCGTCTATCGGATCGCGACCAACGATTTCCTCGCCCGCGGCAGCGACGGCTACGACATCTTTGGCAAGGCCCGCTCGCTATTGCCTGCGGATGACTCGCCGTTGCTGGCGAACGAGGTGATGTCGTAC…	GIRGGRVYPAGSTITRRDVLAELPFGNRVVTIEIRGRDLRSALENGFSRLADAAGRFPQVSGMTIQFDPRRPPGKRILSIKIGGAPLNSNRVYRIATNDFLARGSDGYDIFGKARSLLPADDSPLLANEVMSYLQKLGIVQTGVQGRIDVVQN	153	0.43618	0.063783	N	N	N	Cellwall	Cytoplasmic	Cellwall		yes					5' nucleotidase	fig|115148.3.peg.2922	48.9	135	69	0	1	135	5	139	7.4e-32	145.2	fig|115148.3.peg.2922 5'-nucleotidase (EC 3.1.3.5) [Magnetospirillum magnetotacticum MS-1]		NA	NA	NA	NA	NA	NA	NA	NA	NA	NA		WP_146604697.1
GO1e__NODE_23844_length_4934_cov_0.746520_3	5_nucleotid_C	PF02872.18	3.4e-33	121	5_nucleotid_C	PF02872.18	ATGGCTGCTCACTCTCCTCGGCGGTGGAAGCTCGCCATCGTGTCGCTGAGCGTCGTTGCGCTTGCCCTGAGCAGCATCCCAGCGACCGCCAAGTCGTCCGAGCCGAAAGGCACAGTTGAGGTCCAGATCCTGGCCATCAACGACTTCCATGGCAATCTGGTGCCGCCTACCGGCTCGTCCGGCCGTATCGGCCCCTCGGGCACTCCGGAGTACGGCGGCGCCGCGTTCCTGGCTACCCACCTGCACAATCTCGAGGCCACCAACCGGAACACGGTCATTGTGTCGGCCGGCGACATGATCGGCGCCAGCCCGCTGCTTTCCGCACTGTTCCACGACGAGCCGACCATCGAGGCCGCCAACCTCTGGGGTGTGGACTTCAATGCTGTGGGCAATCACGAG…	MAAHSPRRWKLAIVSLSVVALALSSIPATAKSSEPKGTVEVQILAINDFHGNLVPPTGSSGRIGPSGTPEYGGAAFLATHLHNLEATNRNTVIVSAGDMIGASPLLSALFHDEPTIEAANLWGVDFNAVGNHEFDEGTAELRRMARGGCHPVDGCQDGDRFRGAKFQYLSANVVSESNGKTLFPAYKIRTFRGVKIAFIGLTLEGTPNIVTPSGVAGYDFLDEAETINALIPRIKRKGAEAIVVLIHEGGTQSVLPALDNIDGCTGFTGAIGPIVEATNDEVDLWITGHTHQPYNCLIDGDPVTSGYSFGRVVTDIDMTLDRRSGEPTQILIDNKEVTRDVTPDAAVSALIAKYDTIAAPLANRVIGSITADVIRAANPAGESALGDVIADGQLDATND…	571	0.298276	0.095316	Y	Y	Y	Cellwall	Periplasmic	Cellwall		yes					5' nucleotidase	OGO37547.1	67.6	558	174	4	15	571	9	560	6.4e-214	751.9	OGO37547.1 bifunctional metallophosphatase/5'-nucleotidase [Chloroflexi bacterium RBG_16_57_11]		NA	NA	NA	NA	NA	NA	NA	NA	NA	NA		OGO37547.1
GO1e__NODE_29249_length_4379_cov_0.502349_2	5_nucleotid_C	PF02872.18	1.3e-31	115.9	5_nucleotid_C	PF02872.18	ATGACTTCTCGCTCTCGTCGGTGGTGGAGTCCCGCCATCGTGTTGTTCAGCGTTTTGGCGCTTGCCTTGAGCAGTCTCCCGGCAGTGGCCACGCAATCGAAGCCGAAGGGCACCGTCGATGTCCAGATCCTTGCCATCAATGACTTTCACGGCAATCTGCAGCCACCGGCCGGCTCTTCGGGCAGGATCGGTCCATCCGGCACACCGGAGTACGGCGGTGCCGCATTCCTCGCGACCCATCTTCACAACCTCGAGGCCACCAACAGTCGCAACACGGTCATTGTCTCGGCCGGAGACATGATCGGCGCGAGCCCACTCCTCTCTGCCCTCTTCCACGACGAGCCGACCATCGAAGCCGCCAACCTCTGGGGTGTGGACTTCAACGCCGTTGGCAATCAC…	MTSRSRRWWSPAIVLFSVLALALSSLPAVATQSKPKGTVDVQILAINDFHGNLQPPAGSSGRIGPSGTPEYGGAAFLATHLHNLEATNSRNTVIVSAGDMIGASPLLSALFHDEPTIEAANLWGVDFNAVGNHEFDEGIAELRRMARGRCHPVDGCQDGDRFKGADFQYLSANVVSERNGKTLFPAYKIRTIGGVKIAFIGLTLEGTPNIVTPSGVAGYDFLDEAETINKLIPKIRKQGAETVVVLIHEGGAQTPLPALDNIDGCTGFSGAISAIVENTNDEVDLWVSGHTHSPYNCVIDGDPVTSAYSFGRVVTDIDLTIDRRSGEPTQILIDNKEVTRDVTPDAAVTALIAKYDAIAAPLANRVIGSITANVIRAANAAGESALGDVIADGQLDATN…	572	0.320281	0.193858	Y	Y	Y	Cellwall	Periplasmic	Cellwall		yes					5' nucleotidase	OGO37547.1	68	572	168	6	3	572	2	560	4e-216	759.2	OGO37547.1 bifunctional metallophosphatase/5'-nucleotidase [Chloroflexi bacterium RBG_16_57_11]		NA	NA	NA	NA	NA	NA	NA	NA	NA	NA		OGO37547.1
GO1e__NODE_303224_length_1162_cov_0.879923_1	5_nucleotid_C	PF02872.18	1.8e-41	147.9	5_nucleotid_C	PF02872.18	GAATTCCGCTTCCCGGTGCTGGGCGCCAACATCTTCTTCAAGGGCACCCGGCATCGCTACAGCCGCCCCTGGGTCATCCTGGAGAAGGAGGGGGTGCGCCTGGGCGTGATCGGGGTGATCGGCCAGGATGCGCGCAGCGTGGCCCTGCCTTCCGGCATCACCAACCTCGAGTTCGAGGACCCGGCACTCGAGCTGGCCTCGGCCGTGGAGGTGCTTCGCCCTCAAGTGGACCTCGTAGTCGTGCTCGCGCACCAGGGCAAGACGGGGCCCATGCAGACCGACGCGGAGGCGCGGCCCGAGGTGCAGCGCGACTTCGAGGAGGACATTCGGCTGGCGGGCACGGTGCCGGGCATCGACGTGTTCGTGGGCGGCCACGCCCACCGCGGGATCGAGACGCCG…	EFRFPVLGANIFFKGTRHRYSRPWVILEKEGVRLGVIGVIGQDARSVALPSGITNLEFEDPALELASAVEVLRPQVDLVVVLAHQGKTGPMQTDAEARPEVQRDFEEDIRLAGTVPGIDVFVGGHAHRGIETPYVHPHAGTLIVQTYGYGTRLGYLKLRLRGRKRVGFDGELLKVWSDRLTPDPRVAKALAPYRQRASTIIGDVLGTSAVRLVRDYRSESTLGSFVTDVMRERSGAEVAITNAGGLRADLPEGPVTRGDVLDALPFVNSLVTVEMTGVQLREVLEQGLTLERGMVQASGLRATYDLARPAGRRLVDLHVGAEPVDDARVYRVATNSFLAQGGDLYQTFLKTKKVEDGKVLLSDVVMEHLRVKRTVGAPDPGRLVTA	386	0.137529	0.050476	N	N	N	Cellwall	Unknown	Cellwall		yes					5' nucleotidase	PCI64372.1	43.1	383	214	3	4	384	135	515	3.6e-83	317	PCI64372.1 serine/threonine protein phosphatase [Kordiimonadales bacterium]		NA	NA	NA	NA	NA	NA	NA	NA	NA	NA		HEU44855.1
GO1e__NODE_316_length_61806_cov_1.483343_26	5_nucleotid_C	PF02872.18	6.1e-31	113.7	5_nucleotid_C	PF02872.18	ATGGATTCGTTCGCCTCGATTAGGGGAACTAGATTGCTTTCTCGCCTGTCACTGTACCGTTTCATAACTGTTCTTGTCCTGGTGGCGCTGCTGGTGCCGGTGGGGGGCGCGTTTGCCCCATCGCGTGTCGAAGCCGCCAGCACGGCCTTCACAAACAAGGCAATCTTCTTCGGCTCGGATGGCATGCGCCCCGACCTGATGCAGAAATATGCCGCGGAGGGGGCCATGCCGACTTACGCAATGCTGATGGCCAGGGGCCTGATCGGCGACAATGGTATGGTCCAGGGCTTTCCGCCCAATACCGGAGTCGGCTGGTACACCATGGCCACCGGGACCTATCCGGGCGAGCACGGCTCGACGAATAATACCTACCATCGCGTGGGCGAGGGGAACTTCAAC…	MDSFASIRGTRLLSRLSLYRFITVLVLVALLVPVGGAFAPSRVEAASTAFTNKAIFFGSDGMRPDLMQKYAAEGAMPTYAMLMARGLIGDNGMVQGFPPNTGVGWYTMATGTYPGEHGSTNNTYHRVGEGNFNNRTSFSLPGTLQADTLAAAAERAGKKVAQIDWVGGANALIAGPTVDFVNFFSTRGVLASPLNASEQAGAAAFFISYQVAGFAPAVGWINFPPSDDAVAPPMQTALTVATSFAAQNPTRLYDIYLYDSVLDGAAAYDHALLVRSGALKDASQASVDLAVGDFKEIKLRGADGLIGTRAGQTAGFYTKLITLAPDLSAFKLYFTSVERVIATCGTAACAALPGGSLESYLADNFPTYVSADFAPLEARIIDEETYVQQGRDLEREYAD…	1258	0.787274	0.253781	N	N	Y	Cellwall	Periplasmic	Cellwall		yes					5' nucleotidase	OGO29668.1	68.3	1241	366	11	33	1258	40	1267	0	1694.9	OGO29668.1 hypothetical protein A2Z16_15225 [Chloroflexi bacterium RBG_16_54_18]		NA	NA	NA	NA	NA	NA	NA	NA	NA	NA		OGO29668.1
GO1e__NODE_31735_length_4172_cov_0.949395_1	5_nucleotid_C	PF02872.18	7.7e-37	132.8	5_nucleotid_C	PF02872.18	TCGGCCGAAGAATTGACATCTCGCGACTGCCGCTTTCACGACAGCGCCATCATCGATCTGATCCAGCGCGCGCAACTCGAAGCCGGCAACGCCGACGTTTCGATGGCCGCCTGCTTTAATCCGCAGGCGCGAATTCCCAAAGGCGCCGTCACTGTGCGCGACATCGCCGGCCTGTACGAATACGAAAACACGCTGGTGACTCTGGAATTGACGGGACAACAACTAAAGGACGCGCTGGAACAGTCAGCGAGGTATTTCAAAGAGTATCAGCCGGGCAAGTCTCTAAACGATCTCGTCGATTCGCGAATTCCCGGATTCAACTTCGACGTCGCTCAGGGAGTAAGTTACGACATCGATCTGACCAAACCATTCGGCCAGCGCATTCAGAATCTCACGTTC…	SAEELTSRDCRFHDSAIIDLIQRAQLEAGNADVSMAACFNPQARIPKGAVTVRDIAGLYEYENTLVTLELTGQQLKDALEQSARYFKEYQPGKSLNDLVDSRIPGFNFDVAQGVSYDIDLTKPFGQRIQNLTFKGKPLSPTQKLRVVTNNYRVNGGGGFTMYKNAPVLYRSSAEVRELIIDWVEKNKTIPVQTDNNWRIVGAQ	203	0.76617	0.358675	N	N	N	Cytoplasmic	Periplasmic	Unknown		yes					5' nucleotidase	fig|452637.4.peg.1497	65.5	200	69	0	1	200	347	546	6.5e-68	265.4	fig|452637.4.peg.1497 2',3'-cyclic-nucleotide 2'-phosphodiesterase (EC 3.1.4.16) [Opitutus terrae PB90-1]	ANQ54130.1|CBM50|	40.1	192	113	2	11	200	341	532	1.9e-33	146	CBM50	PYS24729.1
GO1e__NODE_346785_length_1075_cov_0.629979_1	5_nucleotid_C	PF02872.18	2.6e-30	111.6	5_nucleotid_C	PF02872.18	CGCCATGACGTCCTGTTCGGTCTTGAGGTAGTCGACGACCCGGCGATCGACCTGGCCGATTCGTTGGTCGGAGTACAGGCTGTCTTCGCCGACCATACGAATTTCCAAACCATCTCGACCCGCCCGAACGGCGTCCTGGTGAGTGAGGCGCTAAGCAAGGGTATCCGCGTCAACCGCGTCCGAATCGTGTTCAATACCTCGACCAAGTCAGTCGTGTACATGACCGGCGACTGGCACAGGCCGTGGAACATCGGCGTCACACCCGATCCTCAGATCCAGTCAATCATCGACGACCTGAATGCACAGCTCGCGCCGATCTTCAACACGACCATCGGACAATCGGATGTCTTCATCCCACGGATGGATTCCTGCGGGAGGGTGGACGGCAGACTCTGTGAA…	RHDVLFGLEVVDDPAIDLADSLVGVQAVFADHTNFQTISTRPNGVLVSEALSKGIRVNRVRIVFNTSTKSVVYMTGDWHRPWNIGVTPDPQIQSIIDDLNAQLAPIFNTTIGQSDVFIPRMDSCGRVDGRLCESLIGNVATDAMRTTYTTDFAITNSGGLRADLTCPTADNPSDFCPPETAVPVQPFFITRGQVLTVLPFGNVVATLTVDGALLKTYLENAVSSMPAANGRYAQISGLCFDYDINAAVGSRVLGAVHQVPDGSCTGAPVDLTSGSSYTLAINDFMASGGDGYPLLTPLITTQNLMDQVLADYVGANTPIGPDLQGRIFCLDTNGPGVPNDCPVPLP	346	0.826154	0.229673	N	N	N	Cellwall	Unknown	Cellwall		yes					5' nucleotidase	OGO55528.1	52.9	331	151	3	16	346	247	572	5.6e-88	332.8	OGO55528.1 hypothetical protein A2V84_03145 [Chloroflexi bacterium RBG_16_70_13]		NA	NA	NA	NA	NA	NA	NA	NA	NA	NA		PYM14571.1
GO1e__NODE_362400_length_1048_cov_0.793959_1	5_nucleotid_C	PF02872.18	1.3e-34	125.6	5_nucleotid_C	PF02872.18	GATTTGAACTTCCTGGATGAGGCAGATACGGTCAATGCTTTGGTCCCTGAACTAAAAGCAAAAGGTGTCGAAACGATCGTTGTCCTGATTCATGAGGGAGGCGTCCAGTCTGTTGCGGCGGATCCTGTAACAATAAACACCTGTACCGGAATTTCGGGTCCGATTGTGGATATTGTCAATCGCCTCGATGATGAAGTGGATGTAGTCATCAGTGGCCATACGCACAACGCTTACAACTGCACAATCGATGGAAAACTTGTAACAAGTGGGTCCTCCTTTGGCCGCCTTGTGACTGATGTTGACTTGACGATTGATCGTTCGTCTGGCGAAGTAGTGACTATGGCTGCCCAAAACAACATTGTTACCCGCGATGTGGCGAAGGATAGCGTGCTCACGGCC…	DLNFLDEADTVNALVPELKAKGVETIVVLIHEGGVQSVAADPVTINTCTGISGPIVDIVNRLDDEVDVVISGHTHNAYNCTIDGKLVTSGSSFGRLVTDVDLTIDRSSGEVVTMAAQNNIVTRDVAKDSVLTALIAKYNAIAAPLANRIIGSITAPITRAINAAGESALGDVIADGQLAATTDPSLGGAVVAFMNPGGIRADLSYPSSPVGEGDGNVTYGEMFTVQPFGNSMVTMTLTGAQIERVLEEQFAGCTLASARILQVSAGFTYTWSASGPVCEKVDPATIKLNGVVLDPAASYRVTVNSFLADGGDSFPTLKLGTDRLGGAVDTDAFEAYLVANSPVAPGPQN	349	0.726411	0.090515	N	N	N	Unknown	Unknown	Cytoplasmic		yes					5' nucleotidase	OGO37547.1	78.3	350	72	2	1	349	208	554	9.5e-144	518.1	OGO37547.1 bifunctional metallophosphatase/5'-nucleotidase [Chloroflexi bacterium RBG_16_57_11]		NA	NA	NA	NA	NA	NA	NA	NA	NA	NA		OGO37547.1
GO1e__NODE_366462_length_1042_cov_0.248643_2	5_nucleotid_C	PF02872.18	2.6e-28	105.1	5_nucleotid_C	PF02872.18	AGTGTGACCCCCGATGCGGAAACGCAGAAACTGGTGGACGGTTTTACGGGCGATCTCGACAAGGAGCTTAACGTAGTGATCGGCAAGACGGCGGGGCCGCTGGACAGCCGGCGCAACATCGTGCGCACCCAGGAGGCGGCGATCGGCAACCTGATCGCCGACGCGATGAAGGATGCGGTGGGGGCCGACATCGCCATCACCAATGGCGGCGGCATCCGCGCCGACAAGGAATATGCGGCGGGCAGTGACATCACGCGGCGCGATGTGCTGACAGAGCTGCCCTTCGGCAATGTGACTGTGCTCACCGAAGTGACGGGCCAGCAGGTGTGGGATGCGCTGGAGAACGGCTTCTCAAAGATCGAGGATGGCGCGGGGCGGTTCCCGCAAGTCTCCGGTCTC…	SVTPDAETQKLVDGFTGDLDKELNVVIGKTAGPLDSRRNIVRTQEAAIGNLIADAMKDAVGADIAITNGGGIRADKEYAAGSDITRRDVLTELPFGNVTVLTEVTGQQVWDALENGFSKIEDGAGRFPQVSGLCSGDATVSMRHDVPQSRFNPPRKK	157	0.802059	0.198053	N	N	N	Cellwall	Periplasmic	Cellwall		yes					5' nucleotidase	PHQ66415.1	61.1	126	49	0	2	127	286	411	5.2e-33	149.1	PHQ66415.1 bifunctional metallophosphatase/5'-nucleotidase, partial [Sneathiella sp.]		NA	NA	NA	NA	NA	NA	NA	NA	NA	NA		NJM30950.1
GO1e__NODE_373514_length_1030_cov_0.400440_2	5_nucleotid_C	PF02872.18	5.9e-39	139.7	5_nucleotid_C	PF02872.18	GAGATCGCCTCGCAGATAGAGCTCGACACCGCATCCATGGCGTTCGAGGTGACCGTCGGAACGCTAACCGGCGCGTTCAGCTCCGACTCCGACGCGCTCCGGCGCGGCGAGGAGTCGGTCGGAAATCTGGTGGCGGACGCGCTGCGCCAGCGCTCGGGCGCCGATGCGGCGCTGATTAACGCCGGGCTGATCCGCGGCAATCGCGCCTACGATCCGGGCACCCCGGTGCGCGTGCGCACCATCGTCGAGGAGCTGCCGTTTCCCAACGAACTCGTCGTGGTCACGATGACCGGAGCGACGCTGCGCGCGGCGCTGGAGCATGGTCTCGCGATGCTGCCCGCGCCGGCCGCGCGCTTTCCGCAGATCTCGGGCATGGTCGTGCGTTTCGCGCCTGCCCGG…	EIASQIELDTASMAFEVTVGTLTGAFSSDSDALRRGEESVGNLVADALRQRSGADAALINAGLIRGNRAYDPGTPVRVRTIVEELPFPNELVVVTMTGATLRAALEHGLAMLPAPAARFPQISGMVVRFAPARPAGQRVVAVEIGGRPLDPRRRYRIATTNFLARGGDGYTMLAAAPRAALDGAALLVRDVVIDYVRRLRDVPVPPGNRLRAAAR	215	0.409542	0.038069	N	N	N	Cellwall	Unknown	Cellwall		yes					5' nucleotidase	fig|1187851.3.peg.3029	48.5	198	100	2	14	210	324	520	1.4e-41	177.9	fig|1187851.3.peg.3029 5'-nucleotidase (EC 3.1.3.5) [Rhodovulum sp. PH10]		NA	NA	NA	NA	NA	NA	NA	NA	NA	NA		WP_008388430.1
GO1e__NODE_374734_length_1028_cov_0.417861_1	5_nucleotid_C	PF02872.18	3.8e-48	169.6	5_nucleotid_C	PF02872.18	GACATCGAGCTCGACAGCCGCGAGGCCACCGTCCGCAAGGGCGAAGCCTCGATGGGCGACCTGATCGCCGACGCGATGCGCGACAAGGCTCACGCCGACGTCGCGATCACGAACGGCGGCGGCATCCGCGGCGACAAGATCTATCCGCCCGGCACCGAGATCACGCGGCGCGACGTGATGGCCGAGCTGCCGTTCGGCAACCGGCTGATCACGATCGACCTCAAGGGCAGCGAGGTGCAGGCCGCGATCGAGAACGGACTGTCGCGGATTTCATTCGGCGCCGGGCGCTTTCCGCAGGTGTCCGGCATGGTCGTGACGTACGATTCGCGCAAGCCCGCCGGCCATCGCGTGCTGTCGATCACAATCGACGGCGCGCCGCTCGATCCGAACAAGACCTAC…	DIELDSREATVRKGEASMGDLIADAMRDKAHADVAITNGGGIRGDKIYPPGTEITRRDVMAELPFGNRLITIDLKGSEVQAAIENGLSRISFGAGRFPQVSGMVVTYDSRKPAGHRVLSITIDGAPLDPNKTYTVATNDYLARGGDGYAMFENAKPLMPIDDSPLLANEVMVYLRKLGTVHSLKEGRLVEK	191	0.183848	0.103402	N	N	N	Cellwall	Unknown	Cellwall		yes					5' nucleotidase	fig|1187851.3.peg.3029	54.5	187	85	0	2	188	334	520	1.1e-53	218	fig|1187851.3.peg.3029 5'-nucleotidase (EC 3.1.3.5) [Rhodovulum sp. PH10]	AGF93428.1|CBM50|	44.2	190	96	3	2	189	314	495	1.4e-35	152.9	CBM50	MSP45736.1
GO1e__NODE_388414_length_1007_cov_0.257336_1	5_nucleotid_C	PF02872.18	2.1e-30	111.9	5_nucleotid_C	PF02872.18	GTGATTCGGCGGATCAAGGGCAACCGGCGCGAAGTCCACTGGTGGCCGCAATTCCGCGTCGTTGATACAGCGACTGTGACACCGGACCCGGGGGTGGCGGCGCTCGTCGCGGCTTACCAGCAGGAGCTGGACCGGCAGATGAACGTACCGCTCACCACCACCGCGGTCGAGCTCGACAGCCGGAATGCCACGGTGCGCGGCCGGGAGGCTGCGATCGGCAACCTGATCGCCGACGCAATGCGTGAGCGCACCCGCGCCGATGCCGCGATCATGAACGGCGGCGGCATCCGCGGCGGCAAGGTCTATCCGCCGGGCACGGCGATCACCCGCCGCGACGTCCAGGCGGAGCTGCCGTTCGGCAATCATCTGGTGGCGCTCGAAGTCAAAGGTAGCGACTTG…	MIRRIKGNRREVHWWPQFRVVDTATVTPDPGVAALVAAYQQELDRQMNVPLTTTAVELDSRNATVRGREAAIGNLIADAMRERTRADAAIMNGGGIRGGKVYPPGTAITRRDVQAELPFGNHLVALEVKGSDLGLAIENGLSRLPAAAGRFPQVSGMKVAFDPQRPAGGRVLA	173	0.472656	0.54948	N	N	N	Cellwall	Cytoplasmic	Cellwall		yes					5' nucleotidase	fig|1187851.3.peg.3029	59.9	167	67	0	7	173	285	451	4.4e-49	202.6	fig|1187851.3.peg.3029 5'-nucleotidase (EC 3.1.3.5) [Rhodovulum sp. PH10]		NA	NA	NA	NA	NA	NA	NA	NA	NA	NA		MSP45736.1
GO1e__NODE_412_length_53573_cov_1.912913_21	5_nucleotid_C	PF02872.18	4.5e-34	123.9	5_nucleotid_C	PF02872.18	ATGAGCCACCGCCCGTCTCGCCTCGTCCTGATCGCCGCACTCCTCCTTGCCGCCCTCCTGCTGCCGGTGCCCGCGGCGCCGGCCCCTGGGGCGGAGAGCAACGGTCCCCCGCCGGCCCAGACGGTCGACGTGCAGGTCCTCGCCATCAACGACTTCCACGGGAACCTCGAGCCGCCGGGCGGCACCTTCCTCGGGGCGCCGGCGGGCGGCGCGGCCTACCTGGCCACGGTCATCCGCCAGCTCAGTGACGGCGTGCGCAACAACGTCGTCGTGTCGTCGGGCGACCTGATCGGGGCCAGCCCCCTGCTGTCGGCCCTCTTCCACGACGAGCCGACCATCGAGGCGATGAACCAGATCGGCCTCCAGCTCAATGCGGTCGGGAACCACGAGTTCGACGAG…	MSHRPSRLVLIAALLLAALLLPVPAAPAPGAESNGPPPAQTVDVQVLAINDFHGNLEPPGGTFLGAPAGGAAYLATVIRQLSDGVRNNVVVSSGDLIGASPLLSALFHDEPTIEAMNQIGLQLNAVGNHEFDEGVDELQRMQRGRCHPVDGCQDGDDFAGADFDFLAANVFDEDTGRTIFPPYRIMNLNGTRVAFVGMTLEGTPSIVTPSGVAGLDFRDEADTVNALVPRLRDDGVESIVVLLHEGGFTTGGVNDCPGVSGPIVDIVARLDDEIDAVLSGHTHRAYNCALPNAAGHPILVTSASSFGRVVTDVQLRIDRRTRDVVSAQAENLIVRRDVQPAADITDLIAEYDAIAAPLRDRVIGQITSTIDKAADASGENPAGNLIADAQLAATAPAGF…	569	0.417314	0.191639	Y	Y	Y	Cellwall	Periplasmic	Cellwall		yes					5' nucleotidase	OGO52825.1	61	543	189	8	35	565	31	562	6.7e-171	609	OGO52825.1 bifunctional metallophosphatase/5'-nucleotidase [Chloroflexi bacterium RBG_16_69_14]		NA	NA	NA	NA	NA	NA	NA	NA	NA	NA		WP_152177308.1
GO1e__NODE_42064_length_3544_cov_0.949167_1	5_nucleotid_C	PF02872.18	4.7e-47	166	5_nucleotid_C	PF02872.18	ATGCTCGCTTTTCGCCGCCTTGCCATCCTGCTCGCGCTCGCCACCATTGCGCTCGCGGGCGCGGCGCACGCCGCCACCGCACGCATCACCTTCATCCTGGTGAACGACATCTATCTGATGGGGGATCAGATGATGCCGGATGGGCAGCGCCGCGGCGGCTTCGCCCGACTCGCGGCGGTGGTCAAGACCGAGCGCGCCAAGGGCGGCCATGTCGTTCTGGCGCATGCGGGCGACACGCTCTCGCCCTCCCTGATGTCGGGCATCGACCATGGCGCGCACATCATCGCGCTGACCAACATGGTGGCTCCCGACATCTTCGTCCCCGGCAACCATGAATTCGATTTCGGCAAGGCGACCTTCCTGCAAAGGATGGACGAGGCGCAGTTCCCGCTGTTCGCC…	MLAFRRLAILLALATIALAGAAHAATARITFILVNDIYLMGDQMMPDGQRRGGFARLAAVVKTERAKGGHVVLAHAGDTLSPSLMSGIDHGAHIIALTNMVAPDIFVPGNHEFDFGKATFLQRMDEAQFPLFAANMRGPDGRPLAKFKDRLLIEVDGVRIGLTGATYDGSARVSSPQDLTFAPTVATMQEQAERLRREGADFVVAVVHAPREQDYAIFATRAVDLLLSGHDHDLFIEFDGRNAMVESSHDAHYVTAIDVAIDVKEASAGRSVHWWPQFRIIDTATVTPDPQVAAVVARYEEALSRAIDVPIGTTAVELDSRAATVRAREAAIGNLIADAMRAAGRADAAVMNGGGIRGGKIHAPGTTITRRDILAELPFGNRLVTMEVTGAGLKRALEN…	505	0.119855	0.093002	Y	Y	Y	Cellwall	Periplasmic	Cellwall		yes					5' nucleotidase	fig|1187851.3.peg.3029	55.1	508	214	2	7	502	15	520	6.2e-152	545.8	fig|1187851.3.peg.3029 5'-nucleotidase (EC 3.1.3.5) [Rhodovulum sp. PH10]		NA	NA	NA	NA	NA	NA	NA	NA	NA	NA		MPZ38814.1
GO1e__NODE_507_length_47354_cov_1.255775_46	5_nucleotid_C	PF02872.18	1.3e-36	132.1	5_nucleotid_C	PF02872.18	ATGCGCAGTCGAGCAAATGTAGCAGTTCGAGCACGCGCGATTTCAAGATTTCTTGCCGCCGCGGTATGCGTGCTGTTGTTGGACACGCCTGCCGCAGCGGCGCAAACCGTGCCGGTGCGAATCATTGCGATCAACGATTTTCACGGGCATCTGGAGTCGGCGGACAACGCGATTGCAGTGCCCGATCCCGCAAACCCGGCAACCACGGTGCAGTTGCGAAGCGGTGGCGCGGCGTTCTTGGCGACGCGAATCAATCAACTCAAGGCGGAGCAGCCCCGAAACGTTGTCGTATCTGCCGGCGATCTGGTCGGCGCGTCGCCGTTTACGTCCGCTTTGTTTCATGACGAGCCGACGATCGAAGTGATGAACGCGATCGGCCTCGAAATCAGCGCACTCGGA…	MRSRANVAVRARAISRFLAAAVCVLLLDTPAAAAQTVPVRIIAINDFHGHLESADNAIAVPDPANPATTVQLRSGGAAFLATRINQLKAEQPRNVVVSAGDLVGASPFTSALFHDEPTIEVMNAIGLEISALGNHEFDRGVAHLLRLANGGCHAQPTANRQTCAGVDRQFSGARFLFLAANVLYRENEQPIVPPTWIKSIDGVRIGFIGAVTRATPGIVVPSGVAGVRFVAEAKAVNQSAKELKAQGVQAIVAVIHEGGEAEGGYDACRNPRGPIFDIARELDAAIDIVLSAHTHRAYNCIVDGRVIVQAASYGRLVSVVDIEIDRASGEIVRERTRAHNVPVPNGIQTSYQLRAAYVPLAPDPKVEAIVEHYRKLAAPLAQQPAGRIAGDFDRRASAG…	584	0.241317	0.102865	Y	Y	Y	Cellwall	Periplasmic	Cellwall		yes					5' nucleotidase	fig|316056.14.peg.1136	48.7	552	253	9	35	583	32	556	4.8e-132	479.9	fig|316056.14.peg.1136 5'-nucleotidase (EC 3.1.3.5) [Rhodopseudomonas palustris BisB18]		NA	NA	NA	NA	NA	NA	NA	NA	NA	NA		HEU42018.1
GO1e__NODE_527_length_46796_cov_2.568763_12	5_nucleotid_C	PF02872.18	2.9e-30	111.4	5_nucleotid_C	PF02872.18	ATGAGACCAAAACCACGTTGGCGGTCGTTGCAGGCTCTGGCGGCCCCGCTCGTGTTGACTGGACTGATCGGCTGCGCACTCAGCAACGATTCTGTCCATACCTTGACGATCATTCACCTCAACGACGTCTACGAGATTTTTCCGCTGCCGGCACGGGTTGGCGACACATACGAGCCTCGTGGCGGCCTTGCTTATGTCGCCACACTCCTCCGCGACGCACGTCAGCGCGGACCCGTGCTCGTGCTCCATGGTGGAGATTTTCTGTCGCCATCGCTGCTTTCGATCAAATTCAAGCACAACGGCGCACAGATGATAGAGGCCATGAACGCGCTGGCGATCGACATGACGACCTTCGGCAACCATGAATTCGATTTCGGCTGCCGCACGCTCGCCGACCGC…	MRPKPRWRSLQALAAPLVLTGLIGCALSNDSVHTLTIIHLNDVYEIFPLPARVGDTYEPRGGLAYVATLLRDARQRGPVLVLHGGDFLSPSLLSIKFKHNGAQMIEAMNALAIDMTTFGNHEFDFGCRTLADRIHQSTFPWIAANVAFPPDLKFPDGKVLPYRVVTTAGLRVGIFGLTVPLASVPCEGGDIAFREPISTAAAVVEELKRESVDVIIALTHLSIADDRALASAVPDIDVIVGGHDHEMMTDLVGKTLITKADANATALGVVRLKATRTNGEWVVEKRRARQDVNPRSVEPDAVVSKALARYAAEMTSLSKTIGATEVALDVREHIVRDGESNFGSYIADLIRAETGTDVAIVNGGALRGDRIVPAGPLKLEDLENALVFQDRMVALSVTG…	514	0.109658	0.050298	Y	N	N	Cellwall	Unknown	Cellwall		yes					5' nucleotidase	KFE72435.1	40.2	518	277	15	2	503	6	506	1e-77	299.3	KFE72435.1 5'-nucleotidase [Hyalangium minutum]		NA	NA	NA	NA	NA	NA	NA	NA	NA	NA		WP_155989872.1
GO1e__NODE_79648_length_2489_cov_0.662584_1	5_nucleotid_C	PF02872.18	2.4e-35	128	5_nucleotid_C	PF02872.18	ATGCCGCACCCCTCGTTCCCGATCCGCCGTCTCATCCCATGCATCCTAGGGATCGCATGTGTCGTTGCGTTCTCCATGGTTTCCACGGTGGCCGCTCAAACGCCCGGCGCATCATTGTCGAGCGCGTCGGGCGACCGCAGCCACTCGGATAAAAAGCACGGTAAGGCTATCAAGGGCCGGTTGCTGGCCATCAACGATTTTCACGGTGCGCTCGACCCACCGGTCGGCAGCGGCGGCCTGGTGAATGGCACTCCGGCAGGCGGCGCGGAGTACCTGGCGACGTGGATCAAGCGACTGCGTGCAGAGGGCGAAGCCCTGGGGGAGCAGGTGATCACCGTAGGCGCCGGTGATATGGTCGGCGCCTCGCCGTTGGTCAGCGCCGCATTTCATGACGAGCCG…	MPHPSFPIRRLIPCILGIACVVAFSMVSTVAAQTPGASLSSASGDRSHSDKKHGKAIKGRLLAINDFHGALDPPVGSGGLVNGTPAGGAEYLATWIKRLRAEGEALGEQVITVGAGDMVGASPLVSAAFHDEPAVEVLSSLGLRNAAAGQHEFDEGVAELQRLQRGGCHPVDGCQDGDPFAGARFRYLTANVVDKTTRLPVFLPTDVVTIQKIRVGLVGITLKSTPSLVNPAGIQNVDFLDEVETANFYAGLFRQAGVKALVLLIDEGGGQNPPPATLDPSGCANFAGRIASIVAGLRPEYGIVISGHTHRFYTCALPNSSGAHSIVTSAGANGTLITNISFTLDKKTKAFASISAQNVIVENGVRNPDGTWARTASGAFVLNPDLVDADTKVIVDKYR…	582	0.792324	0.154414	Y	Y	Y	Cellwall	Unknown	Cellwall		yes					5' nucleotidase	fig|219305.4.peg.1109	64	531	190	1	51	581	55	584	1.2e-196	694.5	fig|219305.4.peg.1109 5'-nucleotidase (EC 3.1.3.5) [Micromonospora sp. ATCC 39149]		NA	NA	NA	NA	NA	NA	NA	NA	NA	NA		WP_037266803.1
GO1e__NODE_82331_length_2442_cov_0.511417_3	5_nucleotid_C	PF02872.18	6.3e-33	120.1	5_nucleotid_C	PF02872.18	GCTACCATCACACGCACCAATAATCCCGCTGGCGAATCGGCGCTGGGCGATGTGATCGCTGATGGTCAGCTTGACGCTACGAATGATCCTGGTTTTGGCGATGCTGTGGTCGCCTTTATGAACCCAGGTGGTATTCGTGCCGACCTTTCATATCCGGGTGGTCTTGCTGGCGAAGGCGATGGCAATGTGACCTATGGTGAAATGTTCACTGTTCAGCCATTTGGTAACAGTATGGTGACCATGACGCTGACCGGCGCGCAGATCGAGCGTGTGCTTGAAGAACAATTCGCCGGCTGTACGTTGGCATCTGCTCGCATTCTACAGGTTTCCGCAGGCTTTACCTATACATGGAAGGCTTCGGGTCCAGTCTGCGATAAAGTTGATCCAGCTACGATCAAG…	ATITRTNNPAGESALGDVIADGQLDATNDPGFGDAVVAFMNPGGIRADLSYPGGLAGEGDGNVTYGEMFTVQPFGNSMVTMTLTGAQIERVLEEQFAGCTLASARILQVSAGFTYTWKASGPVCDKVDPATIKLNGVVINPAASYRVTVNSFLADGGDSFPALKLGTDRLGGEVDTDAFEKYFVANSPVAPGPQNRITLIP	201	0.930903	0.217794	N	N	N	Unknown	Unknown	Unknown		yes					5' nucleotidase	OGO37547.1	78.2	202	43	1	1	201	359	560	7.1e-83	315.1	OGO37547.1 bifunctional metallophosphatase/5'-nucleotidase [Chloroflexi bacterium RBG_16_57_11]		NA	NA	NA	NA	NA	NA	NA	NA	NA	NA		OGO37547.1
GO1e__NODE_86235_length_2379_cov_0.559345_1	5_nucleotid_C	PF02872.18	1.2e-33	122.5	5_nucleotid_C	PF02872.18	ATGACATCGCTACACAGAAAAATGCTTGTGTTGTTGGTTGTTGCGGCTGTATTGCTGACCTCCGTCGGCGTGGCAGGCGCAGCACCGCACGGTACGGTGGATATTCAAATTATCAATGTGTCCGACTGGCACGGACAGCTTGATCCGTTGGTTGTAGGCACAACCCAGGTTGGTGGTGCGGCGGCTCTTTCTGCCTATTTCCAGGCGGACCGCGCGGCGAATCCCAACACGTTGACCTTGACCGCAGGTGATGCAGTTGGCGCAACCCCGCCGATTTCAAGTTTCTTCCAGGACACTCCCACCATTCTAGCTATGAATATGATGGGCTTCCAGGTGGATACTTTTGGTAATCATAATTTTGATGCGGGCCTATCTCGTTTGCAGAGCCAGATTAATCTT…	MTSLHRKMLVLLVVAAVLLTSVGVAGAAPHGTVDIQIINVSDWHGQLDPLVVGTTQVGGAAALSAYFQADRAANPNTLTLTAGDAVGATPPISSFFQDTPTILAMNMMGFQVDTFGNHNFDAGLSRLQSQINLANYPYVSANLANRDANLTDVKDFEIFDLGGIKVGVIGITNPEAPTLVFPGSFGTIVPTDPVKAAIQARGAAKEAGAQVIVVITHMGVTGFNPDGSPYGPLIDFAKAVNNEKNKNPKIDIIIGDHTDIQYSGEINGALVYENRSKGLTYARAKLTVDAENGKILSKSVTLVTTFVAAVTPDPAVMALVNTYRGQLQPILGTVIGSANRVILRSDACGQSAGRTCESLVGDVATDALRSRYGTDFALTNSGGLRDRLTCPDAGGGGGF…	566	0.846807	0.1832	Y	Y	Y	Cellwall	Periplasmic	Cellwall		yes					5' nucleotidase	OGO55528.1	55	565	231	5	10	563	18	570	7.4e-162	578.9	OGO55528.1 hypothetical protein A2V84_03145 [Chloroflexi bacterium RBG_16_70_13]		NA	NA	NA	NA	NA	NA	NA	NA	NA	NA		WP_088288922.1
GO1e__NODE_93108_length_2278_cov_0.649050_2	5_nucleotid_C	PF02872.18	2.6e-30	111.6	5_nucleotid_C	PF02872.18	GTGGCTCACAACGTGAACATGCACGGCACGTTCGTGGCGGCCGGCCCTGGGATCCGGAAACAGGAGCCGGTAGCCGGAATACGGGCTATCGATGTCGCACCGACAATCGCGTTCCTCATGAACATGCCCGGGCCGCAAAACGCGCGTGGGAAGATCCTCACGAACCTGGCACCGTCCCCGGGACGGTACAAGCAGTTGACCATCCTCGACATCTCCGACTACCACGGCCAACTCGTACCGCTGACGGAGGCCGCGGACAACCTGGGCGCTCCGGCCATCAACCCGGTCTTCCCGATCGGCGGATCGGCGTTCTTGAAGCCGTGGTTCGATGCCTACCGCGCCGAAGCGCAGGGCGGCTCGATCACGGTCGCGGCCGGGGACTCTGTCGGCGCGACGCCG…	MAHNVNMHGTFVAAGPGIRKQEPVAGIRAIDVAPTIAFLMNMPGPQNARGKILTNLAPSPGRYKQLTILDISDYHGQLVPLTEAADNLGAPAINPVFPIGGSAFLKPWFDAYRAEAQGGSITVAAGDSVGATPPISAFFGDTPTIELMNLMGFSADGLGNHNFDKGQAYLRNTLIPLAQFPYLSANVLDANGKTPAQWSPSKVFDSFDGAKLGLVGFTNEDAPTLVFPGSFSPFSIQPGSRLARVQAEVNALKAKKIGPIVVMGHDGATAGTLTTPTGPLVDLANGLTGVDVLIGDHTDFQVSAMVNGILVVENRSKGLRFTRVRMIVDTSTKEVVYRTADFHKPWNIGVTPDPAIQARINDLTAQLTPILGTVIGNSSVEILRADVCGRADGRLCESL…	600	0.843078	0.129274	N	N	N	Cellwall	Periplasmic	Cellwall		yes					5' nucleotidase	OFW71123.1	79.9	588	108	4	1	584	626	1207	4.8e-268	931.8	OFW71123.1 hypothetical protein A2Y55_07815, partial [Actinobacteria bacterium RBG_16_68_12]		NA	NA	NA	NA	NA	NA	NA	NA	NA	NA		NUQ83516.1
GO4a__NODE_105189_length_1815_cov_0.675915_4	5_nucleotid_C	PF02872.18	1.7e-14	59.8	5_nucleotid_C	PF02872.18	AAAACTCAGCCGAACGATCACGTCAGTGGCATGACCATCAAGTACGATCCATCCAAACCCGCCGGGTCACGCATCGTGTCGGTGACGATGGCCGACGGAGCTCCGCTCTCCGACACGAGAACGTACAACGTCATCGTCAATGACTTCATCGCGACGGGCGGGGAGGGCTACAACGCCGGCGGTCGCGCAACCGCATCGAAGCCACTCAACATTGTGGATCTCGATGCATTGATCGACTACCTCAAATCATTGCCGTCGCCGATTGCCGCACCCACGGAAGCACGCATCGCTCCGATCCAATAA	KTQPNDHVSGMTIKYDPSKPAGSRIVSVTMADGAPLSDTRTYNVIVNDFIATGGEGYNAGGRATASKPLNIVDLDALIDYLKSLPSPIAAPTEARIAPIQ	100	0.926435	0.875092	N	N	N	Cytoplasmic	Unknown	Unknown		yes					5' nucleotidase	fig|243230.17.peg.2904	45.1	91	46	4	7	96	46	133	2e-09	70.1	fig|243230.17.peg.2904 5'-nucleotidase (EC 3.1.3.5) [Deinococcus radiodurans R1]		NA	NA	NA	NA	NA	NA	NA	NA	NA	NA		WP_174610107.1
GO4a__NODE_13139_length_5584_cov_0.666118_5	5_nucleotid_C	PF02872.18	8.2e-45	158.3	5_nucleotid_C	PF02872.18	ATGTCCGTTGTTCGCCGCCTCGCCGGCCTGCTCGCGCTCGCCACCCTTGCGCTCGCGGGCGCAGCCCACGCCGCCACCGCACGCGTCACCTTCATCCTGGTGAACGACATCTATCTGATGGAGGATCAGATGATGCCGGATGGGCAGCGCCGCGGCGGCTTCGCCCGGCTCGCGGCGGTGGTCAAGGCCGAGCGCGCCAAGGGCGGCCATGTCGTCCTGGCGCATGCGGGCGACACGCTCTCGCCCTCCCTGATGTCCAGCATCGACCGTGGCGCGCACATCATCGCGCTCACCAACATGGTGGCTCCCGACATCTTCGTCCCCGGCAACCATGAATTCGATTTCGGCAAGGCGACCTTCCTGCAACGGATGGACGAGGCGCAGTTCCCGCTGTTCGCC…	MSVVRRLAGLLALATLALAGAAHAATARVTFILVNDIYLMEDQMMPDGQRRGGFARLAAVVKAERAKGGHVVLAHAGDTLSPSLMSSIDRGAHIIALTNMVAPDIFVPGNHEFDFGKATFLQRMDEAQFPLFAANLRGPDGRPLAKLRDRSLIEVDGVRIGLTGATYDGSARVSSPQDLMFAPTVATMQEQAERLRREGADFIVAVVHAPREQDYEIFATRAVDLLLSGHDHDLFIEFDGRNAMVESSHDAHYVTAIDVAIDVKEASAGRSVHWWPQFRIIDTATVTPDPQVAVVVARYEEALSRALDVPIGTTAVELDSRVATVRAREATIGNLIADAMRASSGADAAVMNGGGIRGGKIHAPGTTITRRDILAELPFGNRMVTMEITGAGLKRALEN…	505	0.117622	0.08856	Y	Y	Y	Cellwall	Periplasmic	Cellwall		yes					5' nucleotidase	fig|1187851.3.peg.3029	55.3	508	213	2	7	502	15	520	8.9e-151	542	fig|1187851.3.peg.3029 5'-nucleotidase (EC 3.1.3.5) [Rhodovulum sp. PH10]		NA	NA	NA	NA	NA	NA	NA	NA	NA	NA		MPZ38814.1
GO4a__NODE_141516_length_1541_cov_0.414789_1	5_nucleotid_C	PF02872.18	1.1e-32	118.9	5_nucleotid_C	PF02872.18	ATGAGGTGTATCGCGACGTGGGTTCCGACGCGCACGAACCGGGCGATCGGCGGCTCCGTGGCGCTCGCGGCCTGGATCGCGAAGCTGCGGAGCGAGAATCCCGAGGGCACGATCCTCGTGGACGGCGGCGATCTCTTCCAGGGGACGATGATCTCGAACCTCGCATTCGGGCGGCCGATCGTCGAGCAGATGAACGCGCTCGGCTACGTGGCCGCCGCGATCGGCAACCACGAGTTCGACTGGACCGCCGACACGCTCGAGCGCCGGGTGCACGAGATGCGGTTCGGCATGCTCGGGGCCAACATGCTGCTGGCGAAGACCGGCAAGCGCCCGAGCTGGGTCGGGGCCGACACCATCGTGACGCGCCACGGCGTGCGCATCGGCATCCTGGGCCTCTGC…	MRCIATWVPTRTNRAIGGSVALAAWIAKLRSENPEGTILVDGGDLFQGTMISNLAFGRPIVEQMNALGYVAAAIGNHEFDWTADTLERRVHEMRFGMLGANMLLAKTGKRPSWVGADTIVTRHGVRIGILGLCYPQTPSVTLPRNVAHLRFGDDSASAAAWVPRLRRQGHADVVIGLGHIPAGTDTADHATGDLPRLARGVPGVDAWFGGHSHNRVIDEVNGTPIMIAGAHGEVVAVCDLRVDPVAHRVVEHAFRLETTYADAVPPDTAMQARVARWNTGVAAMGAQPVGRSTSRFTRTRGGESTLGNLVSDAMREASGVDIAFQNNGGLRADLTEGVVTRGAVYEVMPFDNTIVTMELSGAEVRRALEDGLSGGRVTQVSGLRYGFDLTRPVRQRLTE…	417	0.261521	0.085792	N	N	N	Cellwall	Periplasmic	Cellwall		yes					5' nucleotidase	OGF13744.1	64.1	407	144	2	12	417	728	1133	8.7e-144	518.5	OGF13744.1 hypothetical protein A2W00_03725 [Candidatus Eisenbacteria bacterium RBG_16_71_46]		NA	NA	NA	NA	NA	NA	NA	NA	NA	NA		TMQ73915.1
GO4a__NODE_148216_length_1501_cov_0.791304_2	5_nucleotid_C	PF02872.18	1.5e-40	144.4	5_nucleotid_C	PF02872.18	CACCGGCGAGACCGTGTTTCCGCCTTACGCGATCCGTCAATTCGAGGGCATACCGGTCGCCTTCATCGGCCTGACGCTGAAGGGCACCCCAACCTCGTCTCGCCGGTCGGCGTCGCCGGTCTCGAATTCAAGGACGAGGCCGACACGGTCAACGCGCTGGTGCCGGAATTGAAGGCGCACGGCGTCGAGGCCATCGTCGTGCTGATCCATGAGGCCGGATTCCCGACCGGCGATTATAACGAGTGCCCCGGCATATCCGGACCGATCGTCGACATCGTCAGGAAATTCGATCGCGCGGTCGACGTGGTGATCAGCGGCCACACCCATCAGGCCTATGTCTGCGAGATCGACGGACGGCTCGTCACCAGCGGCGACAAGTACGGCACCATCGTCACCGCG…	HRRDRVSALRDPSIRGHTGRLHRPDAEGHPNLVSPVGVAGLEFKDEADTVNALVPELKAHGVEAIVVLIHEAGFPTGDYNECPGISGPIVDIVRKFDRAVDVVISGHTHQAYVCEIDGRLVTSGDKYGTIVTAIDLKLDPVTRDITSARADHVIVRTAAYARDPEQTALIESYDKVAAPIANRPAGSVTETLSRTPNDAGESALGDIVADAQLAATRADKDGGAVIAFTNPGGVRTDIPKKADGTVSYADVFSSQPFQNQLVTLTLTGAQIKDALEQQWLDPKRPRILLVSKGFNYAWDGAKPYGERVLADRMSLNGQPIDPAKSYRVAVNNYLAVGGDGFTALKEGTGQQFGIYDVDALYGYFQANSPISPVAAGRIVRLN	382	0.654972	0.137596	N	N	N	Cellwall	Unknown	Cellwall		yes					5' nucleotidase	fig|1156987.3.peg.4355	77.3	353	80	0	30	382	140	492	2.2e-154	553.5	fig|1156987.3.peg.4355 5'-nucleotidase (EC 3.1.3.5) [Bradyrhizobium elkanii 587]		NA	NA	NA	NA	NA	NA	NA	NA	NA	NA		TMK09107.1
GO4a__NODE_168443_length_1397_cov_0.195141_1	5_nucleotid_C	PF02872.18	7.4e-38	135.7	5_nucleotid_C	PF02872.18	GTCGTGCTGATCCACGAAGGCGGCGTGCCGACCGGCGACTACAACGAATGCCCGGGTATCAGCGGGCCGATCGTCGAGATCGTGAAGAAGCTCGACAAGGCGGTCGACCTGGTGATCAGCGGCCACACGCACCGCGCCTACAACTGCCGCATCGACGGCCGGCTGGTCACCAGCGGCGACAAGTACGGCACCATCGTGACGCAGATCGACCTGGTCCTCGACCCGAAGACCGGCGACGTGATCGATGCGGCGGCCGACAACGTGATCGTGCGCACCGACCGCTTCGCGAAGAATCCGATCCAGACCGAGCTGATCGCGGCCTACGAAAAGCTCGCGGTGCCGCTGGCCAAGCGCGTGGTCGGCCGCATCGGCGCGCCGCTGACGCTCGATGCCAACCCG…	VVLIHEGGVPTGDYNECPGISGPIVEIVKKLDKAVDLVISGHTHRAYNCRIDGRLVTSGDKYGTIVTQIDLVLDPKTGDVIDAAADNVIVRTDRFAKNPIQTELIAAYEKLAVPLAKRVVGRIGAPLTLDANPAGETPLGQVIADAQLAATQDAGAQIALMNPGGIRSVLSMPADGQLRYEDLFTVQPFHNNLVTMTLTGAQLQQVLEQQWINQPTPRMLQVSRGFSYSWDANAPVGQRVVPGSVKLAGRPIAATSRVRITVNGFLASGGDNFTALKQGQESRTGMMDIDAFELFVKNNPSLMPGPLDRIMRLN	314	0.467704	0.087092	N	N	N	Unknown	Unknown	Unknown		yes					5' nucleotidase	fig|395495.3.peg.2881	64.2	316	110	1	1	313	288	603	4.8e-110	406	fig|395495.3.peg.2881 5'-nucleotidase (EC 3.1.3.5) [Leptothrix cholodni SP-6]		NA	NA	NA	NA	NA	NA	NA	NA	NA	NA		NDG41192.1
GO4a__NODE_190695_length_1303_cov_0.258883_2	5_nucleotid_C	PF02872.18	3.4e-30	110.8	5_nucleotid_C	PF02872.18	GTGTTTGTAACCCTCCTTCATGCTGGATACCGCACTCTAGTTTTGGCGGCGGAACTCATAAACGCCCAGGTCGGGCGCTTTCCCCTGAGGCACGTGCTTACCGTCGAAATCGGCAGAGAAATCGTTCGGATCACCCCCATCAATTGCTGGGCTATCGGGCTTCAAGTGCAAGTCATGATTGGCGAAGTCAACAAACCTTGGATCGGCGATCTTTTCCCCTCGGCCGAGCGGCACGCCAATTGGATCGGGCGCTCGAAGCTCGGATGGTTCGCCCGATCGAACCCGGGCGAGATATCCCACCTGCTCTTCGAACTGTACCAGGTAATCGGCGATTCGTCCGTCGAAATGAAGGCGGGGGAAGAGCGCTTTCGTGATGATGCGATTCTGGACCTTGTTCAT…	MFVTLLHAGYRTLVLAAELINAQVGRFPLRHVLTVEIGREIVRITPINCWAIGLQVQVMIGEVNKPWIGDLFPSAERHANWIGRSKLGWFARSNPGEISHLLFELYQVIGDSSVEMKAGEERFRDDAILDLVHRVQLDADRADVSLAMSLNPKARIPKGPVTVRDIIGLYEYEAAPIVVEVTGRILKEALEHSSRHFGPYIPDKGLLELIDDRFPSYTYDVAEGITYDLDISKPLGQRIQNMRFRGQPVSDAQKFRLATNTFRVNGGAGYTMFSWPTPDGSLPPRSSPRKP	291	0.188509	0.084229	Y	N	N	Cytoplasmic	Unknown	Cytoplasmic		yes					5' nucleotidase	fig|452637.4.peg.1497	50.9	169	83	0	105	273	340	508	7.4e-41	176	fig|452637.4.peg.1497 2',3'-cyclic-nucleotide 2'-phosphodiesterase (EC 3.1.4.16) [Opitutus terrae PB90-1]		NA	NA	NA	NA	NA	NA	NA	NA	NA	NA		PYT08302.1
GO4a__NODE_20_length_146586_cov_3.930816_50	5_nucleotid_C	PF02872.18	7.6e-45	158.4	5_nucleotid_C	PF02872.18	ATGACGTTTTCTCGCACCGACCGCTTTCCCTGCGCCGGAAAACGCTATAAGCGCAGGCTCCCCGACCTCGATGAATTGGCCCACATGCTGCTGATCTCTCGCCGTCTTGCCACTGGCATGCTGCTCGTCCCGTTCGCCGGCGTCCGCCTTGCCGGCGCAGCGCCGGCCGCGGCGACCCGCATCACCTTCGTGCTGGTCAACGACATCTATCTGATGGCGGACGACTTGATGCCCGACGGCAAGCGCCGCGGCGGATTCCCGCGGCTTGCCGCCGTGGTCAAGGCCGAGCGAGAGATGGCGAGCGCCACCGGCAGCCAGGTGATCTTCGCTCATGGCGGCGATACCCTGTCGCCCTCGCTGATGTCGGGCATCGACAAGGGAGCCCACATCATCACGCTC…	MTFSRTDRFPCAGKRYKRRLPDLDELAHMLLISRRLATGMLLVPFAGVRLAGAAPAAATRITFVLVNDIYLMADDLMPDGKRRGGFPRLAAVVKAEREMASATGSQVIFAHGGDTLSPSLMSGIDKGAHIITLTNLIPPDIFAPGNHEFDFGKAVFLERMGEAKFPLYGANLRGPDGAPLPGFKDRSIVTVGNVRIGLTGAAFDDSVRASDPGDLKFLPTVATIKQQAEALRREGADFVVAVAHATREEAYEVFNSRTVDLILTGHTHDLFINYDGRTALVESNYDAHYVTAIDIAIDVKEEDGHRTTTWWPQFRVTDTATVTPDPEVAAVVAKFEGELSKQLDVPIGTTAVELDSRTAVVRTREAAIGNLVADALRWSAQTEVAVTNGGGIRGGKIYP…	542	0.157464	0.071093	N	N	N	Cellwall	Periplasmic	Cellwall		yes					5' nucleotidase	KPL52292.1	52.6	492	223	3	51	541	31	513	3.7e-142	513.5	KPL52292.1 5'-nucleotidase [Prosthecomicrobium hirschii]		NA	NA	NA	NA	NA	NA	NA	NA	NA	NA		MPZ38814.1
GO4a__NODE_204577_length_1252_cov_0.572944_2	5_nucleotid_C	PF02872.18	2.3e-36	130.8	5_nucleotid_C	PF02872.18	CGCCTGGTCACCAGCGCCGACAAGTTCGGCACCCTCGTCACGGAGATCGAGCTGCAGCTCGACCGCAAGACGCGCGATGTCGTCAGTGCCAAGGCCGACAATCTGATCGTCCGCACCGACGCTTATGCCAAGGACCCTGAGCAGACCGCGCTCCTCGCCGCCTACGAAGCCCTGGTCAAGCCGCCGGGTGGGCGCCCGGTCGGATCGATTACGGCTGCGCTGTCGCGTGACGAGAACCCGGCCGGTGAAAGCGTGCTGGGCCAGATCATCGCCGACGCCCAGCTGGCCGCGACCCAGTCGGAGAAGGATGGCGGCGCGGTGATCGCCCTCACCAATCCCGGCGGCATTCGCATGAGCCTGCCGAGGAGCGCCGACGGCGTGGTCACCTTCGCTGAAATT…	RLVTSADKFGTLVTEIELQLDRKTRDVVSAKADNLIVRTDAYAKDPEQTALLAAYEALVKPPGGRPVGSITAALSRDENPAGESVLGQIIADAQLAATQSEKDGGAVIALTNPGGIRMSLPRSADGVVTFAEIFAVQPFGNSIVTLTLTGAQIKTLLEQQWLNQPKPRILQVSKGFAYTWDDRRPRGDFVAAEGITLHGRPIDPAGRYRITVNAFLADGGDGFAVLKEAAEPRGGPPEIAALEAYFKANSPLSPGSLDRIRRAN	264	0.34428	0.07321	N	N	N	Cellwall	Periplasmic	Cellwall		yes					5' nucleotidase	fig|652103.3.peg.2228	58.3	264	110	0	1	264	297	560	1.1e-78	301.6	fig|652103.3.peg.2228 5'-nucleotidase (EC 3.1.3.5) [Rhodopseudomonas palustris DX-1]		NA	NA	NA	NA	NA	NA	NA	NA	NA	NA		TMJ73221.1
GO4a__NODE_208390_length_1239_cov_0.489267_1	5_nucleotid_C	PF02872.18	2.3e-37	134.1	5_nucleotid_C	PF02872.18	AGAACCGGCAAGCCGATCGGCGACGCACTGCCTTATATCGTGCGGACGTTTGGCGGGCTGCAGGTGGGATTCCTGGGCCTCTGCCGGACCACGAACGAGATCACGGCCGACAAGCTGCCCCACACCCGGATCATCGATCCGCTGGTGGCGGCCGCGCAGTACCTGCCCGTGCTGAAACGCGAGGGCGCCGCGGTCATCGTCGCCGTCACGCACCTGGCGTTCGCGACCGATCGCGCGCTGGTCGAGCGGTTTCCCGAGATCGATCTGATCATCGGCGGCCACGAGCACTACCTGATCACCGCCGCGGTAAACCGATCGTTCATCAGCAAGGCGGGCTCGGACGCAAAGTTCGTGGCGCGCATCGACATCAACCGCCTCCCGGACGGCGCGGTCGAGCGC…	RTGKPIGDALPYIVRTFGGLQVGFLGLCRTTNEITADKLPHTRIIDPLVAAAQYLPVLKREGAAVIVAVTHLAFATDRALVERFPEIDLIIGGHEHYLITAAVNRSFISKAGSDAKFVARIDINRLPDGAVERFYELLPITSALSDEPRTAAVVASYEARLGTELETVAGISRVPLDGLSQHLRSSETNLGDVIADAIHADAGTDIAIINSGSIRGNRVFPAGPLTRRTLIEMHPFDNVICKLALPGRVVLAALNAGVSKLPSAAGMFPQVSGLTMIVERGAPPGDRVREVRVNGQPLDPNRTYTVAVPDFILKGGDDYTMLAGQQVLVGPEAGNLITGAIEKYVAAKREIAPAIDGRITLR	362	0.165608	0.047423	N	N	N	Cellwall	Unknown	Cellwall		yes					5' nucleotidase	OGW62977.1	41.3	240	140	1	2	240	138	377	9.2e-41	176	OGW62977.1 hypothetical protein A2V83_10985, partial [Nitrospirae bacterium RBG_16_64_22]		NA	NA	NA	NA	NA	NA	NA	NA	NA	NA		PYR30869.1
GO4a__NODE_213161_length_1223_cov_0.901089_1	5_nucleotid_C	PF02872.18	3.5e-39	140	5_nucleotid_C	PF02872.18	CTGTCGATGATGGGGCTGGATGTTGCGTCCGTCGGCAATCACGAGTTCGACGAGGGCAAGGACGAACTGCTGCGCATGCAGAATGGCGGCTGCCACCCGATCGACAAATGCCAGGGGCCACACCCGTTCACCGGCGCAAAATTTCACTATCTTGCCGCCAGCACGATCGAGAAGGCGACCGGCAAGACCGTGCTTCCCGCCTATGAAATCCGGACGTTCGAAGGCATTCCGGTCGCCTTCATCGGGCTTACGTTGAAAGGCACACCGAATATCATCTCGCCGGAGAGCGCGGCCGGCCTTGAATTCCGCGACGAGGCCGAGACGGTGAATGCGCTGGTCCCCGAATTGAAGGCGCGCGGCGTCGAGGCCATTGTCGTGCTGATCCATGAAGGCGGCACA…	LSMMGLDVASVGNHEFDEGKDELLRMQNGGCHPIDKCQGPHPFTGAKFHYLAASTIEKATGKTVLPAYEIRTFEGIPVAFIGLTLKGTPNIISPESAAGLEFRDEAETVNALVPELKARGVEAIVVLIHEGGTPAGDYDECPGISGPIVDIVKKIDRAVDVVVSGHTHRAYVCEIDGRLVTSGDKYGTIVTAIDLKLDRVSRDVISAKANNTIVRTASYAKNPEQTALLESYDRVAAPIANRPAGSITETLSRVPNNAGESPLGDIIADAQLAATSTAANGGAVIAFTNPGGIRIDIARKDEGAVTYADLFASQPFRNQLVTLTLSGKQIKDMLEQQWLDPKRPRILQVSKGFAYAWDNGKSNGERILPERMTLNGAPVDPAASYRVTVNNFLFVGGDG…	407	0.158224	0.104901	N	N	N	Cellwall	Unknown	Cellwall		yes					5' nucleotidase	fig|1156987.3.peg.4355	78.6	407	87	0	1	407	52	458	2e-185	656.8	fig|1156987.3.peg.4355 5'-nucleotidase (EC 3.1.3.5) [Bradyrhizobium elkanii 587]		NA	NA	NA	NA	NA	NA	NA	NA	NA	NA		WP_161852626.1
GO4a__NODE_232992_length_1164_cov_0.302013_2	5_nucleotid_C	PF02872.18	2.7e-40	143.6	5_nucleotid_C	PF02872.18	GTCGAGGCGATCGTGGTGCTGATCCACGAGGGCGGCGTTCCCACGGGCGACTACAATGAATGCCCCGGCATCTCCGGCCCGATCGTCGAGATCGTGAAAAAATTCGACAAGGCGGTCGACGTCGTGGTCACCGGCCACACCCACCGCGCCTATGTCTGCGAGATCGACGGACGTCTGGTCACCTCCGCCGACAAATACGGCACCGTAATCTCGGCCATCGACCTCAAGCTCGATCCCGTGACGCGCGATGTGATCAGCGCCAAGGCGGACAACACCATCGTTCGCATCGCCGAATACCCAAAGGACGCACAACAGACGGCGCTGATCGAGGCTTTTGACAAGTTCGCCGCGCCCATTGCCGGCCGCCCGGCGGGGTCGGTGACGGAGACGCTGTCGCGC…	VEAIVVLIHEGGVPTGDYNECPGISGPIVEIVKKFDKAVDVVVTGHTHRAYVCEIDGRLVTSADKYGTVISAIDLKLDPVTRDVISAKADNTIVRIAEYPKDAQQTALIEAFDKFAAPIAGRPAGSVTETLSRVPNLAGESALGDIIADAQLVATASEKNGGAVIALTNPGGIRSDVTRKEDGAVSYSAVFAAQPFRNQLVTMTLTGKQIKAALEQQWTDPKRPRILQVSRGFGYTWDNSKPDGARILVESMSLNGRPIDPAANYRVTVNNYLAVGGDGFTALMGADQLTGIYDVDALYAYFQANSPISPELPSRIVRIN	320	0.442418	0.091865	N	N	N	Cellwall	Periplasmic	Cellwall		yes					5' nucleotidase	fig|1156987.3.peg.4355	73.8	321	83	1	1	320	172	492	2.9e-131	476.5	fig|1156987.3.peg.4355 5'-nucleotidase (EC 3.1.3.5) [Bradyrhizobium elkanii 587]		NA	NA	NA	NA	NA	NA	NA	NA	NA	NA		WP_057855136.1
GO4a__NODE_2498_length_13308_cov_1.487222_12	5_nucleotid_C	PF02872.18	1.5e-39	141.2	5_nucleotid_C	PF02872.18	GTGCGCATCCAGCTCCTGCTCGTCAACGACGTCTACGTGCTCGAGCCGGTGGCCGGCCGCGGCGGGCTCGCCCGCGTCGCGACGCTGGCGCGCGAGCTGCGCGGCCAGACCCCGCACACCCTCTTCGCGCTCGCCGGCGACACGCTCTCACCGTCGCTGCTCTCGACCCTGCGCCAGGGGGCGCAGATGATCGAGGGCTGGAACGCGGTGGGGCTCGACGTCGCCACCTTCGGCAACCACGAGTTCGATTTCGGGGCCGCGGTGCTGGCCGAGCGGATGCGCGAGTCGCGCTTCCCGTGGCTGTCCGCCAACGTGCTCGATCGCGCGAGCGGCCTGCCCTTCGGCGGCGCGCGCGCCGGGCGCGCGTGGGACTTCGACGGCGTGCGCGTCGGCGTCGTC…	MRIQLLLVNDVYVLEPVAGRGGLARVATLARELRGQTPHTLFALAGDTLSPSLLSTLRQGAQMIEGWNAVGLDVATFGNHEFDFGAAVLAERMRESRFPWLSANVLDRASGLPFGGARAGRAWDFDGVRVGVVGLTTPEAARTSNPGPGLRFDDPVAAGRAALAALGPLTLKVAITHLPLREDRELAATLALDAILGGHDHDPMLHEDGRAVIVKAGSDALNVGQVEYEIRCGAVIARRQRLIPVDERLAEAPDVVALVQKQAALLARELDVEVGRTPVALDARESLTRREETPLGRFFAALLRDRVGAQVGLLNSGAIRGNRVIPAGPVTKRDIRGLLPFSNTVTLLEVTGAALRAALERSVDELPRPTGHFLQTAGIRMAVDAARPPGQRVGPIEIE…	456	0.361965	0.05281	N	N	N	Cellwall	Periplasmic	Cellwall		yes					5' nucleotidase	fig|1278073.3.peg.6005	43.6	470	246	8	2	454	39	506	3.9e-89	337	fig|1278073.3.peg.6005 5'-nucleotidase (EC 3.1.3.5) [Myxococcus stipitatus DSM 14675]		NA	NA	NA	NA	NA	NA	NA	NA	NA	NA		OGK83410.1
GO4a__NODE_267468_length_1076_cov_0.293194_1	5_nucleotid_C	PF02872.18	2.2e-22	85.4	5_nucleotid_C	PF02872.18	GGCACCAAGACGCTGATCGCGGAAGTCGGTCAGGATGGCCAGGCGATCGGCGAATTGAATTTGACGGTCGAGAATGGGCGCCTGGCGACTTGGAATTGGACGCTGCATCGCATCGACGACCGGGTCAGGCCGAATCCCGACATCGCCCGGCTCATTGCCGATATCCGCAAGCCCTTTCTGTCAGGCGCAAGCTTCACGCAACAGGTCAATCCCTTCAACGGTACCCGGCTGGCACGACCGATCGACACCGTGGTGGGGCAGACGAAGGTCGCGCTTCACCGCATGAACTTCACCACGCACCAGCCTGCCGCCGTGATCGAAGGCAGTTCGCACGTCTTTCTCACCGACGCCTTTCGGCAAGAGGCCGGCGCCGACATCGCCGCCATCCGCGGCTTTCGC…	GTKTLIAEVGQDGQAIGELNLTVENGRLATWNWTLHRIDDRVRPNPDIARLIADIRKPFLSGASFTQQVNPFNGTRLARPIDTVVGQTKVALHRMNFTTHQPAAVIEGSSHVFLTDAFRQEAGADIAAIRGFRYGTVVRPGPIKLEDLYHFIPIGPQIAKGTIKGKQLKAQLENSIDGSLNPDVSKWTGGWLFNYSGVRAEIDPYGKAGERAKNIFVSERASNGWKPLDPEADYTYASYYYARDPDLINTTPAKDISVVKDKDGRDLDAVEVVTRYLARLPNRTTTPKTGRLKLVKQVPAASFGSPEIQPWRGAIQATETPPRAGANQE	329	0.803466	0.426077	N	N	N	Cytoplasmic	Cytoplasmic	Cytoplasmic		yes					5' nucleotidase	fig|292415.3.peg.1325	47.8	316	160	3	4	317	282	594	4.1e-80	306.6	fig|292415.3.peg.1325 5'-nucleotidase (EC 3.1.3.5) [Thiobacillus denitrificans ATCC 25259]		NA	NA	NA	NA	NA	NA	NA	NA	NA	NA		WP_089416940.1
GO4a__NODE_28035_length_3734_cov_0.474121_4	5_nucleotid_C	PF02872.18	2.1e-31	114.7	5_nucleotid_C	PF02872.18	GCGGACTTCCAGTACCTGTCGGCCAACGTCGTCCGCAACGACAACGGGAAGACCCTCTTCCCCGCCTACGGCACGAAGCGGATCAAGAGCGACAGCGGCAAGAAGTTCGAGATCGGCATCATCGGCGAGGTGCTCGAGGCGACGCCCACCATCGTGACGCCGACGGGTGTGGCGGGTCTGACGTTCAAGGACGAGGCCGACACCGCGAACGCGGTCGTCAAGCAGCTCCAGACGAAGGGTGTGAACACGAGCGTGCTCGTGATCCACCAAGGCGGCTTCCAGTCCCCCACGGCGTCCTTGAACGGCTGTGCCGGCAACCTGGCCGGCAGCGACATCCTCGAGATCGCCTCGCGGCTGGACCCGTCGATCAAGGTCATCGTGTCGGCCCACACGCACGCC…	ADFQYLSANVVRNDNGKTLFPAYGTKRIKSDSGKKFEIGIIGEVLEATPTIVTPTGVAGLTFKDEADTANAVVKQLQTKGVNTSVLVIHQGGFQSPTASLNGCAGNLAGSDILEIASRLDPSIKVIVSAHTHAEYRCTITTPDGVTRLITSASSFGRILSDLTLTIDDKSGELVAASADNSIVRNSSNPRTSTTDVPLLDLPKDQRVADVVKQYVTASAPLANKVIGKVTADILNQPNALGEMPTGDVIADAQLFATQPANLGGAQIAFMNPGGIRGGNTFGFLFTPSGGEAPGEVTYGEAFTVQPFGNSLVTKTMTGAQIHLLLEQQFNGCGGQAVTSPRMLQISAGFTWVRNAGAAACVDKVSGLVLNGAPVDAATTYRVTMNNFLASGGDGFTVFN…	437	0.943936	0.458863	N	N	N	Cellwall	Unknown	Cellwall		yes					5' nucleotidase	OGO37547.1	49	437	187	11	1	435	155	557	1.6e-100	374.8	OGO37547.1 bifunctional metallophosphatase/5'-nucleotidase [Chloroflexi bacterium RBG_16_57_11]		NA	NA	NA	NA	NA	NA	NA	NA	NA	NA		TQL97896.1
GO4a__NODE_289176_length_1029_cov_0.292952_1	5_nucleotid_C	PF02872.18	2.7e-19	75.4	5_nucleotid_C	PF02872.18	CGCATGAACTTCACTAATACCAATAACGAGTCCGCAGCCGTGATCGAGGGCAGCTCGCACGTCTTTCTCACCGACGCCTTCCGGAACCAAGCCGCCGCCGATATTGCCGCCATACGCGGCTTTCGCTACGGCACCGTGGTTCGCCCTGGTCCGATCAGGCTGGAGGATCTCTACCATTTCATCCCGATCGGACCGCTGATCGCTAAGGGCACCATCAAGGGTAAGCAGCTCAAAAATCAGATCGAGAACTCCATCGACGGTTCACTCAATCCCGACGTTTCGAAATGGACCGGCGGCTGGTTGTTCAACTTCAGCGGAGTACGGGTGGAGATCGATCCGTATGCGAAAGCCGGGGAACGGGCCAAAAGCATCCAGGTGATTGACCGCCGGACCAACGCA…	RMNFTNTNNESAAVIEGSSHVFLTDAFRNQAAADIAAIRGFRYGTVVRPGPIRLEDLYHFIPIGPLIAKGTIKGKQLKNQIENSIDGSLNPDVSKWTGGWLFNFSGVRVEIDPYAKAGERAKSIQVIDRRTNAWNPLDPEADYTYASYYYARDPDLINTVPAQAISVVKDKDGGDLDAVEVVARYLAGLPNRTTAPKTGRLKLLQPLPAARLGSPEIQPWRGVIPLTTQSPATGSIGNSQRVIEGKQ	247	0.890423	0.581149	N	N	N	Cytoplasmic	Unknown	Unknown		yes					5' nucleotidase	fig|292415.3.peg.1325	48.4	221	107	3	7	223	374	591	1.1e-50	208.4	fig|292415.3.peg.1325 5'-nucleotidase (EC 3.1.3.5) [Thiobacillus denitrificans ATCC 25259]		NA	NA	NA	NA	NA	NA	NA	NA	NA	NA		WP_089416940.1
GO4a__NODE_2898_length_12274_cov_2.643380_9	5_nucleotid_C	PF02872.18	9.4e-39	138.6	5_nucleotid_C	PF02872.18	ATGTGCGGCCCGAGAGGTTTGTCGATCGGCAAGCGCAGTGCCTCGCCCCTCACCCGGCGCGATGCGCCGACCTCTCCCCGTAAAGAACGGGGAGAGGTTAAGAAGGCCGCAACCGCACCCCTCGCAATTCTCGCCACTGCACTGATGCTGAACGTTTCGCCCCCGCGCGCGGCCGCGCAGGCTGCGCCGCCGATCGAACTGCGAATTCTCGCGATCAACGATTTCCACGGCAATCTTCTGCCGCCGCCGGGCGGGATGAGGATCGCCGATCCCGACGACACCACCAGGAAGATCAATGTGCCGGCGGGTGGCGCCGAACACATGGCGACGCTGGTCAAGCAACTGCGCCAGGGCACCAGGAACACGATCTTTGTCGCGGCCGGAGATTTGATCGGCGCC…	MCGPRGLSIGKRSASPLTRRDAPTSPRKERGEVKKAATAPLAILATALMLNVSPPRAAAQAAPPIELRILAINDFHGNLLPPPGGMRIADPDDTTRKINVPAGGAEHMATLVKQLRQGTRNTIFVAAGDLIGASPFLSAMFHDEPTIESLSMMGLEVASVGNHEFDEGKVELLRMQNGGCHPTDNCQGPHPFLGARFHYLAASTIETASGKTIFPPYEVREFDGIRVAFIGLTLKGTPNLVSPVGVAGLEFRDEADTVNALVPELKAQGIEAIVVLIHEGGFPTGDYNECPGISGPIVDIVRKFDRAVDVVISGHTHQAYVCAIDGRLVTSGDKYGTIVTTIDLKLDPATRDVVSAKADNVIVRTGTYAKDPEQTALLASYDKFAAPIANRLAGSITQT…	590	0.624146	0.133294	N	N	N	Cellwall	Periplasmic	Cellwall		yes					5' nucleotidase	fig|224911.1.peg.2654	75.1	534	133	0	57	590	19	552	2.2e-241	843.2	fig|224911.1.peg.2654 5'-nucleotidase (EC 3.1.3.5) [Bradyrhizobium japonicum USDA 110]		NA	NA	NA	NA	NA	NA	NA	NA	NA	NA		TMK09107.1
GO4a__NODE_3337_length_11407_cov_1.483165_1	5_nucleotid_C	PF02872.18	1.6e-32	118.4	5_nucleotid_C	PF02872.18	GCCGCGGATGCTGCCGGCGCCGACCTCGCCATCATGAACGCCGGCAGCATCCGCGGCGACCGGATCTACGCGGCCGGTCCGCTCACCCGCCGCGCGCTGCTCGAGATGCTCCCGTTCGGCAACGTCATCTGCAAGATCGCACTCCCCGGCCGCGTCGTCCTTCAGGCATTGAACAGCGGCGTCTCGGAAATGCCGGCCTCCGCCGGCCGATTCCCTCAAGTGTCCGGACTCACGATGCGGGTCGAGGCCGGCGCGCCGGCCGGAAATCGCGTGCGGGACGTCAGAATCAACGGCCAACCGCTCGACGAGACGCGCAGCTACACCGTGGCGATTCCCGACTTCCTCCTCGCGGGCGGCGATGGCTACACGATGTTCCGCGGCGGAAAGATTCTCGTCGGA…	AADAAGADLAIMNAGSIRGDRIYAAGPLTRRALLEMLPFGNVICKIALPGRVVLQALNSGVSEMPASAGRFPQVSGLTMRVEAGAPAGNRVRDVRINGQPLDETRSYTVAIPDFLLAGGDGYTMFRGGKILVGPEAGNLMVSSLEKYVAAKGDVAPELDSRITVVR	166	0.322406	0.045038	N	N	N	Cellwall	Periplasmic	Cellwall		yes					5' nucleotidase	fig|670487.3.peg.1011	44.5	164	91	0	3	166	330	493	1.2e-32	147.9	fig|670487.3.peg.1011 5'-nucleotidase (EC 3.1.3.5) [Oceanithermus profundus DSM 14977]		NA	NA	NA	NA	NA	NA	NA	NA	NA	NA		PYR30869.1
GO4a__NODE_35142_length_3308_cov_0.739567_1	5_nucleotid_C	PF02872.18	6e-43	152.2	5_nucleotid_C	PF02872.18	ACCTTGTCTCCCTCCTTGATGTCGAGCCTCGACCAGGGCGCCAGCATCGTGAACCTCACCAACATGGTGCGGCCCGACATCTTCACGCCCGGCAACCACGAATACGATTTCGGCAAGGCGGTGTTTCTCGAGCGCATGGCCGCGGCGACGTTCCCGCGCTACGGCGCCAACCTGCGCAATGCCGACGGCGCGACGCTGCCGGACTTCCAGGACCGCTCGATGGTGACCGTGGGCGGTGTGCGCATCGGGCTGACCGGCGCCACCTACGAGGACAGCCCGCGCGCGTCCGATCCCGGCGACCTCAAATTCTCATCCTCGGTCGCGACGCTGATCGAGCAGGCCAGGACGCTCAAGCGCGAGGGCGCCGACTTCGTCGTCGCGGTCGCGCATGTCACCCGC…	TLSPSLMSSLDQGASIVNLTNMVRPDIFTPGNHEYDFGKAVFLERMAAATFPRYGANLRNADGATLPDFQDRSMVTVGGVRIGLTGATYEDSPRASDPGDLKFSSSVATLIEQARTLKREGADFVVAVAHVTREQGYELYRSDTIDLILTGHTHDLFINYDGNTAMVESNYDAHYVTAIDVAIGIKEEDGKRLVTWWPQFRVIDTAVVTPDPEMADVVAKYEADLGRHLDTPIGTTAIELDSRNTTVRSRETAIGALVADAMRWSAQTETAITNGGGIRGGKVYPPGATLTRRDVLAELPFGNRLITLDVTGAVLTAAIENGLSRLPNPSGRFPQVSGLTIEADISRPPGSRVIAVKVGDAPLDPAKTYSLATNEFMARGGDDYVMFRDIEPVLPVADS…	427	0.344724	0.077796	N	N	N	Cellwall	Unknown	Cellwall		yes					5' nucleotidase	fig|1187851.3.peg.3029	53.5	426	198	0	2	427	98	523	3.2e-125	456.8	fig|1187851.3.peg.3029 5'-nucleotidase (EC 3.1.3.5) [Rhodovulum sp. PH10]		NA	NA	NA	NA	NA	NA	NA	NA	NA	NA		MPZ38814.1
GO4a__NODE_3616_length_10901_cov_1.329592_2	5_nucleotid_C	PF02872.18	1.7e-40	144.3	5_nucleotid_C	PF02872.18	ATGCCCTGCCGGTCGTACGACGGCGCAAGCGCACGCGGCTCCTCAGGAATCCGTCAGGGCGTCAACGGGTCGGCCCCGGTGGACCTCTCGCCGCCCGGGGACCGGGTCGCCGAATCGCCGCTGATCCCGTTCACGCCCGGACTCGCCGCCTTCCAAGCGAGTGGCGACCCCGAGAGTGCCGGCATAGTGTTCGACCCGTCGGGAACCACACTTTCCCCCGTCGGAGGGGTGTTGTTCTTCCCGCTCTACACGGGTGCCGTCCGCACCGCGACGGCCGACGTCAACGGCGACGGGACCCCCGATTTGATCGGCGGGGCCGGGTTCGGTGGCGGGCCGCACGTCGTCGTCATCGACGGGAAGACCCACCTCCGCATGGCCGAGTTCTTCGCGTTCGAAACG…	MPCRSYDGASARGSSGIRQGVNGSAPVDLSPPGDRVAESPLIPFTPGLAAFQASGDPESAGIVFDPSGTTLSPVGGVLFFPLYTGAVRTATADVNGDGTPDLIGGAGFGGGPHVVVIDGKTHLRMAEFFAFETTFRDGVFVAAGDLIGASPFLSAMFHDEPTIEALSMMGLNISSVGNHEFDEGKDELLRMQNGGCHPVDQCQGPHPFAGAKFRYLAASTIVKDTGKTVFPAYEIRSFDGIPVAFIGLTLKGTPGLVSPVGVADLEFRDEASTVNALIPELKSRGVEAIVVLIHEGGLPTGDYNECPGVSGPIVDIVKKFDHAVDVVVTGHTHRAYVCEIDGRLVTSGDKYGTLVTTVDLKLDPVTRDVVSATADNSIVRSATLAKDPDQTALIEAYDR…	606	0.744131	0.112896	N	N	N	Cellwall	Periplasmic	Cellwall		yes					5' nucleotidase	fig|1156987.3.peg.4355	80.9	471	90	0	136	606	22	492	5.2e-222	778.9	fig|1156987.3.peg.4355 5'-nucleotidase (EC 3.1.3.5) [Bradyrhizobium elkanii 587]		NA	NA	NA	NA	NA	NA	NA	NA	NA	NA		WP_108518733.1
GO4a__NODE_51401_length_2690_cov_0.810043_1	5_nucleotid_C	PF02872.18	2.6e-27	101.5	5_nucleotid_C	PF02872.18	ATGCGGTTCCTTCGCATCATCGCGACGAATGACTTCCACGGAGCGCTCGAGCCACGCCCGGATGCGAACGGCGTCCGGCGCGGGGGAGCCGCCTACGTTGCCGCCGCGATCGATCGCGCGCGGAACGAGTGTGCGCCCAGCTGCGAGACACTGCTGATCGATGCCGGCGACCTGTTCCAGGGCACCCCAGCCTCCAACCTCTCGTACGGCCGGCCAGTCGTGGAGTACTACAATAGAATGGGGTACGCGGCCGCCGCCCTCGGCAACCACGAGTTCGACTGGGGAACCGATTCGCTGCGCGCCCGGATGCGACAGGCGAAATTCGGAATCTTCGGCGCCAACGTTCGATACACCGACGGGCGCGACGTGAATTGGATCCCGAACGACACGATCGTGACG…	MRFLRIIATNDFHGALEPRPDANGVRRGGAAYVAAAIDRARNECAPSCETLLIDAGDLFQGTPASNLSYGRPVVEYYNRMGYAAAALGNHEFDWGTDSLRARMRQAKFGIFGANVRYTDGRDVNWIPNDTIVTRGTARIGIIGVSTVTTPTTTRAANVVGLRFDDPAPIVDSIGTALRKRGANFVVVIAHAGASCGRDGATECGGEIIDLARKITTKVDAIVSGHTHTLVNTEVKGIPIVQARSSGRAIDVLDIPLGSNATLPVRHQVRELATDTIKPVLAIDSIVRRAVAQVAALVDQHVATIPTTLPRQGSQYPLGNLIADAQRWAAKGDVAIMNNGGIRTELRAGEATYGSLFELQPFGNVLYSLTMTGTQLRGLVEAMVAKSVNDHVSGMTIKLD…	420	0.178444	0.061784	N	N	N	Cellwall	Unknown	Cellwall		yes					5' nucleotidase	fig|379066.3.peg.2422	44.6	426	223	7	2	419	592	1012	5.2e-88	333.2	fig|379066.3.peg.2422 2',3'-cyclic-nucleotide 2'-phosphodiesterase precursor( EC:3.1.4.16 ) [Gemmatimonas aurantiaca T-27]		NA	NA	NA	NA	NA	NA	NA	NA	NA	NA		HCU11426.1
GO4a__NODE_5692_length_8569_cov_1.270123_7	5_nucleotid_C	PF02872.18	1.1e-41	148.2	5_nucleotid_C	PF02872.18	ATGGGTTCAGTACCGATAACTCGTACAGGGCTTCGGGCTAAGGGCTCAGGGCTCACGGTCCGAGGACCATCGTTCGGCATTCGCCGTTCGGCGTTCGTCGTTCTCGCGTTCGTCGCTGCGTCGTTTCTTCCGCTTCTCGCGCAGACGGAGTTCGCGGCGCGGGCCGCGGCGCCGGTCACCTTCCTGCAAATCAACGACGTCTACACGACGCTGCCGGTTGACGGCCAGGGCGGCCTCGCCCGTGTCGCCACGCTGAAACAGAACCTGGCGAAAGCCGGGCGCACGCCGTTTCTGGTGATCGCCGGCGATTTCCTTTCACCGTCGGTCGCCTCGAGCGTGTTCAAGGGCGAGCACATGATCGCGGCGCTGAACGCCGCCGGTCTCGATCTCGCCACGCTC…	MGSVPITRTGLRAKGSGLTVRGPSFGIRRSAFVVLAFVAASFLPLLAQTEFAARAAAPVTFLQINDVYTTLPVDGQGGLARVATLKQNLAKAGRTPFLVIAGDFLSPSVASSVFKGEHMIAALNAAGLDLATLGNHEFDFGDDVLIQRMREATFQWVVSNVVDTATGQPIGGAAPYVIKTFGALKVGFIGLCLNTQEITGDKLRHTRIVDPLTAAGQYLPLLKQAGATVVVAVTHLAIADDRALVEKYPEIDLVIGGHEHYLITAIENRSLISKAGSDAKSVARIDLNQRPSGAVERFYELIPVASALPDDPKTAAAIASFESRLSTALGETVGATRVPLDGVSLHLRASETNLGNLVADAIREDAKADVAITNSGSIRGDRVFPAGPLTRRTLVEIHP…	526	0.093714	0.089699	N	N	N	Cellwall	Periplasmic	Cellwall		yes					5' nucleotidase	WP_002621600.1	44.2	471	253	7	60	523	47	514	2.7e-97	364.4	WP_002621600.1 bifunctional metallophosphatase/5'-nucleotidase [Cystobacter fuscus]		NA	NA	NA	NA	NA	NA	NA	NA	NA	NA		PYR30869.1
GO4a__NODE_6417_length_8072_cov_2.661552_1	5_nucleotid_C	PF02872.18	8.6e-39	138.7	5_nucleotid_C	PF02872.18	AAGATCAGTGTGCCGGCGGGCGGCGCCGAACACATGGCGACGCTGGTCAAGCAACTGCGCCAGGGCGCCAGCAACACGATTTTTGTCGCGGCCGGAGATTTGATCGGCGCCAGCCCGTTTCTGTCGGCGATGTTTCACGATGAGCCCACCATCGAATCCCTGTCGATGATGGGACTGGCGCTGGCCTCGGTCGGCAATCACGAATTCGACGAGGGCAAGGTCGAATTGCTTCGGATGCAGAACGGCGGCTGTCATCCCACCGACAATTGCCAGGGGCCGCACCCGTTCCTCGGCGCAAGATTCCGCTACCTTGCCGCAAGCACGATCGAGACCGCCACCGGCAAGACCATCTTTCCTCCCTACGAAGTCAGGGAGTTCGATGGAATTCGGGTCGCCTTC…	KISVPAGGAEHMATLVKQLRQGASNTIFVAAGDLIGASPFLSAMFHDEPTIESLSMMGLALASVGNHEFDEGKVELLRMQNGGCHPTDNCQGPHPFLGARFRYLAASTIETATGKTIFPPYEVREFDGIRVAFIGLTLKGTPNLVSPVSAAGLEFRDEADTVNALVPELKAQGIEAIVVLIHEGGFPAGDYNECPGISGPIVDIVRKLDHAVDVVISGHTHQAYVCKIDGRLVTSGDKYGTIVTAIDLKLDPATRDVVSAKADNIIVRTGAYARDPEQTELLASYDKFAAPIANRLAGSVTQTLSRTPNDAGESPLGDIVADAQLAATSADKDGGAVIAFTNPGGVRADIPKKEEGGVTYADVFASQPFRNQLVTLTLTGMQIKNMLEQQWLDPKRPRI…	494	0.424183	0.091679	N	N	N	Cellwall	Periplasmic	Cellwall		yes					5' nucleotidase	fig|1156987.3.peg.4355	77.3	490	111	0	5	494	3	492	5e-223	781.9	fig|1156987.3.peg.4355 5'-nucleotidase (EC 3.1.3.5) [Bradyrhizobium elkanii 587]		NA	NA	NA	NA	NA	NA	NA	NA	NA	NA		WP_029585187.1
GO4a__NODE_7766_length_7293_cov_1.152538_4	5_nucleotid_C	PF02872.18	6.5e-33	119.7	5_nucleotid_C	PF02872.18	ATGTGGATAGTCGTGCAGCTTGTCGCTTTCATCATCGCGCTGTCGCTGCCTGTCGCCTCTGCTCACCGCGAGCAGCGTTCGGCTCCCGCTGCACGCACCGTGGTGGTCCAACTGCTGGGAATCAACGACTTTCACGGAAATATTGAGCCGCCCTCAGGCTCGGACGGTCAGATCAACGGCACGGCGGCCGGCGGTGCGGAGTATCTCGCGACCCACCTGGCGAACGCCATCGCCGAAAACCCGAACTCGATTGTCGTCTCTGCCGGCGACGTCGTCGGCGCGTCGCCGTTCGTTTCGTCGCTGTTTCACGACGAGCTGACGATCGAAGCGATGAACGCGATGCACCTGGCGGTCTCCAGCGTCGGCAATCACGAGTTCGACGAAGGCCCCGCCGAGCTC…	MWIVVQLVAFIIALSLPVASAHREQRSAPAARTVVVQLLGINDFHGNIEPPSGSDGQINGTAAGGAEYLATHLANAIAENPNSIVVSAGDVVGASPFVSSLFHDELTIEAMNAMHLAVSSVGNHEFDEGPAELLRMKRGGCHPRDGCQDGDGFAGAAFAYLSANVIRTATRTPLFPPTAIRTVGGVKIGFIGETLKGTPRIVSAAGTRGLSFLDEAATANMYAARLKRQGVHAIVLLIHQGGRQRPAEGNPDPNGCANFGGAIDPILEKLSPDIQVVVAGHSHVFYNCRIGNRLVTSAGSYGRMFTRITLDVDTATDRIANASAVNEIVTRDVARNGAQTQIIQKYWSLAEGSANKVVGTVTADLKRAANAAGESAMGDVIADAQLAATSAAANGGAVV…	563	0.115598	0.05157	Y	N	Y	Cellwall	Periplasmic	Cellwall		yes					5' nucleotidase	OGO37547.1	50.2	532	259	3	33	562	32	559	9.7e-138	498.8	OGO37547.1 bifunctional metallophosphatase/5'-nucleotidase [Chloroflexi bacterium RBG_16_57_11]		NA	NA	NA	NA	NA	NA	NA	NA	NA	NA		PWT85347.1
GO4a__NODE_8133_length_7103_cov_0.777714_2	5_nucleotid_C	PF02872.18	2.5e-36	130.8	5_nucleotid_C	PF02872.18	ATGACGTCCTCGCAATGGCGCCGACTCGCGACAGTCGTGGGCACGATCCTGCTGCTGACGGCTTTGCTCGCGCTCTATCGCAGCCGGCACGAGGCGGGTACGCCCGAGTCGAGGCCACCCGCGCCACAGGCACGCGTCGCCGTCACCATCCTCGCCATAAACGACTTCCACGGCAATCTCAGGCCGCCGCCGGGCGGCATCTCCATCGTCGACCCCCAGGACAAAGCCAAGCGCATCGCCGTGCCGGCCGGCGGGGCCGAGCACTTGGCGACGCTGGTCAAACAGCTGCGCGCCGGCAAGAAGAACAGCGTGTTCGTCGCCGCCGGTGACCTGATCGGCGCCAGCCCGCTGCTCTCGGCGCTGTTCCACGACGAGCCGACCATCGAATCTCTCTCCCTG…	MTSSQWRRLATVVGTILLLTALLALYRSRHEAGTPESRPPAPQARVAVTILAINDFHGNLRPPPGGISIVDPQDKAKRIAVPAGGAEHLATLVKQLRAGKKNSVFVAAGDLIGASPLLSALFHDEPTIESLSLMGLEITAVGNHEFDEGKTELLRIQNGGCHPKDGCQGPTKFAGARFRYLAASTIDKSSGKTLFPPYEVKEFDGIPVAFIGLTLKNTPNVVSPSGVAGLEFRDEAETINALVPQIRQRGIEAIVVLIHEGGFPTGDYNECPGISGPIVEIVGKLDKAVDLVISGHTHRAYKCVIDGRLVTSGDKFGTIVTQIELELDRKTRDLVSVKADNWIVRTATYTKDPEQTALLASYEALVKPPGGRPVGSITATLSRDEDPGGESVLGQIITD…	571	0.199663	0.153309	N	N	N	Cellwall	Periplasmic	Cellwall		yes					5' nucleotidase	fig|652103.3.peg.2228	63.1	553	200	1	15	567	8	556	4.8e-201	709.1	fig|652103.3.peg.2228 5'-nucleotidase (EC 3.1.3.5) [Rhodopseudomonas palustris DX-1]		NA	NA	NA	NA	NA	NA	NA	NA	NA	NA		TMJ73221.1
GO4a__NODE_85024_length_2042_cov_0.684019_1	5_nucleotid_C	PF02872.18	1.9e-31	114.9	5_nucleotid_C	PF02872.18	GACGACAGCCCGCTCGCCGAGCTGGTGCAGCGCGCGCAACTCGCCGCCAGCGGCGCCGACGTGTCGCTCACGGCGCTCCCGGACCCCGCCGCCGTGATTCCCGCGGGCACGATCACGCGCCGCGATCTGTACCGGCTCTACGGGTTCGACAACACGCTCGCAGCGGTCGAGCTGACCGGCGAGCAGCTCCACCAGGTGCTCGAGCACGCGGCGCGCTACCTCGCCCCGTACACCTTCGAGGCCAACCGGCCGCTCGCCGAGTCCGGCATGCCGGGCTACAACTTCGACACCGCTGAAGGCATCGGCTACGAGGTGGACCTCACACAGCCAGTGGGCGAACGCGTCCTCCACATGACTTTTGCCGGGCGACCCCTGGGGCCCGAGCAGACGCTCAAAGTC…	DDSPLAELVQRAQLAASGADVSLTALPDPAAVIPAGTITRRDLYRLYGFDNTLAAVELTGEQLHQVLEHAARYLAPYTFEANRPLAESGMPGYNFDTAEGIGYEVDLTQPVGERVLHMTFAGRPLGPEQTLKVAVNNYRLNGGGAYPALRGARVVWRSDRTVRDLIGDYIAKAETINVVAARNWTLLPDYASTAERPLIDRLVRQRAAPREEVKRLSPDEPGRRGDLAYWIARAYGWREKRFSGAYSDVPDSLEPWLEGLVRRTALGGADKVELFMPFMVAPLGTALDWCATAALRAGYALPTAADQASFRRGLVTGVTIPKRADGGLAYPDTLTRAQVLGIVSNMRYPSMRVLETTDFHGAILPGARERRSNRPVGGSAVLAAHIARLRAENPEGTVL…	680	0.459427	0.069183	N	N	N	Cellwall	Periplasmic	Cellwall		yes					5' nucleotidase	OGF13744.1	61.4	678	257	4	4	677	357	1033	1.8e-226	793.9	OGF13744.1 hypothetical protein A2W00_03725 [Candidatus Eisenbacteria bacterium RBG_16_71_46]		NA	NA	NA	NA	NA	NA	NA	NA	NA	NA		TMQ73915.1
GO4a__NODE_97173_length_1896_cov_0.374648_2	5_nucleotid_C	PF02872.18	5.6e-43	152.3	5_nucleotid_C	PF02872.18	GCCGCCGTGGTCAAGGCCGAGCACGCCAAAGGCGGCCACGTGGTGTTCGCCCATGGCGGCGACACATTATCGCCGTCGCTGATGTCGGGGATCGATCAGGGCGCGCACATCATCGCGCTGACCAATGCGATCAAGCCGGACATTTTCGTGCCTGGCAATCACGAGTTCGATTTCGGCAAGGCGGTCTTTCGAAGGCGCATGGCGGAGGCGAAGTTTCCGGTGTTCGCCGCCAACATGACCGAGGTCGACGGACGGCCGCTCGCCGGCATCAAGGATCGCGACATCATCAGCTTCGACGGCATCCGGATCGGGCTCGTCGGCGGCGCGCATGACAACACGCCGCGCATGTCGAACTCCGAGGATTTGCAGTTCCTGCCGACGGTCGCCACCATGAAGGCG…	AAVVKAEHAKGGHVVFAHGGDTLSPSLMSGIDQGAHIIALTNAIKPDIFVPGNHEFDFGKAVFRRRMAEAKFPVFAANMTEVDGRPLAGIKDRDIISFDGIRIGLVGGAHDNTPRMSNSEDLQFLPTVATMKAQAEALRRDGVDLVVVVMHADRKQGHDLAATHTADVILTGHNHDLFIGFDGRTLMVESSYDAQYVTVIDLHVETKQQGNKRSVEWWPQFRVVDTATVTPDPEIAAIVAGFQQKLDRQMNVPLTTTAVALDSRNAPLRGREAAIGNLVADAMRERARADLAIMNGGVIRGGKVYEAGTAITRRDVQAELPFGNHLVTLNIKGSELRLAIENGLSRLPDAAGRFPQVSGMTIEFDPQQPAGNRVLTVAVAGVPLDPNKFYRVAVNDFMA…	449	0.095237	0.066327	N	N	N	Cellwall	Unknown	Cellwall		yes					5' nucleotidase	fig|1187851.3.peg.3029	53.8	461	200	2	1	449	64	523	8e-135	488.8	fig|1187851.3.peg.3029 5'-nucleotidase (EC 3.1.3.5) [Rhodovulum sp. PH10]		NA	NA	NA	NA	NA	NA	NA	NA	NA	NA		MSP45736.1
GN2a__NODE_1020288_length_4179_cov_0.579103_1	Amidase_3	PF01520.18	8e-26	96	Amidase_3	PF01520.18	CGCGGCGGATCGATGACGCTGCGAGAGAACGAGCCGGTCCGCGTCTCGGTCCGCGCGCCCGTGAACGCGACGGCGTGGGTGGCCGTGAACGGCGGAGGAGCCACGTATCCGCTTGTCAACACGGCCACAAATACATTCGCCACCGACGTTCCCGCCGGTCAACTGCGTTTGGGTGCGACACTCGATGTCGCACGCGGTGCCGATACGGTGAAGCTGGCGCTTACGCGTCCAGGCATTCGAGATGTCTCATCCCCGCAATACGTCATGCTCGGCGACCCATTGGCGCAGAACGATACCGACGCGACGATCATCGGCCGCTCGACGCCGGCGGGCACGTACAAGTGGATGCTCACCCCAGGCACGATCGCGCAGGAAACGGGGCGGAGCGGCGACAACGTC…	RGGSMTLRENEPVRVSVRAPVNATAWVAVNGGGATYPLVNTATNTFATDVPAGQLRLGATLDVARGADTVKLALTRPGIRDVSSPQYVMLGDPLAQNDTDATIIGRSTPAGTYKWMLTPGTIAQETGRSGDNVRVRFDSQLEVWVDSTSVRSLPPGYPSPRRTVGAMWFAPAPEWVDLVMPVSSPPPYLLEQDHDRVTLTLYGTQATPDIIKFLQNDSLVRMINWVPDASDRVRISLELSQAPYGYLVLFDPARGFVLRLRRPPRVSLARPLEGLTITVDPGHPPGGAIGPTALTEAAGVLPVAEKLRQILEARGAHVIMTRTTLAAVDLHLRSVIARRTNSHALISIHLNAFGDGVNPFPNVGTSTLFFHPQTEPLARLVQAGMMREMGLRDLGIHYQ…	455	0.538597	0.085554	N	N	N	Unknown	Unknown	Cellwall			yes				Amidase	fig|379066.3.peg.967	45.6	476	230	5	2	448	118	593	5.3e-102	379.8	fig|379066.3.peg.967 hypothetical protein [Gemmatimonas aurantiaca T-27]		NA	NA	NA	NA	NA	NA	NA	NA	NA	NA		WP_025411851.1
GN2a__NODE_1043660_length_1329_cov_0.379967_2	Amidase_3	PF01520.18	1.5e-46	163.5	Amidase_3	PF01520.18	GTGATCGACGCCGGCCACGGCGGCCACGACCCCGGCGCCCAGGCAAATGGAATCGATGAGGCGGAACTCGTGCTCGACGTCGCGCTGCGCCTCGAGGCTCTGCTGAAGGCGCAGCCCGGCCTCGACGTCGTGCTCACCCGCCGGACCGACGAGTTCATCCCCCTGCAGGAGCGGACCGCCATCGCCAATCGCGAGGGCGCCGATCTCTTCCTGTCGATTCACGCCAACGCCGCCGTCGACCCGCAACTGCGCGGCATCGAGACGTATTTCCTCAACTTCGCTTCGAACCCTACGGCCGAGACCGTCGCGGCCCGCGAGAACGCGACCAGCGCCCGGACGATGGGCAACCTGCCGGAGCTCGTGAAGGCGATTGCGCTCAACAACAAGGTGGCTGAGTCC…	MIDAGHGGHDPGAQANGIDEAELVLDVALRLEALLKAQPGLDVVLTRRTDEFIPLQERTAIANREGADLFLSIHANAAVDPQLRGIETYFLNFASNPTAETVAARENATSARTMGNLPELVKAIALNNKVAESREFAAMVQTSMTQELADKNKTVRDLGVKQAPFVVLIGAVMPSVLAEISFVTNRGEATFLKQASYRQGIAQALFDAITKYQASLKRSTAAPGKQGG	228	0.105967	0.056367	N	N	N	Unknown	Unknown	Cellwall			yes				Amidase	fig|204669.11.peg.1234	53	217	101	1	1	216	482	698	5.1e-53	216.1	fig|204669.11.peg.1234 N-acetylmuramoyl-L-alanine amidase (EC 3.5.1.28) [Koribacter versatilis Ellin345]		NA	NA	NA	NA	NA	NA	NA	NA	NA	NA		PYQ74537.1
GN2a__NODE_104898_length_1464_cov_0.295607_1	Amidase_3	PF01520.18	1.7e-09	42.8	Amidase_3	PF01520.18	GTGGCTATTCGAGCGACAGACCTCACAATCCTTATGGGTTTGCTGCTGCTGACGGGGGCGGGCGGCGCTTCGTCAGCCGAGCGGACGGATGCGCGCGCCCAGGTGATCGTTCAGGCAATCCAGGGCGGCCAGCTGCATCCGGTGGCCTCCGACAGCCGAGTCGGCGGTGACGACGCCCAGACCCGCTTCGTCATGGATTTCTCGCAAAAGTTCGCTCTGCGCGCGTTTACGCTCGCCGATCCCTATCGCGTGGTGATCGACCTGCCGCAGGTGACCTTCAACCTGCCGCCCAAGACCGGTGAGACTGGCCGGGGCCTGGTCAAGGCGTTCCGCTTCGGCCTCGTCATGCAGGGCGGCTCACGCATCGTCATGGACGTCAATAAGCCGGTTCGGATCGAC…	MAIRATDLTILMGLLLLTGAGGASSAERTDARAQVIVQAIQGGQLHPVASDSRVGGDDAQTRFVMDFSQKFALRAFTLADPYRVVIDLPQVTFNLPPKTGETGRGLVKAFRFGLVMQGGSRIVMDVNKPVRIDKAFVIEPAAGQPARLVVDLAATDRDSFMKTLAAEGRPMQAATASGVERESARKGDPRPIIVLDPGHGGIDNGAVASNGAMEKDIVLEFSTELRDQLERSGKYRVV	238	0.112841	0.063265	Y	Y	Y	Cytoplasmic	Unknown	Cytoplasmic			yes				Amidase	fig|1187851.3.peg.769	59.1	193	77	2	47	238	39	230	3.8e-59	236.5	fig|1187851.3.peg.769 N-acetylmuramoyl-L-alanine amidase (EC 3.5.1.28) [Rhodovulum sp. PH10]		NA	NA	NA	NA	NA	NA	NA	NA	NA	NA		MSP46980.1
GN2a__NODE_1057213_length_3954_cov_0.745369_3	Amidase_3	PF01520.18	6e-43	151.8	Amidase_3	PF01520.18	ATGACCGCCCCGCGATTCTTCTCTTTTCTCCTCGCAGGCGTTCTCTCGCTTTCGCTCGCGCCGGTCTCGTTCGCGAAGTCCAAAGCTTCGTCGAAGTCGTCGGCGAAAGCCAAACCTTCGGCCACGCCCGCCGCGAAACCATCCCCGACCCCGAACAACGATTGGCAGGTCATCAAAGTCGGCCCGCGCGATTACCTCAGCGTCGATAACATCGCGAAGTTCTACGGCCTCATCGGCAACGTCGATTCCACCGGCAAGACCGTCGTCCTCAACAACGGCCGCAACATGCTCCAGGTCACCCTCGACAGCCGCGAAGCGATCGTGAACGGCATCCGGAACTGGTTCTGTTTCCCGGTCATCGCGCAGGACAACAAGTTCCTCGTCTCGCGCATCGACCTC…	MTAPRFFSFLLAGVLSLSLAPVSFAKSKASSKSSAKAKPSATPAAKPSPTPNNDWQVIKVGPRDYLSVDNIAKFYGLIGNVDSTGKTVVLNNGRNMLQVTLDSREAIVNGIRNWFCFPVIAQDNKFLVSRIDLAKTIEPQLRPQMIQRSGKVTTIVLDPGHGGFDKGAASALGNEKTYALDIARQLRPLLQAKGFKVVMTRENDVFIPLEVRARIANATKDSIFVSIHFNATGSNPNATGFEIFSLTPRGAPSTNDDSLALHFVNMQAGSPMEAQSFELSAAVFHSMLGHIQEFDRGIKRARFAVLRRSNIPSILVEGGFLSESGDSKRIADPAWRKQLAESLCIGIENYRNLVEKKQRPMLVAEYRAQAAGEITVVDLAAPPSRLDSSPTPSIIPVTN…	416	0.814427	0.218506	Y	Y	Y	Unknown	Unknown	Cellwall			yes				Amidase	fig|497964.5.peg.1410	42.8	297	166	2	55	351	11	303	2.9e-62	247.7	fig|497964.5.peg.1410 N-acetylmuramoyl-L-alanine amidase (EC 3.5.1.28) [Chthoniobacter flavus Ellin428]		NA	NA	NA	NA	NA	NA	NA	NA	NA	NA		PYI93281.1
GN2a__NODE_1087498_length_1593_cov_0.387228_2	Amidase_3	PF01520.18	1.4e-31	114.7	Amidase_3	PF01520.18	ATGAACAGCGTGCCCGTTTCCGCCAAGAGAACGCGATTCCGAACCGCAGGATTGCTCGCGCTCTGCGCGGCGATTGTTGCTAATCCGCTCACTGCTCCTGCGCAGGTTCGTTCGACGACGGTCGTGATCGACGCGGGACATGGTGGTTTTGACCGGGGGGGTATTCCCGGGCAACGCATTGGGGAAAAAAATCTGACGCTCGACGTCGCCCAGCGACTCCAGCGCACGCTGCAAAGCGATGGCTATCGTGTGGTGATGACGCGCAACAGCGACGTTTTTCTCCCGCTCCCCACGCGCGTCGCTATCGGGAATTCAAATCGCGGGGCAATCTTCGTTTGCATCCATTTCAATTCCTCCACCCGCAGGGGCGCCAACGGCATCGAGACCTATTACTATCGG…	MNSVPVSAKRTRFRTAGLLALCAAIVANPLTAPAQVRSTTVVIDAGHGGFDRGGIPGQRIGEKNLTLDVAQRLQRTLQSDGYRVVMTRNSDVFLPLPTRVAIGNSNRGAIFVCIHFNSSTRRGANGIETYYYRSDSARLAANIHRNVVAGAPTENRGIRRRAFWNCCARKQRPWSLARSAAKS	183	0.614347	0.082891	Y	Y	Y	Unknown	Unknown	CytoplasmicMembrane			yes				Amidase	fig|497964.5.peg.3753	51.9	133	64	0	32	164	5	137	4.8e-30	139.4	fig|497964.5.peg.3753 N-acetylmuramoyl-L-alanine amidase (EC 3.5.1.28) [Chthoniobacter flavus Ellin428]	AMR60071.1|CBM50|	41.8	110	61	2	41	148	4	112	4.6e-15	84.7	CBM50	PYI92950.1
GN2a__NODE_1087740_length_1736_cov_0.445820_2	Amidase_3	PF01520.18	3.7e-29	106.9	Amidase_3	PF01520.18	GTTCTGGTGGGCCACCACCGGCGCCACAGCGGTGTGCTCGAGGCGGCGCGCGCGGTGATAGACGGCGGGCGACTCGGCCGCATCGTCACGGTCAACGGCAGTGCCACCCTGATGGGAAGCGGAACAATTGGCAATCTCTCTCTTCTCGGCAACCTCCGTCCGGGCGCCAGCCCGGGAATCCTGACCAGCAGCAATGTGCTGTTCAACGCCTCAGGCGACTACTTCGTGGAACTGAAGGAGCGAGTCAACAAGGCGCGCAAGATGCGCGCGGACTTGTTTGTGTCCATCCACGCCGACGCCTACAACAAGCCTCACGCCCGCGGCTCGTCCGTGTTTGCACTGTCGGAGCGCGGCGCGACGTCAGTGGTTGCGGGTTGGCTGGCCAAAAAGGAGAACGAA…	VLVGHHRRHSGVLEAARAVIDGGRLGRIVTVNGSATLMGSGTIGNLSLLGNLRPGASPGILTSSNVLFNASGDYFVELKERVNKARKMRADLFVSIHADAYNKPHARGSSVFALSERGATSVVAGWLAKKENEADLIGGVNLDVRDPYVKQVLLDLSQTATINDSIQLGRSVLAEIGGVNTLHKARVEQAGFAVLKAPDIPSILVETAFISNPSEETRLCKPEYQEQLAAAMLQGIRKYFVRNPPLTRDKIAANP	255	0.218372	0.049718	N	N	N	Unknown	Unknown	Cellwall			yes				Amidase	fig|323848.3.peg.2751	69.8	182	55	0	72	253	288	469	1.3e-68	268.1	fig|323848.3.peg.2751 N-acetylmuramoyl-L-alanine amidase (EC 3.5.1.28) [Nitrosospira multiformis ATCC 25196]	APE30045.1|CBM50|	60.1	178	67	1	72	245	235	412	2.7e-53	212.2	CBM50	PWT71335.1
GN2a__NODE_1096986_length_1309_cov_1.387205_1	Amidase_3	PF01520.18	9.7e-49	170.6	Amidase_3	PF01520.18	GGCGCGTCCGCCCGGCGCGCCCATAAAGGATCAGTGATGCGCAAAAATTTTTTCCGAATTTCTTTATTAGGCGCCGGTCTGCTGACGACATTTCTGGGATATAGCTCGTACGCAGCGTCGGGCGGCGGCAGCTCACCCACAACTGTAGTGGTCGATGCAGGACACGGTGGGTATGACCGAGGAGGGATTCCAGGCCAGAGAGTTTCGGAGAAAGACATGACGCTCGACGTCGCGCGGCGACTTAAAAGTGTTCTCGCAGCCAGCGGTTATCGAGTTGTGATGACCAGGGACAGCGACGTCTTCGTTCCGTTGGGAACGCGGACCGCAATTGCCAACTCCAACCGCAACGCCATTTTTGTATCCGTCCACTTCAATTCAGCGACACGACGTGGAGCAAGC…	GASARRAHKGSVMRKNFFRISLLGAGLLTTFLGYSSYAASGGGSSPTTVVVDAGHGGYDRGGIPGQRVSEKDMTLDVARRLKSVLAASGYRVVMTRDSDVFVPLGTRTAIANSNRNAIFVSVHFNSATRRGASGIETYFYSRDSLALASAIHHYVVGGAPSGSRGVRRRGYFVLRKTSIPAVLVECGFLTNPTEAGYAQNASYRQKLAEEIAAGVRSRGSVASSFSTTRVATDETIPLQPYMDQTRVTQSKKSRSKRSARKSSRHKKKTSSKPAEIEARVASSDREG	287	0.914251	0.707049	N	N	N	Unknown	OuterMembrane	Cellwall			yes				Amidase	fig|497964.5.peg.3753	55.8	172	75	1	48	218	13	184	1.2e-43	185.3	fig|497964.5.peg.3753 N-acetylmuramoyl-L-alanine amidase (EC 3.5.1.28) [Chthoniobacter flavus Ellin428]	ASN72389.1|GH73|	40.1	167	98	1	51	215	6	172	3.8e-24	115.5	GH73	PYK30380.1
GN2a__NODE_1177750_length_2186_cov_0.653269_1	Amidase_3	PF01520.18	1.1e-39	141.2	Amidase_3	PF01520.18	AAATCCATCCGTGTCGTAATAGATGCGGGTCATGGTGGCAGTTTCACCGGCGCCGTCTCCAGCGGTTTAGTAGAAAAAAATATCAACCTGATCATTGCAAAGAAAATCCAGTCTCTGTCAAGTGAATATAACGTGGATGTAATCATGACAAGAGAAACTGATGTGACTCCCGGCAGTAACGAACTAAAGGAATCTCTGGAATATATTGCCGCACTACCAAAAAATAAAGACGCTGACCTTTTTATATCTATTCACACCAATGCATCGGAAAATACACAGGAAGGAAAACTTCAAAACGCCAAATCCGGTTTCCAGATTTATGTACCCCGGAATACAAGTGAAGTGTATGAAAACTCTGTGAAGCTGGGATCTATCATGACAGAAGAGATCAGTTCAGAT…	KSIRVVIDAGHGGSFTGAVSSGLVEKNINLIIAKKIQSLSSEYNVDVIMTRETDVTPGSNELKESLEYIAALPKNKDADLFISIHTNASENTQEGKLQNAKSGFQIYVPRNTSEVYENSVKLGSIMTEEISSDYRIEAELKQAPGDGGNILILKKATVPALLIECGYLDNPADQKYLLDEKNQEKIARDILKGIRTYASR	200	0.117635	0.691939	N	N	N	Unknown	Cytoplasmic	Cellwall			yes				Amidase	CAMPEP0175003746	41.3	92	43	3	1	88	39	123	0.00065	52.8	CAMPEP0175003746 NO HIT [Ochromonas_CCMP1393_SRS618883]		NA	NA	NA	NA	NA	NA	NA	NA	NA	NA		PWT71020.1
GN2a__NODE_1227982_length_1579_cov_0.556241_1	Amidase_3	PF01520.18	2.2e-48	169.5	Amidase_3	PF01520.18	ATGCCCCGATTCCTGTCAGTCCTGTCGCTGGCTGCTGTCGCCGTTTTCCTCGCGAGCTGTGGCACCGGGCCCGAACTTCGCGTCAAGGATACCACACGCAGCTTCACCACGGTCGTCGTGGATGCCGGGCACGGCGGGAAAGATAACGGCGCTTTCCGGCGTTACGGCGGCGCTGAGAAAAATGCGACGCTCGACGTGGCGACACGACTCGCCGCCAAATTGCGCGAGTCGCAGTTCCGCGTCGTGATGACCCGTTCGAGCGACGTCTTCATTCCACTCGATGAGAGGGCCGCGATCTCGAACCGGCAGAAGAACGCGATCTTCGTCAGCGTTCATTTCAACGATTCTGGCCGGCGCGGCATCCGCGGCTTTGAAACGTATTACCATTCGCCTGTGGCG…	MPRFLSVLSLAAVAVFLASCGTGPELRVKDTTRSFTTVVVDAGHGGKDNGAFRRYGGAEKNATLDVATRLAAKLRESQFRVVMTRSSDVFIPLDERAAISNRQKNAIFVSVHFNDSGRRGIRGFETYYHSPVARTLAYRIQQHLMTLPGASNRGVKTANFRVLRKAAYPAVLVECGFLSNRTEGAAARSASRRDDLADKIAEAIVDERYGKGTYRAPASTSDASATSSEHGN	232	0.562992	0.066793	Y	Y	Y	Unknown	Cytoplasmic	Cellwall			yes				Amidase	fig|497964.5.peg.4596	54.8	210	91	2	2	208	19	227	8.2e-51	208.8	fig|497964.5.peg.4596 N-acetylmuramoyl-L-alanine amidase (EC 3.5.1.28) [Chthoniobacter flavus Ellin428]	AGE61102.1|CBM50|	40.5	153	80	3	38	180	4	155	3.3e-18	95.5	CBM50	PYI93897.1
GN2a__NODE_1246031_length_4773_cov_0.742691_2	Amidase_3	PF01520.18	1.9e-45	159.9	Amidase_3	PF01520.18	ATGCAACAGAGTGTCCGCAACCCACTGGTATTTTGCTGGCTTCTTGCCGCGTGGCTGGTCGTTGTTTGTCCCGCCATGGCGTCGGCCGCCGTGGACGTGGTGAACATCCGGCTGGGCGTGCATCCTGAAAGCACGCGAGTCGTTCTCGATCTCAGCGCTCCCGCCAAATACCACATCGAGCCGCAGACGAATCCCCGGCAGGTCGTCATTGCGCTGGAAGATACCGGATTCCGCCTGACCGGCGGCGAACCGCCGGCGGGGCACGGCCTGATCAGGGAAATTCGCATCGAACAGGGGGCCGGCGGGGGCGGCCGCATGATCCTCGAGCTCGCGGAGCCGGCGCGCGTCAGGCAATCGCAAATGCTGCTGGCGGAGGGATCGGCCCCGGCGCGCATCTTC…	MQQSVRNPLVFCWLLAAWLVVVCPAMASAAVDVVNIRLGVHPESTRVVLDLSAPAKYHIEPQTNPRQVVIALEDTGFRLTGGEPPAGHGLIREIRIEQGAGGGGRMILELAEPARVRQSQMLLAEGSAPARIFVDLQSAGTDVIAAAINENPILPATIEAPKPDPAPSVGPALMVANDVKADRMTAAVLPVQIASTEAVAIPDAPAASSAAAAAEWPLPPTKPDESDVDGEDATGTDVAVLTVPAVPSPDKAVAGANDRIPTIVLDPGHGGKDPGAIGAHGTMEKDVNLEMAKQLKALLEATGRYKVVLTRTDDRLLPLRQRIDVARAAKADLLISLHADHNENADLRGASVYTLSETASDAEAAAVAARENKDGVITGVDLTTQNAMVTSILIDLAQR…	489	0.124603	0.127733	Y	Y	Y	Cytoplasmic	Unknown	Cytoplasmic			yes				Amidase	fig|1036743.4.peg.2207	40.2	480	257	9	24	480	20	492	2.7e-67	264.6	fig|1036743.4.peg.2207 N-acetylmuramoyl-L-alanine amidase (EC 3.5.1.28) [Rhodospirillum rubrum F11]	AKH22065.1|CBM50|	42.6	237	135	1	246	481	149	385	8.5e-40	168.3	CBM50	QEX16178.1
GN2a__NODE_1262809_length_1353_cov_0.347403_1	Amidase_3	PF01520.18	1.2e-50	176.9	Amidase_3	PF01520.18	CGCGTCGACGCCGGTCAGGCGCCGATCGCGACGATGACCGACATTCGACGGACGGTTCTGCCGGGCGCGGTGCGCATCACGATCGAGCTCGATCGCGAGGTGCTGTTTCACGACGACCGCATTCCGGGCCCGATGCGCGTGTTCGTGGACTTGACCGGCACCAAACCGGCGCCCGCGCTGATGGACCAGACCATTCGATTCGACGCCGACACCGACATCGTCCGGCAAATCCGCATCGGACGCCACCCGAACAACAAGATCCGCGTGGTGCTGGATGCCGTCGACATCTCCACGTACTCGGTGTACCCGCTGTACAACCCGTTTCGGATCGTGATCGATTGCATGCGGAGCACCGCCGCATCCGTGGCGAACGCGCCGGCCACGCTCGTGACCGCGGCA…	RVDAGQAPIATMTDIRRTVLPGAVRITIELDREVLFHDDRIPGPMRVFVDLTGTKPAPALMDQTIRFDADTDIVRQIRIGRHPNNKIRVVLDAVDISTYSVYPLYNPFRIVIDCMRSTAASVANAPATLVTAARQLPQAPAPVGPPPPPPLLKSRQLKTEPMRRLPSMYPRRSATLAAAHSAMAIAPEPSPALDEIPPPVAEPPPATIDGLPAPVAPPRNMTGGFSMSRQLGLNISRIVIDPGHGGHDPGAKGKGVNEAELVLDVALRLEKLLQKTAGVEVILTRRSDAYIPLQERTAIANREGADLFLSIHANASSLEQARGIETYFLNFANNLSAASVAARENAASGQAMGALPDLVKSIALNNKLDESRDFATQVQRAMLERLRVSNKLVKDLGVK…	450	0.189173	0.068657	N	N	N	Unknown	Cytoplasmic	Cellwall			yes				Amidase	OFV87961.1	43.1	443	206	6	9	450	73	470	2e-77	298.1	OFV87961.1 hypothetical protein A2V74_01935 [Acidobacteria bacterium RBG_16_70_10]	QEA05430.1|CBM50|	40	220	123	5	238	450	153	370	1.8e-28	130.6	CBM50	PYR63069.1
GN2a__NODE_1268669_length_3176_cov_0.659574_1	Amidase_3	PF01520.18	1.9e-14	59	Amidase_3	PF01520.18	GAGAAGGTGGAATCGGAATTCAAGAACCGTGTGGGCAGGCGCTCGCACGGCGTGAAGCAGGCAGGATTTTGGGTGTTGTGGAGAACGGCCATGCCCAGTGTGTTGATTGAAGTGGGATTTTTAAGCAATAAGGAGGAAGAAGAATACCTGAACAGCAATAAAGGTCAGGATGAAGTGGTGCAGAATATCATCGATGCACTGGACCGCTATAAAAATCAGGTAGAGGGCGGATCCACTGCACCGGTAACTGATACAGACTCCATCAGCAAATAA	EKVESEFKNRVGRRSHGVKQAGFWVLWRTAMPSVLIEVGFLSNKEEEEYLNSNKGQDEVVQNIIDALDRYKNQVEGGSTAPVTDTDSISK	90	0.875676	0.757501	N	N	N	Cytoplasmic	Unknown	Unknown			yes				Amidase	fig|643867.3.peg.99	57.3	75	32	0	1	75	152	226	7e-14	84.7	fig|643867.3.peg.99 N-acetylmuramoyl-L-alanine amidase (EC 3.5.1.28) [Marivirga tractuosa DSM 4126]		NA	NA	NA	NA	NA	NA	NA	NA	NA	NA		HAE34964.1
GN2a__NODE_131397_length_4529_cov_0.556261_5	Amidase_3	PF01520.18	7.1e-43	151.5	Amidase_3	PF01520.18	ATGAGCCTGAGCGTACTCGAGGCCGTAACGCTTCTTCCGGTACTTGAACACGAACCGCTGGAGAATCACCGATATCATTTCGGCGACGAACACCGCTCCAACGAACGCCAGCACGAACTCGGACTTGAGGAGGATCGCAACGACGCCGAGCGCTCCGCCGAGAGCGAGCGAGCCAGTGTCGCCCATGAAGACTTGGGCGGGATGCGTGTTGAACCAGAGAAAGCCGATCAGCGCGCCGACCATCGCCAAACAGAACACGGTGAGCTCACCCGAGTCCTGGAGATAGAACAGTCCGAGATAGCGCGTCCAGATGGACTCATAGATCAGCCCCGCCGCACCGGACAGGACGACGTTCTGATCGGTGGCCCGTTCGCAAACCGTGCCCGCACCGAGTTCGAC…	MSLSVLEAVTLLPVLEHEPLENHRYHFGDEHRSNERQHELGLEEDRNDAERSAESERASVAHEDLGGMRVEPEKADQRADHRQTEHGELTRVLEIEQSEIARPDGLIDQPRRTGQDDVLIGGPFANRARTEFDNLVGFFANTGAPYTETTGRDDYRTGYANARPVGVRRNSLQGPGFAELDLRWSHDFLFEKGKKEGPRLTFALDAFNVTNKVNYAGYIGNRSSPFFGQPVSAFRTIAIDPGHGGDDEGAKSADGVKEKDLTLAIARRFKGAIEARLGLRVLLTRDDDRSVPVDERTSVANNNKADLFISLHANGSMRTSTQGASVFVAAFDRDAAQAAANRGERLPTFGGGSREIELVPWDLAQTRHLDRSSALADLLEAALRGHVPLAARPVDRAPL…	456	0.172555	0.145055	N	N	N	Unknown	Cytoplasmic	Cellwall			yes				Amidase	OGD09353.1	40	225	126	2	231	446	152	376	6e-37	163.7	OGD09353.1 hypothetical protein A2Y86_02625 [Candidatus Aminicenantes bacterium RBG_13_62_12]		NA	NA	NA	NA	NA	NA	NA	NA	NA	NA		PYR36723.1
GN2a__NODE_1327258_length_1211_cov_0.369725_1	Amidase_3	PF01520.18	5.7e-36	129	Amidase_3	PF01520.18	ATGCTGAGAGCGTTATTGAGCCTGTTGATTTCCATTTTCGTTTTTTTCGCTTTTTCATCTTTTTATTCGGGTAAGGTTCCGGCCGCAATCAAACTCCGAACTATTGTGATCGATCCGGGACATGGTGGTTTGTTCCCCGGCACCCGCGGACTGGTCTCTGTTGAAAAAGACGTTACGCTAGAAATCTCACTCAAACTCGGTGAAGCGATAAAAGCAAATTTTCCCAATACCAAGGTGGTTTTTACCAGAACAACGGATGCCTGCGCAAATAATGCCGACAACCTCAGCGACGACCTGCATGGCCGTGCACAGATTGCCAACCAGGCAAAAGGTGATTTATTTATCAGTATCCACTGTAATGCCACTCCCCATCCACCTGGTGGCTATTATGAAAAAAGA…	MLRALLSLLISIFVFFAFSSFYSGKVPAAIKLRTIVIDPGHGGLFPGTRGLVSVEKDVTLEISLKLGEAIKANFPNTKVVFTRTTDACANNADNLSDDLHGRAQIANQAKGDLFISIHCNATPHPPGGYYEKRVIGHKKKLVYVGKGSKKRKKWVNAPIYESYWVKNTRVGTETYIWKASKQENKNDAINERAESGEDVVDSTGAAEEAFDLSSPEARMRAALYEKKYFDNSALFATLVEESFAAAGRQSYGVKQRDKGIQVLQATGMPSVLIEIGFLSNKEEEEYLNSDKGQNEVVQNISEALERYKNQVEGGSAAPSPSAPDSIGK	328	0.758999	0.824734	N	N	N	Cytoplasmic	Unknown	Unknown			yes				Amidase	fig|700598.3.peg.1243	54.8	303	126	3	32	323	34	336	1.2e-82	315.1	fig|700598.3.peg.1243 N-acetylmuramoyl-L-alanine amidase (EC 3.5.1.28) [Niastella koreensis GR20-10]		NA	NA	NA	NA	NA	NA	NA	NA	NA	NA		HCL84697.1
GN2a__NODE_1352725_length_1085_cov_0.422199_1	Amidase_3	PF01520.18	8.7e-22	82.9	Amidase_3	PF01520.18	ACTGGTGTTTCCCTGGAGGAGCGCGTGAATTTTGCCAACCGTTTCCCCCGGGCCGTCTTTGTGAGCATTCATTTCAACTCGTCCTCGGGCGGCGCAGGCGTGGAAAGTTACGCGCTCGCACCGGAGGGGGTGCCATCGAATGCTTCGAGCGAAAATCACGTTTCAGCTGCAGAAGTGGAACGGCAACCAGGCAATGCGTTGGATGGCCAGAATATCGCCCTGACTGCTTCCGTTCACGCTGCGGTTCTGTCGCGAGTTTCGGCTTTTGATCGGGGAGTGCGCCACGCCCGTTTTCACGTCCTACGGGATATCAAGATACCGGCGATCCTGCTGGAGGCGGGATTCATCAGCGATCCAGGGGAAGGACAACGCATCGCGACCAGTTACTACCGACAACAA…	TGVSLEERVNFANRFPRAVFVSIHFNSSSGGAGVESYALAPEGVPSNASSENHVSAAEVERQPGNALDGQNIALTASVHAAVLSRVSAFDRGVRHARFHVLRDIKIPAILLEAGFISDPGEGQRIATSYYRQQLGSAIAQGVQNYNAAVNYRAGVTSFAIARTNLPPHSHSISEPLGPDKPVEPNPVHPPSISISPGE	198	0.918051	0.331454	N	N	N	Unknown	Unknown	Unknown			yes				Amidase	fig|497964.5.peg.1410	45.3	148	79	1	1	148	160	305	4.9e-28	132.9	fig|497964.5.peg.1410 N-acetylmuramoyl-L-alanine amidase (EC 3.5.1.28) [Chthoniobacter flavus Ellin428]	VEB31663.1|CBM50|	45.3	53	29	0	93	145	1	53	4.7e-05	51.6	CBM50	PZR74073.1
GN2a__NODE_1422237_length_8422_cov_0.587640_5	Amidase_3	PF01520.18	3.8e-49	172	Amidase_3	PF01520.18	ATGAATCGGTCTCGTTCCGTTCTCATTTCAGCTTTCGCAGGATTGCTCGCGTTTGCGGCCTCCGCTCTCGGCCAATCGCGCACCATCGTGATCGACGCCGGCCATGGCGGGTTCGATCGGGGTGGCGTTCCGGGCCAGCGCATCAGCGAGAAAGACAAATGCCTCGATGTCGCCCAACGCCTGAAGCGCATTCTCCAGGCCGAGGGTTATCGGGTGATCATGACGCGGGACAGCGACGTGTTCATTCCGTTGCCCACTCGCGTTGCAATCGCGAACTCGTACCGCGGCGCGAGTTTTGTCTCCATCCATTTCAACTGCGCTTCGCGCGTCGGGGCCAACGGCATCGAGACTTATTATTACAGCAGTGACAGCGCTTCGCTGGCCGCCAGCATTCATCGC…	MNRSRSVLISAFAGLLAFAASALGQSRTIVIDAGHGGFDRGGVPGQRISEKDKCLDVAQRLKRILQAEGYRVIMTRDSDVFIPLPTRVAIANSYRGASFVSIHFNCASRVGANGIETYYYSSDSASLAASIHRNVVSGAPSENRGIRRRGFYVLRRTSIPAVLVECGFLTNPTEGRLALTGDYRQKLAEQIARGIRRQPAPYVRPLTASLRSVSLGNDFVRVPAESFSRSRKRSSKSARTHSSSKSKKKKSKKSSED	257	0.615039	0.288466	Y	Y	Y	Unknown	Unknown	CytoplasmicMembrane			yes				Amidase	fig|497964.5.peg.3753	53.6	181	83	1	16	195	1	181	6.8e-46	192.6	fig|497964.5.peg.3753 N-acetylmuramoyl-L-alanine amidase (EC 3.5.1.28) [Chthoniobacter flavus Ellin428]	ASN72389.1|GH73|	41.9	167	95	1	31	195	6	172	1.8e-25	119.8	GH73	PYI92950.1
GN2a__NODE_1426517_length_1265_cov_0.697552_1	Amidase_3	PF01520.18	6.1e-38	135.5	Amidase_3	PF01520.18	ATGATGCGCCGTCTTTGGCCATGGCTCGGACTTATCTTACTGGTCGCCTCGCTCGCCTGGCTGCAACTCTATCCGGACACATGGATGCCGAACACGCCCAGCACGACGGTTCCGGCGCCAGAGACGATTTCTCTCGTAATCCTGGATCCGGGGCATGGCGGATTGGATTCTGGGAGCGTGGCCGCGGGAATACTCGAGAAAGATCTGACGCTCGACGTGGCGAAGCGCGTGGAGCGACTTGTGCACTTGAAAGGTCTGCCAGCGCTCCTGACTCGCGATGCCGACAATTACGTTTCTCTGGCCGGTCGAGCGGCGTTGGCCAATCGCGAACACAACTGCGTTTTTGTGAGCATTCATTTTGACGAAGGGAAAAAACCAGCCGCAACCGGTGTGCAGACC…	MMRRLWPWLGLILLVASLAWLQLYPDTWMPNTPSTTVPAPETISLVILDPGHGGLDSGSVAAGILEKDLTLDVAKRVERLVHLKGLPALLTRDADNYVSLAGRAALANREHNCVFVSIHFDEGKKPAATGVQTYYASHAASRFQAVSSWLPFLQRTPELPDPESQSLAGFIQEELVSQTQALNRGTKAEQFFVIANVNHPAVLVEGGFLTNKDEVTKLG	219	0.339372	0.44826	Y	N	N	Unknown	Unknown	CytoplasmicMembrane			yes				Amidase	fig|497964.5.peg.3527	41.4	210	120	3	2	211	22	228	1.7e-34	154.5	fig|497964.5.peg.3527 N-acetylmuramoyl-L-alanine amidase (EC 3.5.1.28) [Chthoniobacter flavus Ellin428]		NA	NA	NA	NA	NA	NA	NA	NA	NA	NA		HAK07494.1
GN2a__NODE_1435431_length_1269_cov_0.333624_3	Amidase_3	PF01520.18	1.3e-12	53	Amidase_3	PF01520.18	ATGGCGCTCGTGGCGGCCGGGTCGCTGGCCCTCGCTGGCTGCACAGCGCGGCCGGGCGCTCCAGCTCCGTCCGGTGCGGGCCCATCGAGCGCACAGGCGTCCACCAGCCCACCGACTGCTGCCCCCACCGAGGCCACGCCGTCGCCGAGGCCGGTCCCCGGCGCGCCGCTGGTGGTGCTGGACCCCGGCCACAACGGCGGCAACGCGGCGCATCCGGCACAGATCCAGCGAGCCGTGCCCGACGGGCGCGGCAGCACCAAACCCTGCAACACGACGGGCACCGCCACCAACGCGGGGTATCCCGAGCACGCGTTCACGTTCGACGTGGCACTGCGCACCGAGCGGGCGCTGGAGACCGCCGGGGTGCGGGTGGTGCTGACCCGACCGAACGACACGGGC…	MALVAAGSLALAGCTARPGAPAPSGAGPSSAQASTSPPTAAPTEATPSPRPVPGAPLVVLDPGHNGGNAAHPAQIQRAVPDGRGSTKPCNTTGTATNAGYPEHAFTFDVALRTERALETAGVRVVLTRPNDTGVGPCVDVRGTAGQRAGAAAVVSIHADG	160	0.88929	0.552387	Y	N	Y	Extracellular	Unknown	Extracellular			yes				Amidase	fig|713604.4.peg.9154	72.6	113	31	0	48	160	66	178	1.6e-37	164.1	fig|713604.4.peg.9154 FIG00659800: hypothetical protein [Amycolatopsis mediterranei S699]		NA	NA	NA	NA	NA	NA	NA	NA	NA	NA		WP_172162869.1
GN2a__NODE_1443509_length_2020_cov_0.431806_2	Amidase_3	PF01520.18	1.3e-41	147.4	Amidase_3	PF01520.18	ATGAATCGCCCGCGGCTTTTCACATTTTGCCTAACGACTGCTTTGCTCTGCACTTTTGCAGCGGCCAGCGCTCGCGCCGCCTCTGATTGGCAGGTGGTCAAGATCAACGGTTGGGACTACCTCACGGTCGATAACATCGCGAAGTTTTACGGCTTCGTTTCCGATTGCGCGCCGGAGAACAAGCACATCCGGCTCGATAACGGCCGCAATTCGCTCGAAGTCACGCTCGACAGTCGCGAGGCGATCGTGAACGGCGTGCGCAACTGGCTTTGCTTTCCGGTCCTGCAAAATCGCGAAGGGAAATTTCTCGTTTCACGCATCGATCTGGCCAAGACGATCGAGCCGCAGTTCCGCCCGCACATGATCAAGAATCTCGGCCGCGTGAAAACCGTCGTGCTT…	MNRPRLFTFCLTTALLCTFAAASARAASDWQVVKINGWDYLTVDNIAKFYGFVSDCAPENKHIRLDNGRNSLEVTLDSREAIVNGVRNWLCFPVLQNREGKFLVSRIDLAKTIEPQFRPHMIKNLGRVKTVVLDPGHGGVEKGAGSSFGNEKDFTLDVALKLRPLLQAKGFNVVMTRDKDMLVPLHDRARIANATRDSIFVSIHFNATDYNLSATGFEIYSLTPRGAPSTQDVSLEERFANVQVGSPVDAQSVALSTSVYHAMLGYVPEFDRGVKRARFAVLRLTGIPAILVEGGFLTEREESHEIALPSWRAKLAQAIAAGIDSYRNLVDKHERPMLLADYRRQIEGVL	350	0.115999	0.068986	Y	Y	Y	Unknown	Unknown	Cellwall			yes				Amidase	fig|232363.3.peg.1793	40.2	199	93	5	130	326	192	366	1e-20	109.4	fig|232363.3.peg.1793 N-acetylmuramoyl-L-alanine amidase (EC 3.5.1.28) [Synechococcus sp. CB0205]		NA	NA	NA	NA	NA	NA	NA	NA	NA	NA		WP_174596829.1
GN2a__NODE_1474642_length_2204_cov_0.399904_1	Amidase_3	PF01520.18	4.3e-27	100.1	Amidase_3	PF01520.18	TCTTACGTGCTTGATGCGGCCAATGGCCAACCGCCCCGGCTGGTGCTTGAGCTGGAACAGGTCGATCGCACCAGCTTCGTCCAGTCGCTGGCCGTCGAAAGCCGCCCCGAGCTGCGGCCCGCGATCGCGGATGCTGCGGACCCCATCGTCGCCGTGAAGACCGCGGCTGAGCCCAAGCCCGCAGATGCGGCGGATCTGCGTCCGGTGGTGGTGATTGATCCCGGCCATGGCGGCGTCGACAATGGCACGCAGGCCGGCGGCGAAAACGAAAAGGACCTGGTGCTCGGATTCGGGCTGGCGCTACGCGATCGCATTGAGAAAGGCGGCAAATATCGTGTTGTCATGACCCGCGAGGACGATACGTTCATTCCACTCGCCGACCGGGTTCGGATCGCTCGC…	SYVLDAANGQPPRLVLELEQVDRTSFVQSLAVESRPELRPAIADAADPIVAVKTAAEPKPADAADLRPVVVIDPGHGGVDNGTQAGGENEKDLVLGFGLALRDRIEKGGKYRVVMTREDDTFIPLADRVRIARNQSAALFVSIHADALPRGEGDAQGATIYTLADRASDSEAERLAEAENKADAIGGVNLTEEPVEVIEVEISA	204	0.067605	0.065706	N	N	N	Cytoplasmic	Cytoplasmic	Cellwall			yes				Amidase	fig|316056.14.peg.2822	76.4	203	46	2	1	202	133	334	3.6e-74	286.2	fig|316056.14.peg.2822 N-acetylmuramoyl-L-alanine amidase (EC 3.5.1.28) [Rhodopseudomonas palustris BisB18]	AHE99097.1|CBM50|	42.1	190	99	7	8	188	100	287	3.1e-20	102.1	CBM50	TMK09030.1
GN2a__NODE_1516055_length_12887_cov_1.596898_6	Amidase_3	PF01520.18	7.5e-43	151.5	Amidase_3	PF01520.18	ATGTCTGTTCGCGCGACGAGCTTGGCGTATCTGTTCGGCGCGATGGTGCTCGGCGGCGCGTCCGCGGCCGAGCGTCCCCCCGCACCCGCCGCTCCGGTTCCGGGATCGAATGACGCTCCGGTGGCGAGCGAGGTGCGGCTCGCCGGCGACGATAGCCAGACCCGCCTGGTGCTCGACCTGAGCCAGAAAATCGACGTGCGCGCCTTCACCCTCGCCAACCCCTACCGGGTGGTCATGGACATGCCGCAGGTCACGTTCCGGCTGCCGTCCAAGACCGGAGAGGCGGGCCGCGGCCTGATCAAGGCGTTCCGGTTCGGCCTGGTCATGCAGGGCGGCTCCCGCATCGTCATCGATCTGGCGCGGCCGGCGCGGGTCGACAAAGCGTTCGTGGTCGAGGCC…	MSVRATSLAYLFGAMVLGGASAAERPPAPAAPVPGSNDAPVASEVRLAGDDSQTRLVLDLSQKIDVRAFTLANPYRVVMDMPQVTFRLPSKTGEAGRGLIKAFRFGLVMQGGSRIVIDLARPARVDKAFVVEAANDQPARLVVDLAAVDREAFLRTIAVEGRPPERKPPPPADTKAGGDTRPVVVIDPGHGGIDNGTRAASGEMEKTIVLEFSLMLRDKIEKTGKYRVFMTRTEDAFVALGDRVQFARGHQASLFISIHADALRRREGDAQGATVYTLSERASDARAARLAAAENQADVIAGLDLAAQEKDVAGILIDLARRETKTFSQQFAQGMVTQLKSTARLHQHPLKSAAFVVLKAPDVPSVLVELGYVTNKADLKSLISAEWRDRTADSIVQAV…	413	0.184361	0.053032	Y	Y	Y	Unknown	Unknown	Cellwall			yes				Amidase	fig|709797.3.peg.3130	61.6	393	140	2	25	410	36	424	1.3e-126	461.5	fig|709797.3.peg.3130 N-acetylmuramoyl-L-alanine amidase (EC 3.5.1.28) [Bradyrhizobiaceae bacterium SG-6C]		NA	NA	NA	NA	NA	NA	NA	NA	NA	NA		TMK21458.1
GN2a__NODE_1528557_length_3013_cov_0.667012_5	Amidase_3	PF01520.18	1.8e-25	94.8	Amidase_3	PF01520.18	ATGACCCGGGTGGGCGATAGCTACACCTCTTTGGCAGCGCGCGCCGCGTTGGCGAATCGGGTGCCGGATTGCATTCTCGTCAGCATCCATTTCAATGAAGGGAACAAGACGGTTTCCAGGGGCATCGAGACCTACTATGCCGATCATCAGATTACCCAGGGAACGCCGATCATTTCGTGGCTGCCTTTCCTCCAAAAAGCGGCGTCCCAAATGCCCAATGTCGAAAGCAAGAATCTGGCTGGTTGTGTTCAAGAAGCGCTGGTTACGCGGACTCGAGCCATCGACCGAGGCACGAAGGCCGAGCAATTTTTTGTAATCGCCAATGTTCACCAGCCAGCCGTCTTGATTGAAGGAGGATTCCTCACCAACAAGGAGGACACCGCGAAACTGGCCGATCTT…	MTRVGDSYTSLAARAALANRVPDCILVSIHFNEGNKTVSRGIETYYADHQITQGTPIISWLPFLQKAASQMPNVESKNLAGCVQEALVTRTRAIDRGTKAEQFFVIANVHQPAVLIEGGFLTNKEDTAKLADLDYREGIAVAISEGIFRYRDLLRERQSALAAAGAQQTE	170	0.106195	0.059943	N	N	N	Unknown	Unknown	Cellwall			yes				Amidase	fig|1149859.3.peg.3429	40.8	76	45	0	75	150	96	171	2.4e-07	63.9	fig|1149859.3.peg.3429 N-acetylmuramoyl-L-alanine amidase (EC 3.5.1.28) [Pelosinus fermentans A12]		NA	NA	NA	NA	NA	NA	NA	NA	NA	NA		HCP91741.1
GN2a__NODE_1606769_length_3608_cov_0.615429_2	Amidase_3	PF01520.18	6.4e-49	171.2	Amidase_3	PF01520.18	ATGCGATTCCTAGCTGCGCTCCTCGTTTTCTGCGCCGCCTTGGCGGGGCTGTCTCCCGCCGGGGCCGCCCCGCGTCCGGGAACTGTCGAGCTCAAAGGGCCCCGGGGCGTGCTGGGGCAGCTATCTGTCGAGGTGATGGACGACGGCGCGTCGTATGTTCCCGCCGATCGCCTGGCCGTTCTCCTCAAGGGCTCCTGGACGGCCAAGGGCAAGACGGGCACGCTCGTCGTTTCAAAGCGGAGCGCCCAGTTCAGCCGGGATCAGTCACGGCTCACTCTCCAGGGACAGCCGCTCGTCCTCGACAGCGCGCCGCGTGCCACCGCCAAGGGCTGGCTTCTCCCGATGGACTTCCTCGACAAGGGGCTGGGCCGGCTCGCTCCGGGCACCACGATCATCCGG…	MRFLAALLVFCAALAGLSPAGAAPRPGTVELKGPRGVLGQLSVEVMDDGASYVPADRLAVLLKGSWTAKGKTGTLVVSKRSAQFSRDQSRLTLQGQPLVLDSAPRATAKGWLLPMDFLDKGLGRLAPGTTIIRPVTATAKSPIKRVDMSVPFEELRFRSYPSFTRIVIEAGAGLSYLTVPSKSEIRVRLSGLVISAPQAEDIGDGLVKEVRLESAGPDGVLKIVLESPAGEVKTASLQDPFRVVVDVYRPKEGASVRGPRPAQGSAPPLKLIVLDAGHGGHDQGAKGLGGVLEKDVVLDVTRRAARMIEDGLGVKVVLTRSTDVFVPLRERTNFANKQRADLFVSIHANAHPRAVSEGVETYFLSSEASDNESRQIAAIENGVVQLESPQSRQKTDLLK…	506	0.244315	0.056945	Y	Y	Y	Unknown	Unknown	Unknown			yes				Amidase	OGK97180.1	48.6	463	217	9	45	499	28	477	4.2e-108	400.2	OGK97180.1 hypothetical protein A2W08_07505 [Candidatus Rokubacteria bacterium RBG_16_73_20]		NA	NA	NA	NA	NA	NA	NA	NA	NA	NA		PYM72440.1
GN2a__NODE_1623861_length_1622_cov_0.490340_2	Amidase_3	PF01520.18	6.3e-27	99.6	Amidase_3	PF01520.18	CGCGCGGGTTACCGGGTGGAAATGACGCGGGTGAACGACGTTGGTGTTTCTCTGGAAGAGCGGGTAAATTTTGCCAATCGTTTTCCCCGGGCCGTCTTTGTGAGCATTCATTTCAACTCATCCTCGGGCGGCGCCGGCTTGGAAAGCTACGCGCTCGCGCCGGAGGGAGTGCCTTCGAATGCCTCGAGCGAGCACCACGTCTCGGGCACCGACGGGCGTTGCGCCGGCAACGCGCTCGATGGCCAAAACATTGCGCTGACTGCCGCCATTCACGCCGCCGTCTTGTCGCGGGTTTCAATCTTTGACCGCGGGGTGCGCCACGCGCGCTTTCACGTTCTGCGGGACATCAAAATCCCGGCGGTCCTGCTGGAAGGCGGGTTCATCAGCGATCCCACGGAA…	RAGYRVEMTRVNDVGVSLEERVNFANRFPRAVFVSIHFNSSSGGAGLESYALAPEGVPSNASSEHHVSGTDGRCAGNALDGQNIALTAAIHAAVLSRVSIFDRGVRHARFHVLRDIKIPAVLLEGGFISDPTEGQRIASGYYRQQLGNAIAQGIQNYNAAVNYRAGVTNFAVAKTNLPPHARSISEPLDVDNPLEPSSHHSPSISINPGE	210	0.545332	0.159543	N	N	N	Unknown	Unknown	Cellwall			yes				Amidase	fig|497964.5.peg.1410	48.8	160	81	1	1	160	147	305	7.5e-35	155.6	fig|497964.5.peg.1410 N-acetylmuramoyl-L-alanine amidase (EC 3.5.1.28) [Chthoniobacter flavus Ellin428]	VEB31663.1|CBM50|	46	50	27	0	108	157	4	53	0.00015	50.1	CBM50	PYJ08296.1
GN2a__NODE_1631826_length_1395_cov_0.400314_1	Amidase_3	PF01520.18	2.1e-46	163	Amidase_3	PF01520.18	TTGAAAAACAAGAAAATAGTCATTGATCCCGGTCATGGTGGTAAAGACAATGGAACAACTGGATATAACGGTACATTAGAAAAAAGAATTACCCTTAAAACAGCTATTAATTTATATCATATACTTAAAGAAGCTGGAGCTGATGTAACTCTTACTCGTACACAAGATGGCTTCATCAGTTTGCCGTCCAGAACCAATACTGCAGATATTCAAAATGCAGACGCCTTTATTAGCATTCATTATGATAGTATTAAGGATCCTAGTGTTCGTGGATTATCCACCTTTTTCTATCATCCATGGCAAAAGAAACTGGCTGTAGATATCCATTCCGCTGTCATCGATCAAACAAATATGGAAGATCGTGGAGCCCGATTTGGAGATTATTATGTCATTCGTGAA…	MKNKKIVIDPGHGGKDNGTTGYNGTLEKRITLKTAINLYHILKEAGADVTLTRTQDGFISLPSRTNTADIQNADAFISIHYDSIKDPSVRGLSTFFYHPWQKKLAVDIHSAVIDQTNMEDRGARFGDYYVIRENNKNAVLIELGFLSNPSEELLVTTDQYQDSAATGIYEGLARYFSGN	179	0.430027	0.856065	N	N	N	Unknown	Unknown	Cellwall			yes				Amidase	fig|313627.6.peg.4165	61.9	176	67	0	1	176	403	578	1.6e-57	230.7	fig|313627.6.peg.4165 N-acetylmuramoyl-L-alanine amidase (EC 3.5.1.28) [Bacillus sp. NRRL B-14911]		NA	NA	NA	NA	NA	NA	NA	NA	NA	NA		WP_071395875.1
GN2a__NODE_1663222_length_1005_cov_1.311086_1	Amidase_3	PF01520.18	3e-18	71.3	Amidase_3	PF01520.18	ATGCGCAAAAATTTTTGCCGAATTTCTTTATTAGGCGCCGGTCTGTTGACGACATTTCCGGGATATAGCTCATACGCAGCGTCGGGCGGCGGCAGCTCACCCACAACTGTAGTGATCGATGCGGGACACGGTGGGTATGATCGGGGAGGGATTCCAGGCCAGAGAGTTTCAGAGAAAGACATGACACTCGACGTCGCGCGGCGACTTAAAAGTGTCCTCGCAGCCAGCGGTCACCGGGTTGTGATGACCAGGGACAGCGACGTCTTTATTCCGTTGGGAACGCGGACCGCAATTGCCAACTCCAACCGCAACGCCATT	MRKNFCRISLLGAGLLTTFPGYSSYAASGGGSSPTTVVIDAGHGGYDRGGIPGQRVSEKDMTLDVARRLKSVLAASGHRVVMTRDSDVFIPLGTRTAIANSNRNAI	106	0.614301	0.100898	Y	Y	Y	Cytoplasmic	Unknown	Unknown			yes				Amidase	fig|497964.5.peg.3753	60.6	71	28	0	36	106	13	83	1.1e-13	84.3	fig|497964.5.peg.3753 N-acetylmuramoyl-L-alanine amidase (EC 3.5.1.28) [Chthoniobacter flavus Ellin428]	AUW32987.1|CBM50|	40	105	57	3	2	103	11	112	9.3e-08	59.7	CBM50	PYL46499.1
GN2a__NODE_1700096_length_1530_cov_0.939674_1	Amidase_3	PF01520.18	3e-22	84.4	Amidase_3	PF01520.18	AGAATGCCGCGGCTGGTCACTCGCATCGTCACACTCGCGTTTGTCGCGTCATTAGCGGCGTGCAGCACGGTGGGAACTCCCGGTGTCAAAAACACGAGCAAAACGTTTTCCACTGTAGTCGTGGATGCCGGACACGGCGGGAAAGATAGTGGTGCGTTTCGCCGCTACGGTCCACCGGAAAAGATGGTCACGCTCGATGTAGCCCAGCGTCTCGATCGGAAGTTGCGCGAGTCGAAGATAAAAACCGTCATGACCCGAGATTCAGACGTGTTTATCCCGCTCAATGATCGCGTCGCAATGGAGAATAAAGAGAAAAATGCAGTCTTTGTGAGCATACATTTTAACGACTCCACGCAAACGCAAGACCCGCGGATTTGA	RMPRLVTRIVTLAFVASLAACSTVGTPGVKNTSKTFSTVVVDAGHGGKDSGAFRRYGPPEKMVTLDVAQRLDRKLRESKIKTVMTRDSDVFIPLNDRVAMENKEKNAVFVSIHFNDSTQTQDPRI	125	0.759828	0.078813	Y	Y	Y	Unknown	Unknown	Cellwall			yes				Amidase	fig|497964.5.peg.4596	50.5	105	51	1	12	116	31	134	1e-18	101.3	fig|497964.5.peg.4596 N-acetylmuramoyl-L-alanine amidase (EC 3.5.1.28) [Chthoniobacter flavus Ellin428]	QGH74214.1|CBM50|	42.5	80	45	1	39	118	4	82	3.4e-09	64.7	CBM50	PYI73915.1
GN2a__NODE_1700096_length_1530_cov_0.939674_2	Amidase_3	PF01520.18	1.9e-10	46	Amidase_3	PF01520.18	ATGACGATCCCGAATTCCGCGAATGGCGGGATTCACACGGCGAACTTTCGGGTGCTGCGGCTTGCCAACTGCCCCTCAGTTCTCGTGGAATGTGGGTACCTGAGCAACCGCTCTGAAGGCAACCAGGCGCGGGACTCGGAATATCGCGAATTACTCGCGGACAGAATTGCCGAAGCAATCGTCGAGCAGCGTTACGGAGCAGGAGTGTATCGGCCTTCTCCTCAAATCGCTGCCCAATTAAGGCCGCAGGCTGAACCGGCTAGCAGCGGCACCAGCCTCGCACCAGCCGGCTCGTTATAG	MTIPNSANGGIHTANFRVLRLANCPSVLVECGYLSNRSEGNQARDSEYRELLADRIAEAIVEQRYGAGVYRPSPQIAAQLRPQAEPASSGTSLAPAGSL	99	0.910423	0.39302	N	N	N	Cytoplasmic	Unknown	Cytoplasmic			yes				Amidase	fig|138677.3.peg.463	40.5	74	44	0	10	83	161	234	0.00025	53.1	fig|138677.3.peg.463 N-acetylmuramoyl-L-alanine amidase (EC 3.5.1.28) [Chlamydophila pneumoniae J138]		NA	NA	NA	NA	NA	NA	NA	NA	NA	NA		PYK25620.1
GN2a__NODE_1703924_length_1103_cov_0.209776_1	Amidase_3	PF01520.18	1.4e-24	91.9	Amidase_3	PF01520.18	ATGACACGTACCCGCACCGCCGGCACGAGCTTCGGCAATATCCGGCGGGCGCGCATCGCCAATGAGGCGGGGGCGGCGTTGTTCCTGCGCATTCATGCGGACGGCAGTCCGAGCCCGGACGCGCGTGGGACGCACATCCTCTATCCGGCCCGCATCGCCGGCTGGACCGACGACGTGTACCTGGCCAGCCGCCGCGCAGCCCGCATCGTCCAGGACGAGCTCCTGCATGCGCTCGGCTTTCCCGATCGCGGACTTCAGGAGCACGTCGACTTCACCGGCTTCAACTGGTCGAACGTCCCGGTCATCCTCGTGGAGATGGGCTTCATGACCAACCCGACCGAGGACCGCGTGCTCGACAGCGACGCGGGACGCGATCGCGCCGCGCTCGGATTGTGTCGC…	MTRTRTAGTSFGNIRRARIANEAGAALFLRIHADGSPSPDARGTHILYPARIAGWTDDVYLASRRAARIVQDELLHALGFPDRGLQEHVDFTGFNWSNVPVILVEMGFMTNPTEDRVLDSDAGRDRAALGLCRGTLRFLNRDPGRCHA	148	0.399849	0.619628	N	N	N	Unknown	Cytoplasmic	Cellwall			yes				Amidase	OFW62064.1	57.6	139	58	1	1	139	101	238	1.4e-35	157.5	OFW62064.1 hypothetical protein A2133_09390 [Actinobacteria bacterium RBG_16_64_13]		NA	NA	NA	NA	NA	NA	NA	NA	NA	NA		MSO94466.1
GN2a__NODE_1722651_length_2285_cov_0.357671_1	Amidase_3	PF01520.18	4.5e-41	145.7	Amidase_3	PF01520.18	ATGCCTCTCTTCCATCGCCGCGATGTGCTGGCTGCTTTGAGCAGCCTCGCCGCCTTTGGCGGAGGCTCGAACGCAGCCTGGGCGCAGCAGGCCAAGAAATCGCTGGGTAAACCGATCCCGCCGCCGCGCCCCAAGCTGGTGGCGCTCGACCCCGGCCATGGCGGCAGGGACCCCGGTGCGCTGGGCGTGCGCGGCACGCAGGAGAAAGGCGTGGTCTGGGCCATTGCCGGCGAGCTGCGCCAGCAGCTCATGGCCGGCGGCCGTTACCGCGTGATGCTGACCCGGGCCGGCGACAGTTATGTGCCGCTGCGCGAGCGTGTGGCGCGCGCCCAGGCGGTCAGGGCCGATCTGTTCCTGTCGATCCACGCCGATTCCCATCCCGATCCGGGGGTGCGCGGC…	MPLFHRRDVLAALSSLAAFGGGSNAAWAQQAKKSLGKPIPPPRPKLVALDPGHGGRDPGALGVRGTQEKGVVWAIAGELRQQLMAGGRYRVMLTRAGDSYVPLRERVARAQAVRADLFLSIHADSHPDPGVRGASVYTLSDEATDREAAALAARENRADKVVSGVPLANQSDTVAAALVAMSQRGTLNDSCRLADTIVSTFGQNGVRLLPRTHRKAGFAVLTSPDIPAALVELGYLSNPSDERLLTVRQHQLALARALRASVD	263	0.454531	0.062454	N	Y	Y	Cytoplasmic	Unknown	Unknown			yes				Amidase	fig|1205680.3.peg.1657	69.4	278	70	2	1	263	1	278	6.6e-97	362.1	fig|1205680.3.peg.1657 N-acetylmuramoyl-L-alanine amidase (EC 3.5.1.28) [Reyranella massiliensis 521]	AHE99097.1|CBM50|	44.5	227	124	2	33	258	154	379	9.9e-43	177.2	CBM50	WP_092821089.1
GN2a__NODE_1741744_length_42794_cov_1.677337_29	Amidase_3	PF01520.18	3.1e-30	110.4	Amidase_3	PF01520.18	ATGGCCTTCCTCCGAAAGGTCGGAGTGGTCGCAACCGCCGCCACTGCGCTCCTCGTATGGCAGGGGGCAGGCCATTCCACCTGGGCCGGGCCCGCCGGCGGTGCCGCCAAGAGGCTGCCCAACCCGCTCTGCGATCGCGCAGCGTTTCGGATGGTGGTGGATGTGGGCCATACCGCCCAATCTCCTGGGGCGATGAGCGCCCGCGGCTTCGGAGAATACGACTTCAACCTCCGGCTCGCGACGCGCATCGAGCGGGACCTCGTCCACGCCGGCTTTGGCAGAACGGTTCTGCTGGTCACCGACGGGCCGACTCGAAAGGGACTCGCCGAACGCGTGGCGCGCGCCAATGCATTGGCACCCGATCTGTTTCTTTCGATTCACCACGATTCCGTGCCGGAC…	MAFLRKVGVVATAATALLVWQGAGHSTWAGPAGGAAKRLPNPLCDRAAFRMVVDVGHTAQSPGAMSARGFGEYDFNLRLATRIERDLVHAGFGRTVLLVTDGPTRKGLAERVARANALAPDLFLSIHHDSVPDSFLQRWQYEGTDHYFNDRFKGHSIFISNDNADVSGSLLFGQLMGEQLKARGLQYTAHYIEKFMGHRQRLLVDVKTGVYRYDQLIVLKNTQMPAVLLEAGSIINRDEELLMGSPDRQSAISAGVLDAVESFCAVRKPRQPDRARAAVAAKPALSPSAPTTQSATSIKPR	301	0.270373	0.291369	Y	N	Y	Unknown	Unknown	Cytoplasmic			yes				Amidase	fig|319017.3.peg.7278	47.5	263	134	1	9	267	11	273	8.2e-59	235.7	fig|319017.3.peg.7278 N-acetylmuramoyl-L-alanine amidase( EC:3.5.1.28 ) [Bradyrhizobium sp. WSM471]		NA	NA	NA	NA	NA	NA	NA	NA	NA	NA		TMJ95807.1
GN2a__NODE_1803713_length_1755_cov_0.558752_4	Amidase_3	PF01520.18	2.9e-17	68.1	Amidase_3	PF01520.18	TCGGTTCACGTCAATTGGATGGAGTCGCGGACGATTCGCGGGTTGGAAACCTTCTACGTTGGCCCTTCGGACGACCCCGCGACCCTCAAGTTAGCCAGCCGTGAAAACAAAGAGTCCGGCTATGCCCTCTCGGATTACAAGCAGATATTGGAAAAGATTTATCTCGATTCCCGGCGCGACGAGTCGCGTATGCTTGCTAAGAGCATTCAAACCGAGTTGTTTAACGGCCTCAAGCCGGTCAATCCGGTGCTGGCAAATCGCGGCGTCAAAACCGCGCCGTTTGTGGTTCTGGTGGGCACTCAGATGCCGGCGATCCTGGCCGAGGTTTCCTGCGTGTCGAACGAAGATGAAGTAAACTTATTGACAAAAGAAGAATACCGAGAAAACATCGCGAAGGCT…	SVHVNWMESRTIRGLETFYVGPSDDPATLKLASRENKESGYALSDYKQILEKIYLDSRRDESRMLAKSIQTELFNGLKPVNPVLANRGVKTAPFVVLVGTQMPAILAEVSCVSNEDEVNLLTKEEYRENIAKALIKGVRAYASTLNSSDKKGNY	154	0.600343	0.669494	N	N	N	Cytoplasmic	Unknown	Cytoplasmic			yes				Amidase	OFV82967.1	52.4	143	68	0	1	143	199	341	1.2e-34	154.5	OFV82967.1 hypothetical protein A2Y78_09575 [Acidobacteria bacterium RBG_13_68_16]		NA	NA	NA	NA	NA	NA	NA	NA	NA	NA		MSP37301.1
GN2a__NODE_1844930_length_1276_cov_0.545455_1	Amidase_3	PF01520.18	3.9e-52	181.7	Amidase_3	PF01520.18	ATGGAGACGATGCTCCACGCGGACGACGAGCGCGCGAACGAAGGTTCAAGAGCCGGGCCAAACAGCTCAGGGAGAAGCGTCCAGAACGTCGCGGCAAAAGATTCGAGCGGAAGTTCGCTTTCTCCCGCGCCGGGAGCAATTTCAAATAGCGCCATCGCCGGCTCAGTTGCAAGCGGCGCCCCACCGGCGGGAAGCAGTGCTGGCTCGACGGCGAAAAACTTGAAATCCAAATCCGCGAGGGCGCTTGGCAACCCGAAACCGGAACTGGTTCGGCCTTCGACTGTGCCGCTGCCCACGCGCGACGGGCAATCGACGCTGACGCGCGCGCTGGGGCTGAAGATTGGCCGGATCGTGATTGACGCGGGTCATGGCGGGCATGATACGGGGACGATCGGGCCA…	METMLHADDERANEGSRAGPNSSGRSVQNVAAKDSSGSSLSPAPGAISNSAIAGSVASGAPPAGSSAGSTAKNLKSKSARALGNPKPELVRPSTVPLPTRDGQSTLTRALGLKIGRIVIDAGHGGHDTGTIGPTGLMEKDLCLDVALRLGKIIQQRLPGAEVVFTRADDTFIPLEERTNIANDAKADLFLSIHANSSRDHAARGIETYYLNLKGSAEAMEVAARENASSQEGVHELQDLVKRIARTEKIDESRELAEDIQDSLAKRVEKSGKSIRNRGVRKAPFVVLIGADMPSILTEISFLSNPADERLLKQPEQRQKMAEGLYQGVASYLQSMNSVTVNLPAKPMGGRTGTAVPLEQSRNQN	364	0.914033	0.249526	N	N	N	Unknown	Unknown	Cellwall			yes				Amidase	fig|204669.11.peg.1234	66.7	243	80	1	98	340	462	703	1.5e-83	318.2	fig|204669.11.peg.1234 N-acetylmuramoyl-L-alanine amidase (EC 3.5.1.28) [Koribacter versatilis Ellin345]	QER41243.1|CBM50|	45.4	251	135	2	98	347	565	814	1.1e-52	210.7	CBM50	PYT48048.1
GN2a__NODE_1851277_length_4793_cov_0.938784_2	Amidase_3	PF01520.18	4.8e-44	155.3	Amidase_3	PF01520.18	ATGCCCCTCCCAGTAAAGCGTTGTTCGGTTCTCGCGTTTGTCTTCGCTTGCTTGGCCCTTACATCCTCAATTGCGATTGCTGCGGCCGAATGGCAGGTCATCAAGATAAACGGGCACGATTACCTGAGCGTAGACAACATTTCCAAGTTTTACGGCTTGCCCGCAGAAGTCGTCCCCTCCGGAGCGAAAATACAAACAGACACAACTGATCACCCGCTGGAGTTCGTCGGCGGCAGCAGGGAAGCCATCATTAACGGCGCTCGAAGTTGGTTGTGCTTTCCCGTGATCGAGCACGACGGAAAATCTCTGGTGTCGCGCACTGACGTAGCCAAAACCATTGAGCCGCTCGTGCGGCCGCATCGAGTTCCAGACGTGGGGAAGGTTCAGACGGTCGTTCTG…	MPLPVKRCSVLAFVFACLALTSSIAIAAAEWQVIKINGHDYLSVDNISKFYGLPAEVVPSGAKIQTDTTDHPLEFVGGSREAIINGARSWLCFPVIEHDGKSLVSRTDVAKTIEPLVRPHRVPDVGKVQTVVLDPGHGGHDKGQVSRYGAEKDFALDVARKLRPILQAKGLRVIMTREGDYFVPLEVRAKIANAARNSIFVSIHFNATNDDPNATGFEIFSFTPRGAPSTSDGSVTASSVNMQPGSSVDAQSLALSACIYHSLLGQLREYDRGIKRARFAVLRLTKVPAVLIEGGFLTERGESKLISNKDWRAKLAGAIGIGIENYQTLPIKKQPPMIVADYRRETKSAPVEPVNQEGSMKEADASLLQLVGRSALLSQPQTQPHTATPAPTASPESAP…	402	0.440529	0.292602	Y	Y	Y	Unknown	Unknown	Cellwall			yes				Amidase	fig|497964.5.peg.1410	40.1	299	175	2	29	327	9	303	5.1e-56	226.9	fig|497964.5.peg.1410 N-acetylmuramoyl-L-alanine amidase (EC 3.5.1.28) [Chthoniobacter flavus Ellin428]		NA	NA	NA	NA	NA	NA	NA	NA	NA	NA		PYK33555.1
GN2a__NODE_1872541_length_1533_cov_0.747875_1	Amidase_3	PF01520.18	2.4e-52	182.4	Amidase_3	PF01520.18	CCGCTCTACAGCCCGTACCGGCTGGTGATCGACTGCGTGCGCGTCCCCGCCGCGGTCGCCGCCGCAGCGATGACCGACAAGGTCCTGGCACGCACTCCCCTGGCTCGCCAAAGCACCGACCTGTCCCGCCACAGCGCCGCAGGCGCGGCGGCGGAAGGTGCGACGGCGGCCGCGGTTCCGCCGGCGCGCGGGATCCGCGAAGCCACGCTGGCCCTCCCCGCGCGCACGATGACGAACCCGTGGCTGCGCAAGCTGCCAGGGCGAACACCGCAGGCGACATCCCTCATCGCCCTGGCCCGCCAAAGCGCCGCAGGCGCGAACTCGGCCGCCGCGCTGAGCCCGGCGTCTGAGAACGCGGTCGCCAGCGTTGCCGTGCCGAAGACCACCGATCTCGGCCCG…	PLYSPYRLVIDCVRVPAAVAAAAMTDKVLARTPLARQSTDLSRHSAAGAAAEGATAAAVPPARGIREATLALPARTMTNPWLRKLPGRTPQATSLIALARQSAAGANSAAALSPASENAVASVAVPKTTDLGPVAPLPAAVPVPPLPRQSAGPSRQSAGGAAAEGATAGPPAALVAPPAHNATGGLSMARQLGLGVSRIVIDPGHGGHDPGAKGKGVTEAELVLDVALRLEKLLQKVPGVEVILTRRTDDFVQLPERTAIANREGADLFLSIHANASPSGQAHGIETYFLNFANNQSAAAVAARENAASTQAMGGLPDFVKAIALNNKLDESRDFALHVQRAMVERQKTSNRMLKDLGVKQAPFVVLIGANMPSVLAETGFVTNPQEAKLLKANAYRQK…	424	0.927356	0.109784	N	N	N	Unknown	Unknown	Cellwall			yes				Amidase	OFV87961.1	59.4	239	95	2	178	415	237	474	1.2e-63	252.3	OFV87961.1 hypothetical protein A2V74_01935 [Acidobacteria bacterium RBG_16_70_10]	BAU23344.1|CBM50|	49	243	121	3	179	419	549	790	1.2e-50	204.1	CBM50	OLC74029.1
GN2a__NODE_1912228_length_1062_cov_0.696068_2	Amidase_3	PF01520.18	2.3e-42	149.9	Amidase_3	PF01520.18	ATCGTGGGGTCGCCGTTGCGCGTGGTGCGCGGCGGCCAGAACACGCTGACCCGCTCGCGCATCGTGATCGAGCTCGCGAAGGGCGCGCAGACCCCGAAGCTCTACACGCTCGACGCGCCGTTCCGGATCGTCGCCGAGCTGCCGAAGCTGGCGCGCGCGAGCGCGCCCGCACCGGCGCCGAAGCCCTCGATGCCGGCCGTCTCGTCCGCTCCGCCGCCCAACGGGGCCGAAGTCGCGCCGCCCGGTGTGGTGCAGCCCGACTGGGACAAGCGCGCGGTGCGCCGGATCGCGATCGACGCGGGCCACGGCGGCAAGGACCCTGGAGCCCTCGGCGTGGATCTGCGCGAGGCGAGCGTGGTGCTCGCAATCGCGCGCGAGCTGCGCACGCAGCTCGTCGGG…	IVGSPLRVVRGGQNTLTRSRIVIELAKGAQTPKLYTLDAPFRIVAELPKLARASAPAPAPKPSMPAVSSAPPPNGAEVAPPGVVQPDWDKRAVRRIAIDAGHGGKDPGALGVDLREASVVLAIARELRTQLVGRGFEVVMTRDQDVFLPLGTRTDVANKHDVDLFLSVHANAAKSRKLTGVETYLLDTSYDRQTARVAARENGTSVRELSDLHMLLASLKLGNNERYAAQYANLVQSSLIRRLRKDYVQTVDLGVKRGPFLVLFQADMPAILVEVGFVSNPAEGARLGSHEFARAAAEGIADGVSAYREQQERRIVARR	319	0.486605	0.05982	N	N	N	Unknown	Unknown	Cellwall			yes				Amidase	AMV72053.1	41	312	167	5	6	307	259	563	1.2e-47	198.7	AMV72053.1 N-acetylmuramyl-L-alanine amidase [Desulfuromonas sp. DDH964]	QJP07444.1|CBM50|	40.1	222	122	6	96	307	179	399	1.6e-26	123.6	CBM50	TDJ09866.1
GN2a__NODE_1956660_length_2589_cov_0.491491_3	Amidase_3	PF01520.18	6.2e-31	112.7	Amidase_3	PF01520.18	ACTCCGCAACCCACCCGCGATGGGCAAGCAACACTGACGCGCGCGCTGGGCCTGAAGATCGGGCGCATCGTGATTGACGCCGGTCATGGCGGCCACGACACGGGAACTATCGGACCAACGGGATTAATGGAAAAGGATCTTTGTTTGGACGTAGCCCTTCGGTTGGGCAAAATTGTTCAGCAAAAGCTGCCCGGCGCGGACATCGTTTTCACACGCTCCGATGACACGTTCATTCCGCTCGAAGAGCGCACCCACATCGCCAATCAGCACAAGGCGGACCTGTTCCTCTCCATCCACGCCAACTCGGCCCGCAATCCGACGGCGCGGGGCATCGAGACCTACTTCTTGAGCTTTGCCCGCAACGCCCACTCCGAGGAAGTGGCCGCCCGCGAGAACGCG…	TPQPTRDGQATLTRALGLKIGRIVIDAGHGGHDTGTIGPTGLMEKDLCLDVALRLGKIVQQKLPGADIVFTRSDDTFIPLEERTHIANQHKADLFLSIHANSARNPTARGIETYFLSFARNAHSEEVAARENAAARHGHFTAALLDELRRDDAMSVVDLFAPVVRRVARRVERHSSDFRYSRR	183	0.229515	0.079186	N	N	N	Unknown	Cytoplasmic	Cellwall			yes				Amidase	OGR00735.1	52.7	146	66	2	3	146	187	331	8.3e-30	138.7	OGR00735.1 hypothetical protein A2505_00480 [Deltaproteobacteria bacterium RIFOXYD12_FULL_55_16]	AUW32987.1|CBM50|	45.7	127	65	3	14	140	36	158	1.4e-19	99.8	CBM50	PYX94525.1
GN2a__NODE_1957214_length_1272_cov_0.557776_1	Amidase_3	PF01520.18	1.1e-28	105.3	Amidase_3	PF01520.18	GTGACAACTCGCGCGATTGCTATCGCCGGTACAGTGGCCTGCGCGACGCTGTGCGCCTCGGGTGGCATAGCCAGCGAGCGCAAGGTATCCGTTGCGCCCGTCGAGACACCGACGGTTGCGACCGATATGCGTATCGGTGGCGACGACAAGCAGACCCGTTTTGTAATCGACCTGAATCGTAAGATCGATCTGGCCGCGTTTACTCTCGCCGATCCGTACCGTGTGGTGGTGGACCTGCCACAAATCACTTTCAAGCTGCCCGCCAAAGCCGGCGAGCAAGCGCGCGGCCTCGTGAAGGCGTTCCGTTACGGACTGATCATGCAGGGCGGCTCTCGCATTGTGCTCGACACCAAAGGGCCGGTGCGAATCGAAAAAGCTTTTGTGCTCGATGCAGCGGAG…	MTTRAIAIAGTVACATLCASGGIASERKVSVAPVETPTVATDMRIGGDDKQTRFVIDLNRKIDLAAFTLADPYRVVVDLPQITFKLPAKAGEQARGLVKAFRYGLIMQGGSRIVLDTKGPVRIEKAFVLDAAESQPARLVLDLAVTDRASFMRNIALENHRARTAAVKPGDTPPKMDGDTRPLIVIDPGHGGIDNGTKGSGGELEKDVVLAFAQTLREKLESAGKYRVAMTRSDDTFVPLAERVRFARARNAALFISVHADALPRSEGQAEGATVYTLSENASDAEAARLAEAENKADVIAGVDLTAEPNDVANILVDLAQRETKAFSVQFAHT	334	0.093032	0.050406	Y	N	Y	Unknown	Cytoplasmic	Cellwall			yes				Amidase	fig|1187851.3.peg.769	63.9	294	106	0	39	332	40	333	1.9e-101	377.5	fig|1187851.3.peg.769 N-acetylmuramoyl-L-alanine amidase (EC 3.5.1.28) [Rhodovulum sp. PH10]		NA	NA	NA	NA	NA	NA	NA	NA	NA	NA		MSP32826.1
GN2a__NODE_1962741_length_1248_cov_0.379769_1	Amidase_3	PF01520.18	4.9e-41	145.6	Amidase_3	PF01520.18	CTCCCAGTGAAACGATGGTTCGCGGTTGCGTTCCTCGCTTTCGCCGTCGCAATATCACAAGAACCCGCACTCGCAGCGGATGATTGGCACATCATCAAAGTCAGCGGTCAGGATTATCTGAGCGTCGATAACATCTCGCGGTTTTACGGATTACCCGCAGGCATTTCCGGATCGGGAGAGAAAATAGATTTCGAGACGGTGAAGAATCCGCTGGAATTTGTCAGCGGCAGCCGTGAGGTGATAATCAACGGCGCGCGGAGTTGGCTGTGTTTTCCTGTGATCGAACAGGATGGAAAGCTTCTCGTCTCGCGCACTGATGTAGCTAAGACCATCGAGCCGCTGGTACGCCCGCACCGTGTTCCAAACGTCGGCAAAGTCCAGACTGTCGTTGTGGACCCA…	LPVKRWFAVAFLAFAVAISQEPALAADDWHIIKVSGQDYLSVDNISRFYGLPAGISGSGEKIDFETVKNPLEFVSGSREVIINGARSWLCFPVIEQDGKLLVSRTDVAKTIEPLVRPHRVPNVGKVQTVVVDPGHGGYDKGQVSRYGYEKDFALDVARKVRPLLLSKGLRVIMTREGDYFVPLEVRAQIANKARDSIFVSIHFNATNDDPNATGFEIFSFTPRGAPSTSDGAVAPSALSTQPGSTVDAQSMALSACIYHSLLGHLPEYDRGIKRARFAVLRLAKVPAVLIEGGFLTEKGECKLIAQKDWRARLAHAVGVGIESYRALGIKKQPPMLVADYRKQTKSEPPEAVIQEGELKEPDLSLMELVGKSKFLPPQQTSTPRVSLESAPIVP	394	0.218288	0.095247	Y	Y	Y	Unknown	Unknown	Cellwall			yes				Amidase	fig|452637.4.peg.608	40.2	254	148	3	77	327	3	255	1.1e-39	172.6	fig|452637.4.peg.608 N-acetylmuramoyl-L-alanine amidase (EC 3.5.1.28) [Opitutus terrae PB90-1]		NA	NA	NA	NA	NA	NA	NA	NA	NA	NA		KAF5408431.1
GN2a__NODE_1962927_length_1983_cov_0.871106_1	Amidase_3	PF01520.18	1.5e-44	157	Amidase_3	PF01520.18	ATGCCCCTCCCATTGAAGCGTTGGCCGGTTCTCGCGTTTTTCTTCGCTTCCTTGGCCCTTCCGTCCTCAATCGCGATTGCTGACGGCGAGTGGCAGGTAATCAAAGTAAACGGGCACGATTATCTAAGCGTGGACAACATTTCCAAGTTTTACGGCTTGCCCGCAGAAGTCGTCCCCTCCGGAGCGAAAATACAGGCAAACACAACTGATCGTCCGCTGGAGTTCGTCAGCGGCAGCAGGGAAGCGATCATCAACGGCGCTCGAAGTTGGTTGTGCTTTCCCGTGATCGAGCAGGACGGAAAATCGTTGGTAACGCGCACTGACGTAGCCAAAACCATCGAGCCGCTCGTGCGGCCGCACCGAGTCCCAGACGTGGGCAAGGTTCAGACGGTCGTTCTG…	MPLPLKRWPVLAFFFASLALPSSIAIADGEWQVIKVNGHDYLSVDNISKFYGLPAEVVPSGAKIQANTTDRPLEFVSGSREAIINGARSWLCFPVIEQDGKSLVTRTDVAKTIEPLVRPHRVPDVGKVQTVVLDPGHGGHDKGQVSRYGAEKDFALDVARKLRSILQAKGLRVIMTREGDYFVPLEVRAKIANSARDSIFVSIHFNATNDDPNATGFEIFSFTPRGAPSTSDGNVAARSFNMQPGSSVDAQSMALSACIYHSVLGQLREYDRGIKRARFAVLRLTKVPAVLIEGGFLTERGESKLISNKDWRAKLAGAIGVGIENYQALPVKKQPPTLVADYRRQTKSAPVEVVAQEGGVKEADASLLELVGRSAFLSQPQTSTPAPTASLESAPIVP	398	0.488666	0.120413	Y	Y	Y	Unknown	Unknown	Cellwall			yes				Amidase	fig|452637.4.peg.608	40.2	254	148	3	79	329	3	255	3.9e-40	174.1	fig|452637.4.peg.608 N-acetylmuramoyl-L-alanine amidase (EC 3.5.1.28) [Opitutus terrae PB90-1]		NA	NA	NA	NA	NA	NA	NA	NA	NA	NA		PYK33555.1
GN2a__NODE_2024083_length_2314_cov_0.858641_1	Amidase_3	PF01520.18	3.1e-33	120.1	Amidase_3	PF01520.18	GTGTGGAAAAAACAGAACGCCATGAACTTGAAATTCTGCACACCCGCGGTCCTGCTCAGCCTGGCTCTTGTATTCACCGCCAAAGCGGCGGCGGGCGAGACCTACGTTGTCGCGATCGACGTCGGACATACGAAGGCCAGTCCGGGCGCGATCAGCGTTACGGGCCGGCCTGAATACGAATTCAACCGGGAGATCGCCCGGCAGCTCGAAGAGCGATTGAAGGAAATGAACAAGGACGGCGGCGCAACAATCAAGCCGTTCATTATTTCCTCCGAGAAACCGATGGCGCTGCCGGCCCGGACGAAAATCGCGGTGAGCAAGAACGCCGACCTGTTTGTCTCGATCCATCACGACTCGGCCCAGGATAAATACCTCGAGGAGCGGGAGGTGAATGGGAAG…	MWKKQNAMNLKFCTPAVLLSLALVFTAKAAAGETYVVAIDVGHTKASPGAISVTGRPEYEFNREIARQLEERLKEMNKDGGATIKPFIISSEKPMALPARTKIAVSKNADLFVSIHHDSAQDKYLEEREVNGKEERFTNEFSGYSVFVSRKNPRYDESLDVARRIGRAMQTNGFKFARHHHEQISGENRPFADEAAGVYAFDDLVVLKTAAMPAVLVECGVIVNPKEEQALLTKERQAAIIAAINRKLASANEFLAAVSAKISHYLSPQIYKSIFSGQK	279	0.090465	0.107651	Y	Y	Y	Cytoplasmic	Unknown	Unknown			yes				Amidase	fig|596152.3.peg.1461	45.8	214	112	1	37	250	40	249	5.1e-39	169.9	fig|596152.3.peg.1461 Cell wall hydrolase/autolysin [Desulfovibrio sp. U5L]		NA	NA	NA	NA	NA	NA	NA	NA	NA	NA		PYI91770.1
GN2a__NODE_2026059_length_1292_cov_0.235696_1	Amidase_3	PF01520.18	1e-43	154.2	Amidase_3	PF01520.18	ATGGCCGGCTGGCTTCTGATCGCGGCTCTCGTCTATCTCTCCCTTCCGGCGAAGGTGGGGAGTCCGGTCACGGCTCGCGCCGAAGCGCCGGTGTCCGCGAAAGATCGAGGAGCGCCGTCCGAGGCACCGCAGACCACCGAGGCATCACACGCCACCGAGGCGCCGCTGGCCGCCGAAGCGCCGGAGGCCGCGCCGCGACGCCTCGCGCGGACCGTGCTCCCGCTCCCGATCAAGCGCATCGTGCTCGACCCGGGCCACGGCGGCGCCCAGGCCGGCACCCTGGCGGAGTCGGGCGCGAGCGAGAAGGAGATCACGCTCGACCTAGCGCTCCGGCTCCGCCGGCTGCTGCAGGACGCCTCGTTCGAGGTGCTCCTGACGCGCGAGGCGGACGTGACCATG…	MAGWLLIAALVYLSLPAKVGSPVTARAEAPVSAKDRGAPSEAPQTTEASHATEAPLAAEAPEAAPRRLARTVLPLPIKRIVLDPGHGGAQAGTLAESGASEKEITLDLALRLRRLLQDASFEVLLTREADVTMSLEQRVAFANARRADVFVSIHVNWISRRDVRPVETYHVGPTDDPAVLKLAGAENRESGYSLGAYRRLLERIYLDARRDESRALAGAINAELYRALRAVNPGLENRGVKMAPFAVLIGTEMPAILVEVSCLSNEKEAQLLTTDDYRARIAAALLEGIRSYSRQLDGVAKKEG	304	0.097981	0.055159	Y	Y	Y	Unknown	Unknown	Cellwall			yes				Amidase	OFV82967.1	54.8	230	103	1	64	293	112	340	6.7e-61	242.7	OFV82967.1 hypothetical protein A2Y78_09575 [Acidobacteria bacterium RBG_13_68_16]		NA	NA	NA	NA	NA	NA	NA	NA	NA	NA		TMB71327.1
GN2a__NODE_2074704_length_1129_cov_0.417659_1	Amidase_3	PF01520.18	6.9e-50	174.4	Amidase_3	PF01520.18	ATGGCCGCCGCTAGCTCAATGAATTTTCGACGTCCAATTTCGATGACCATCCTGGCCGGTTTTCTGGCCGTCGCGGCTTTGGCCCGCGGGCAGTCGGGTTCCACGATTGTGATTGATGCCGGTCACGGCGGATTCGATCGCGGCGGTGTTCCCGGCCAGCGCATCTCTGAGAAAGACAAGACGCTCGACGTGGCGCTCCGCCTCCGGCGAATCCTGCAGGCCGGCGGATACCGGGTGGTCATGACCCGCGATAGTGATGTCTTCATTCCCCTGGGCACGCGGACCGCGATCGCGAACCAGTATCGCAACGCGAGTTTCGTTTCGATTCATTTCAACTGTTCCACGCGCGCGGGGGCCAACGGGATCGAGACCTATTATTACCGGAGCGACAGCGCGGCC…	MAAASSMNFRRPISMTILAGFLAVAALARGQSGSTIVIDAGHGGFDRGGVPGQRISEKDKTLDVALRLRRILQAGGYRVVMTRDSDVFIPLGTRTAIANQYRNASFVSIHFNCSTRAGANGIETYYYRSDSAALAASIHRNVVAGAPTENRGIRRRGFFVLRRTAIPSVLVECGFLTNPTEGRLAQTDSYRQKLAEQIARGIRRQPPPFNRPLTSSLSTAGLYGPQASNAANNRDFVKAEAVRERSSGKSRHRKSSKTTHHTSSKKKKSSSDDDDAPKKKKSKKKKSED	289	0.887469	0.243369	Y	N	N	Unknown	Unknown	CytoplasmicMembrane			yes				Amidase	fig|497964.5.peg.3753	57.4	169	71	1	35	202	13	181	5.3e-47	196.4	fig|497964.5.peg.3753 N-acetylmuramoyl-L-alanine amidase (EC 3.5.1.28) [Chthoniobacter flavus Ellin428]	ASN72389.1|GH73|	42.5	167	94	1	38	202	6	172	3.7e-27	125.6	GH73	PYI92950.1
GN2a__NODE_208088_length_1846_cov_0.482899_2	Amidase_3	PF01520.18	2.2e-33	120.6	Amidase_3	PF01520.18	TTGCTGTCGTCAGGAAGAAAATTCGCTCGCTCGGGCTTTGGCGCGTGGCGCCGCCGCTGCACCATCATCGCCGCGATGGTGGCGTTGGTGTTGCTGCCGATCGAGCCGAGCTGTGCCGGCTGGCTGTCGGATGTCTTCAAGAGTTCGTCAAAGCAGGGCAAATCGTCAAAGCGCGTCGCGCCAAAGCGAGCCACCCTGGTGAGGCCTGCCGCGTCACAAAGGCGCCACAGCGTAAAGCTGGCCGCGCTCGGGCCGGCCGGCTTGAACCTTTCCGCTTTGAACCCGGCCGCAACCAGGTGCGAGCCTTCGAAATTCCGGATCGTTCTGGATGTGGGACATACCGCCCAATCGGAAGGCGCGATCAGTGCCCGCAACGTCGCGGAGTTCGTGTTCAATCTG…	MLSSGRKFARSGFGAWRRRCTIIAAMVALVLLPIEPSCAGWLSDVFKSSSKQGKSSKRVAPKRATLVRPAASQRRHSVKLAALGPAGLNLSALNPAATRCEPSKFRIVLDVGHTAQSEGAISARNVAEFVFNLRLAQRIEEKLKAEGFAETKLLLTEGKARSSLVRRVAAANNLPANLFLSIHHDSVPNKFLEDWEFEGKKSHFSDRFSGYSVFVSHNNADFRTSLSFAELLAKEMKAQGMQYAEQYTQPIMGRYRHPLLNKETGVYSYDELVVLRKTRMPAVLLEAGSIINRDEELRMNSSERRDIISSGVTAAVKEFCEPRWGILGPL	330	0.120509	0.283957	N	N	Y	Unknown	Unknown	CytoplasmicMembrane			yes				Amidase	fig|335659.3.peg.6905	64.4	225	80	0	99	323	47	271	2.5e-77	297.4	fig|335659.3.peg.6905 N-acetylmuramoyl-L-alanine amidase( EC:3.5.1.28 ) [Bradyrhizobium sp. S23321]		NA	NA	NA	NA	NA	NA	NA	NA	NA	NA		SIO61872.1
GN2a__NODE_211472_length_3125_cov_0.434421_2	Amidase_3	PF01520.18	1.5e-41	147.2	Amidase_3	PF01520.18	TTGGCGAGCCGCGCAAATCACCTTGTTTTGCTGGGATGTGGCCTATTGTGCGCCGCAGCATTGCTGTGTGGCTCCAGCACGGCCCAAGCGCAGGTTTATCAAGGACCGGCTCCTCAAGCCGCCATTCCGAGCCCGGCGGGGGTATCGAATTTCCCGATCGCGTCTGACGCTCGCCTGGCCGGCGATGCCAAACAGACCCGTTTCATCCTCGATCTCGACAAGGCGGTCCAGTTTCGGGCCTTTGCCCTGGCGGACCCGTATCGTGTGATCGTCGATCTTCCCCAGGTCAGTTTTCAGCTTCCGGCCGGAGCCGGTGTCGCTGGGCGGGGATTGGTCAAGGCGTTCCGCTACGGTCTTGTGATGCCGGGCGGATCGCGGATCGTGTTTGACCTGACCGGA…	MASRANHLVLLGCGLLCAAALLCGSSTAQAQVYQGPAPQAAIPSPAGVSNFPIASDARLAGDAKQTRFILDLDKAVQFRAFALADPYRVIVDLPQVSFQLPAGAGVAGRGLVKAFRYGLVMPGGSRIVFDLTGPAKIAKSYVLEAANGQPPRLVLELEEVDRTAFVQSLPPENRPELRPAIAEANAAAAQPDAPAAPKPAPGPPDKRPVVVIDPGHGGVDNGTQAGGGDIMEKNLVLGFGLALRDRIEKSGKYRVVMTRTDDTFIPLGDRVKIPRNESAALFVSIHADALPRGEGDAQGATIYTLSDKASDSEAERLADAENKSDAIGGVSLADEPTEVADILIDLVQRETKTFSNRFARVLMGEMKNTVRMHKHPLKSAGFRVLKAPDVPSVLVELGY…	441	0.560534	0.189883	Y	Y	Y	Cytoplasmic	Unknown	Cytoplasmic			yes				Amidase	fig|224911.1.peg.4306	76.3	438	94	3	1	438	1	428	9.2e-176	624.8	fig|224911.1.peg.4306 N-acetylmuramoyl-L-alanine amidase (EC 3.5.1.28) [Bradyrhizobium japonicum USDA 110]	AZD58582.1|CBM50|	40.7	226	127	4	209	430	49	271	1.8e-33	147.1	CBM50	WP_065729577.1
GN2a__NODE_2168377_length_2779_cov_6.505267_2	Amidase_3	PF01520.18	1.1e-23	89	Amidase_3	PF01520.18	GTGGCACTCGACGCTTGGAGCCAGAGCAATCATTTGGGCACGCCTCGCCCGCTTCTGTCCGCGACCGGTTTCACCTTGGAACTGCACACGACAAACGGGGTGATTGCCTTGACTGCGGGCAGCAATCTGGCGCGGTTCAATGGATTGACCTGTTGCCTGGGATACGCACCCCGCTACCGCAACGGGCAATTCGTGGTTCACGTTCTCGACGCCGAAAAGAATGTCCGCCCTTTAGCCGGTCTTGATGCGCCCTGCCTCCCGGTCAATTCCACGGTCGTGATCGATGCCGGCCACGGTGGAGAAAATGCCGGCACCCGGTGTGTTCTGGACAGCCACTTTGAGAAGGAATTCACCCTGGACTGGGCGCTTCGCCTCAGGACCGTGCTGGCGAGCAATGGT…	MALDAWSQSNHLGTPRPLLSATGFTLELHTTNGVIALTAGSNLARFNGLTCCLGYAPRYRNGQFVVHVLDAEKNVRPLAGLDAPCLPVNSTVVIDAGHGGENAGTRCVLDSHFEKEFTLDWALRLRTVLASNGWNVVLTRTNDVDVSLADRVARAERLNASVFVSLHFNSAFPRQDQSGIETFCLTPAGLPSTLARDSEDDASRVFPNNAYDDQNLQYAVRLHRALVETQSRDFPANFSAAAQTIPCCRIKNSLLRRSVS	260	0.720523	0.133557	N	N	N	Unknown	Unknown	Cellwall			yes				Amidase	fig|320771.5.peg.1205	48.9	227	113	2	8	232	42	267	2e-53	217.6	fig|320771.5.peg.1205 N-acetylmuramoyl-L-alanine amidase (EC 3.5.1.28) [bacterium Ellin514]	AYJ76152.1|CBM50|	44.4	81	41	2	92	170	4	82	1.7e-07	60.1	CBM50	PYJ97420.1
GN2a__NODE_2168818_length_1292_cov_0.506405_2	Amidase_3	PF01520.18	1.1e-27	102.1	Amidase_3	PF01520.18	GTGACGCGGGTCGCGGTTGAAGTTTCCTCGGGGTTCCGCTACAAGTTCGATCGCCTGAGTAACCCGGACCGCCTGTTCTACGATATCCAGGGCGCCCGGCCCAACATGGCTCCGAAAGGCACGCGTTCGATTGTCGTGGGCGACGGGCTGCTCAGGCAAATCCGCGTGGCTGAGACGCAACCGGGCGTCACGCGCATCGTGCTCGATCTGGAGCAATCCGCCACCGTTTCGGCATCGCAGCTTTCGAGCCCCGACCGGCTGATTATCGAGCTGCGAGCGCAAGATCGACCGTTGCCGCCCGCCACTCCCAGCGTCACCGGCAGAAAAGAGCTGACCAGTCCTCCGCCCCCGGAAATTGCGGCCGCTGTTCTCGTGAGTGAGCCTTTGAAGAAGCCGGAG…	MTRVAVEVSSGFRYKFDRLSNPDRLFYDIQGARPNMAPKGTRSIVVGDGLLRQIRVAETQPGVTRIVLDLEQSATVSASQLSSPDRLIIELRAQDRPLPPATPSVTGRKELTSPPPPEIAAAVLVSEPLKKPEPRTFVAPPSQPSATLAAIEPIVPPTLAAFSKDVRPPAIPASLRREVVPPPPAPEPAKTAPLADALPAKRNTGGDRSLVRALGLKLGRVVLDPGHGGHDVGTHGPSGLYEKDLVLDISQRLGALIDERLGSEVIYTREDDTFIPLEERTRIANERKADLFLSIHANSSPLRSAAGVETYILNFTTSRAAMDLAARENAVSDRSIFDLQELLQKIALR	349	0.292163	0.146153	N	N	N	Unknown	Cytoplasmic	Cellwall			yes				Amidase	fig|234267.13.peg.4802	44.5	357	189	2	1	348	37	393	2.9e-68	267.3	fig|234267.13.peg.4802 N-acetylmuramoyl-L-alanine amidase (EC 3.5.1.28) [Solibacter usitatus Ellin6076]	AUW32987.1|CBM50|	45.9	133	67	2	205	337	31	158	1.7e-21	107.1	CBM50	MSV35871.1
GN2a__NODE_2257260_length_9993_cov_0.800344_6	Amidase_3	PF01520.18	3.6e-32	116.7	Amidase_3	PF01520.18	ATGATCCGCTATTGGCGCAGGATTGCGTTATCGCTCGCGGCCGTCTTGGCCATGCTGCCGGTCAGCATTGTCCGCGCCGAACTGCCCGACAACTCCGAGAAGTCAGGCGCGGCGAGCTGCGCTCGTCCGGACTTTCGCGTGGTGCTCGACGTTGGTCACACCGCGAAGTCGCCCGGGGCTAAAAGCGCGCGCGGAGTGGACGAATTCGATTTCAATTTGCGGCTAACCCGGCAGATCTATCAGGCGCTCCGCGAAGCTGGCTTCACCAGGACCGTCCTTATGGTGAGCGAGGGACGGGCCAACAAGAGCCTGTACGCGCGCGTGGCGCGCGCCAACGAGCTCTCGGCAAAGCTGCTGCTGTCCATCCACCATGACGCGGTGCCCGATCGTTTTCTGGAG…	MIRYWRRIALSLAAVLAMLPVSIVRAELPDNSEKSGAASCARPDFRVVLDVGHTAKSPGAKSARGVDEFDFNLRLTRQIYQALREAGFTRTVLMVSEGRANKSLYARVARANELSAKLLLSIHHDAVPDRFLEKWEYNGKKEAFSDRFKGHSIFVSDDNLDPKDSLLFASMLGQQLKARGLQYTPHYTESFMGRWRRTLLDADAGVYRYDTLFVLKKTQVPAALLEAGSIANRDEELLMASPERQQLISAAVVDAVDSFCVTQSNKPAPQIAQRSKARHGLSAHSHRRTRERTATLRR	298	0.307467	0.072847	Y	Y	Y	Cytoplasmic	Unknown	Cytoplasmic			yes				Amidase	fig|1144344.3.peg.2049	54.7	232	105	0	29	260	41	272	1e-61	245.4	fig|1144344.3.peg.2049 N-acetylmuramoyl-L-alanine amidase [Bradyrhizobium sp. YR681]		NA	NA	NA	NA	NA	NA	NA	NA	NA	NA		TMJ26984.1
GN2a__NODE_319955_length_1576_cov_0.414433_1	Amidase_3	PF01520.18	2.8e-34	123.5	Amidase_3	PF01520.18	GAGAAGGAGTACGCCCTCGATGTCGCCCGCCGATTGCGTCCGCTCCTGGTCGCCAAAGGGTTCAAGGTCATCCTGACGCGCGAGAACGACGTTTTTCTTCCACTCGAACTTCGCGCCCGCATTGCCAACCAGACGCGCGACTCCATTTTCGTCAGTGTCCATTTTAACGCCACCGCCAACCGCGACGCGACTGGCTTCGAGATTTTCTCCCTCACGCCGCGGGGCGCTCCCTCGACCGGGGACAATGCACTCGCCCTGAGTTTCGCCAACATGCAGGCCGGCAGCGCCGTCGACGCGCAGAGCTTCGAGCTTTCCGCCGCCGTGTATCATTCCATGCTCGGCCACATCTCCGCGTTCGATCGTGGAATAAAGCGCGCCCGTTTTGCTGTGCTGAGACAG…	EKEYALDVARRLRPLLVAKGFKVILTRENDVFLPLELRARIANQTRDSIFVSVHFNATANRDATGFEIFSLTPRGAPSTGDNALALSFANMQAGSAVDAQSFELSAAVYHSMLGHISAFDRGIKRARFAVLRQTKIPAILVEGGFLSQANDSKSVANPAWRGKLAEAISAGIENYRDVTEKRQRPMLAADYRAQAAGGITVLSLAQPPARLESSTALGVIAISNPEAEPEHER	233	0.126014	0.06638	N	N	N	Unknown	Unknown	Cellwall			yes				Amidase	fig|497964.5.peg.1410	44.3	176	96	1	1	176	130	303	7.8e-33	149.1	fig|497964.5.peg.1410 N-acetylmuramoyl-L-alanine amidase (EC 3.5.1.28) [Chthoniobacter flavus Ellin428]		NA	NA	NA	NA	NA	NA	NA	NA	NA	NA		PYJ07574.1
GN2a__NODE_37626_length_2950_cov_0.830329_3	Amidase_3	PF01520.18	4.2e-48	168.6	Amidase_3	PF01520.18	ATGTTCTGGCGAAATTCTCGCGCGCCAAAAGGCGAACGGTCCCTCCTCGCCTGGCTCGGCCTTTTGCTTATGGCCGTGTCGTTCGTCTGGCTGCAAGTCACGGCCATTCCGCGATCGCTAACGCGACTCGAACCACCGCCGCCGCCACCCTCGCCCTTTGCGGTTGTCGTAATCGATCCCGGTCACGGCGGCCAGGATTCCGGAACGATGAAATCGGGCCTGATGGAAAAGGAGCTGGCCCTTGATGTGGCCCACCGCGTCGAGCGCAATCTGCAGGTCCGCGGTATCGTCGCCGTGATGACCCGTGCAGACGACAGCTACGTTTCGCTCCAGGACCGGGCGACCATCGCGAACAGCCAGCCCGAATCTGTTTTCGTGAGCATTCATTTCGACGAAGCC…	MFWRNSRAPKGERSLLAWLGLLLMAVSFVWLQVTAIPRSLTRLEPPPPPPSPFAVVVIDPGHGGQDSGTMKSGLMEKELALDVAHRVERNLQVRGIVAVMTRADDSYVSLQDRATIANSQPESVFVSIHFDEAGRSAATGIETYYAAHPISFPDRVASWLPFLERTSSEPPNVESQTLAAFIQESAVARTQAMNRGIRPQQFFVIANVHHPAVLVEGGFLTNKDDAIRLTNAEYREQMAAGIVEGILQYRDTLLDKRTPVAVDLP	265	0.12691	0.266062	N	N	N	Unknown	Unknown	Cellwall			yes				Amidase	fig|497964.5.peg.3527	46.5	200	105	2	53	252	61	258	3.2e-43	183.7	fig|497964.5.peg.3527 N-acetylmuramoyl-L-alanine amidase (EC 3.5.1.28) [Chthoniobacter flavus Ellin428]		NA	NA	NA	NA	NA	NA	NA	NA	NA	NA		PYI91362.1
GN2a__NODE_386108_length_1746_cov_0.589538_1	Amidase_3	PF01520.18	1.9e-43	153.4	Amidase_3	PF01520.18	GAGTTCGTCAGCCGCGCGCTGTCGCTGATCTACGACGTGCGTCTCGACCTGCGCAAGCCATCGCGGCTGCTGATCGTCGGCGACCTGCGCGTGCCGCGCATCACGGTCCGCTACGATCCGCTCGGCGCCGCGGGACGGCTGACCATCGACGCGACGCCGCGCGCGACCGCGACGGTCACGCAGGAAGCCGAGCACCTGACGATCAAGTTCGACGCCGACGCGCTCGACACGCCGAACCCGCCGATGCCCCCGACCGCGTCTCCCGGCCTGGTCCTCGGCGTCCGCCTCGTCGACGCGACGACGATGGCGGTGGATCTGGGGCCGCGGTTCGCGGGGTTCAGGGCGACGACGCAGCCGGCCGACACCACCGCGCGCGTGGTGATCGATCTGGTGGCGGCG…	EFVSRALSLIYDVRLDLRKPSRLLIVGDLRVPRITVRYDPLGAAGRLTIDATPRATATVTQEAEHLTIKFDADALDTPNPPMPPTASPGLVLGVRLVDATTMAVDLGPRFAGFRATTQPADTTARVVIDLVAAQTDAPAVAIPVPAPPPPPELPPSFGQLVSAFRTIAIDPGHGGDDEGVRSADGAKEKDLTLAIARRVKGAIEARLGLRVLLTREDDRSVPVDERTSVANNNKADLFISLHANGSMRTSASGAAIFVAAFDRDAAQAAAGGAERVPAFGGGSREIELVPWDLAQTRHLDQSAAFADLLQQALHEHMAMAARPVDRAPLRVLESANMPAVLLEMGYLTNAEQAKQLAGDGLQNAIVQALFDAIVKFRDSLPGGGAH	386	0.16967	0.058778	N	N	N	Unknown	Unknown	Cellwall			yes				Amidase	OGF58996.1	43.4	219	115	3	166	377	275	491	5.6e-36	160.2	OGF58996.1 hypothetical protein A2Y62_21160 [Candidatus Fischerbacteria bacterium RBG_13_37_8]		NA	NA	NA	NA	NA	NA	NA	NA	NA	NA		PYR36723.1
GN2a__NODE_437698_length_1825_cov_0.400235_1	Amidase_3	PF01520.18	1.9e-27	101.3	Amidase_3	PF01520.18	ATGGCTTGCACATTGCCGACTTCCGCGGCGCTGATCAGCGCCGGCGAGCTGATGCTCGGGCGCATGCCGATCGTGCGCAACGTCTATCAGGGCCTGAAGCAGATCTTCGAGTCGGTGGTGACGGCCTCGACGCCGACCCAGGGCTTCCAGAAGGTCGGCCTGATGGAGTTCCCCTCCAAAGGCATCTGGTCGCTGGTGTTCGTGACCGGGGATGCAGCCGAGCAGATCACGAGCGAGATCCCCGGCGAGGACCTGATCAGCGTGTTCATGCCGACGGGCATGCTGCCGCCCTCCGGCTTCGTGTGCTTCGTGCCGCGCTCGACCGTGATTTCCGTCCACATGAGTGTCGAGGACGCGGCCAAGATCATCATCTCGGCCGGCATGGTGAACCCTGAGACG…	MACTLPTSAALISAGELMLGRMPIVRNVYQGLKQIFESVVTASTPTQGFQKVGLMEFPSKGIWSLVFVTGDAAEQITSEIPGEDLISVFMPTGMLPPSGFVCFVPRSTVISVHMSVEDAAKIIISAGMVNPETQARLQDLGFYTGLVDGHFGLQTHNGLMSYQREYGLSPDGICGPETLRSLYFLGSRVSGGSPHAIREEELVRRSGPRLSGKRIIIDPGRGGADHGQITHGSAGPISEADILWDLASRLEGRMTAIGMETFLSRPPNRSPSDAERAATANTVGADLMISLRCATQASPSANGVASFHFGNSHGSVSTIGRNLSDFIQREVVARTGLRDCRTHGRTWDLLRLTRMPTVQVDVGYITNPRDRAMLVSTQTRDSVAEGILAAVKRLYLLGK…	428	0.126144	0.070298	N	N	N	Unknown	Cytoplasmic	Cellwall			yes				Amidase	fig|710686.3.peg.6547	93.2	295	20	0	134	428	104	398	1.4e-152	547.7	fig|710686.3.peg.6547 N-acetylmuramoyl-L-alanine amidase (EC 3.5.1.28) [Mycobacterium smegmatis JS623]		NA	NA	NA	NA	NA	NA	NA	NA	NA	NA		WP_110314088.1
GN2a__NODE_467151_length_7799_cov_1.276895_3	Amidase_3	PF01520.18	5.5e-51	177.9	Amidase_3	PF01520.18	TTGGCATGCCTGCTGCTGGCGCCGGTGACCACCTTTGCCCGCACCGTGGCGCAAAAGAAACAGGCTGCCCGGACGCAATTTGAAGCTGCCGAACGCCTGCGCGATGGCCTGGAAAGCAGGGCGGAAGCGCAACGCACACGGGCTGATTACCAGAAGGTGATGGATGCCTACCGCAAGGTCTATTACACAGCACCCACCTCAGCCAAAGCCGATGCCAGCGTGCTGGCCGTAGCCGAGCTTCTTGGCGACCAGGGCCGCATCCTTAACGATCCCAAAAGCTTTAAAGACGCGATTGGCCAGCTGGAGTTCCTGCGCCGCGAATATCCCGGCAGCAAGCACCGCGCTGAGGCGCTGTTTACCATCGGGGAAATCTATCGCGACGATCTGGATGACGGCAAG…	MACLLLAPVTTFARTVAQKKQAARTQFEAAERLRDGLESRAEAQRTRADYQKVMDAYRKVYYTAPTSAKADASVLAVAELLGDQGRILNDPKSFKDAIGQLEFLRREYPGSKHRAEALFTIGEIYRDDLDDGKQAKATFEDFLKHYPGNSHAQEARKAIAEIDNPSAARSPFKAKATKRERPARPRTLRAAEDTPNARPDKAVPDKAAPDKPPANDETAAAPVQPQQQEVAATSTEGQTHRMPRLTGIRHWSTGDYTRIAIDLEQEVKYQAGRVPHPDRIFFDLYGTKLASDLVGKSFEVDAGFLHKIRVAQYKINMARVVLDVDDVAEYSAFLLPNPYRLIIDIHGKLPPNKVASNKVASNKEASNKVASNKEPTQVATETKPAPPETKPPADTDAGR…	795	0.955533	0.804951	N	N	Y	Unknown	Cytoplasmic	Cellwall			yes				Amidase	OAI57401.1	73	797	174	6	1	795	17	774	1.1e-288	1000.7	OAI57401.1 hypothetical protein AYO50_01600 [Acidobacteria bacterium SCGC AG-212-P17]		NA	NA	NA	NA	NA	NA	NA	NA	NA	NA		OAI57401.1
GN2a__NODE_482975_length_1166_cov_0.395215_3	Amidase_3	PF01520.18	6.7e-26	96.3	Amidase_3	PF01520.18	GTGCTCGATGCCGGTCATGGCGGTTTCGACAAGGGCGCGCAAAGCAGTTACGGAATGGAGAAGGAGTATGCCCTCGATGTTGCTCGAAAACTGCGTCCGCTTCTTCAGGCCAAAGGATTCAAAGTCGTCCTGACGCGCGAGAATGACGTTTTCCTCCCGCTCGCGCTTCGCGCCCACATCGCCAACCAGACGCACGATTCCATCTTCGTCAGCATCCATTTCAACGCCACCTCCAACCGCGAGGCGGCCGGCTTCGAGATTTTTTCCCTCACGCCGCGCGGCGCGCCCTCGACGGCGGATGACGCGCTCGCCTTGAGTTTCGTCAACATGCAGGCT	MLDAGHGGFDKGAQSSYGMEKEYALDVARKLRPLLQAKGFKVVLTRENDVFLPLALRAHIANQTHDSIFVSIHFNATSNREAAGFEIFSLTPRGAPSTADDALALSFVNMQA	112	0.127589	0.078721	N	N	N	Unknown	Unknown	Cellwall			yes				Amidase	fig|497964.5.peg.1485	55.8	95	42	0	1	95	177	271	2.4e-19	103.2	fig|497964.5.peg.1485 N-acetylmuramoyl-L-alanine amidase (EC 3.5.1.28) [Chthoniobacter flavus Ellin428]	SQL02015.1|CBM50|	44.9	98	52	2	2	97	25	122	2.7e-13	78.2	CBM50	PYI60895.1
GN2a__NODE_495258_length_1607_cov_0.203903_2	Amidase_3	PF01520.18	7e-47	164.6	Amidase_3	PF01520.18	GTCTGGTTGTCCGTTCCCGTCGCGCAACACAACGGCGTTCTTTACCTCTCGCCGTTGGATCTGAAATCCATGATCCACCCGGTGTTTTACCCGCCAAAAACCGCGGCTGGCGCGAAAATTAAAACGATTTGCCTGGATCCGGGCCACGGCGGCAAAGACCCTGGCAACAATGGGGGTCGCACCCAGGAGAAATCCTGCACCTTGCTCCTCGCAAAAGAGGTGCGGTCGCTGCTAAACAAGGCGGGATTCAAAGTGTTGCTTACCCGAAACACGGATCGTTTCGTGGAAAAGCTCGACCGTCCGGATATTGCCAACCGGGATCATGCGGACCTTTTTGTCAGCCTTCATTACAATTCCGCCGAGGCCGGGGGCAACGGCGCCAGGGGCGTCGAGACTTAC…	VWLSVPVAQHNGVLYLSPLDLKSMIHPVFYPPKTAAGAKIKTICLDPGHGGKDPGNNGGRTQEKSCTLLLAKEVRSLLNKAGFKVLLTRNTDRFVEKLDRPDIANRDHADLFVSLHYNSAEAGGNGARGVETYCLTPPSARSTNTRGEAGDTRIAAGNIQDTRNALLAYRIQKTLINKLPLEDRGVKRARFAVLRTATMPAVLLECGFMSDPAEAKQIFAPAFRTRTAQAIVEGLLAYKRVVEQ	244	0.5076	0.108624	N	N	N	Unknown	Unknown	Cellwall			yes				Amidase	fig|320771.5.peg.3360	53.9	243	112	0	1	243	78	320	6.2e-65	255.8	fig|320771.5.peg.3360 N-acetylmuramoyl-L-alanine amidase (EC 3.5.1.28) [bacterium Ellin514]	QJC52111.1|GH73|	40.3	206	97	6	32	235	182	363	1.5e-21	106.7	GH73	TMQ01631.1
GN2a__NODE_512210_length_1156_cov_0.362319_2	Amidase_3	PF01520.18	4.2e-16	64.4	Amidase_3	PF01520.18	ATGATTGCCGTGCGACTTCGTGCCTTTTCACTCGTCGGCGCGATCTCTTTCTTCCTCGCCTGGAGCATTCTCCCCACGCTCGCCAGCGCGAAATCTCCGAGTGGGAAACCGGCTGCCGAGAGCGGGAAAAAAGATAGCGCAAAGCCCAATACTGACTGGCAGGTCATCAAGGTCGGAGCGCGTGATTACCTGAGCGCTGATAACATCGCGAAGTTCTACGACCTCCTGGCGAATGTTGATGCAACGGGCAAGTCAGTTGTGCTCAATAACTCCCGGAACCAACTCCAACTCACGGCCGAGAGCCGGGAGGCAGTCGTGAACGGATTGCGTAACTGGCTCTCCTTTCCCGTCATTGGGCACGAGGGAAAATTTCTCGTCTCGCGCATCGATCTCGCAAAA…	MIAVRLRAFSLVGAISFFLAWSILPTLASAKSPSGKPAAESGKKDSAKPNTDWQVIKVGARDYLSADNIAKFYDLLANVDATGKSVVLNNSRNQLQLTAESREAVVNGLRNWLSFPVIGHEGKFLVSRIDLAKTIEPQLRPQMIQRKGKVQTVVLDAGHGGFDKGARSAFGCEKDYALDVARQLRLLLQAKGFKVIMTRENDVFLPLQLRAHIANQTRDSIF	222	0.267626	0.394446	Y	N	Y	Cytoplasmic	Unknown	CytoplasmicMembrane			yes				Amidase	fig|497964.5.peg.1485	53.2	139	65	0	84	222	107	245	3.6e-35	156.8	fig|497964.5.peg.1485 N-acetylmuramoyl-L-alanine amidase (EC 3.5.1.28) [Chthoniobacter flavus Ellin428]		NA	NA	NA	NA	NA	NA	NA	NA	NA	NA		PYJ07574.1
GN2a__NODE_531093_length_10808_cov_1.149340_3	Amidase_3	PF01520.18	2.2e-23	88.1	Amidase_3	PF01520.18	ATGCGCTGGAGTAAACCAGCATTAGGACTGGTGATAGTCGTTCTGTGCAGCACTGTCTCAATCGTGGGTGCTGCCCCGGAACCGCAGCTCACCGTTTATACCGCCCAAACCAGCTATTCCCTTCCCGTGCTTGATCGCGGTGGAAGAACATACATTGCAGTTACTGACTTGCTTGCTCCGCTGGGAGGAACCATCACCCGCAGCAAAGGGAAGGAATGGAAAGCAGTCCTCAACAAATACGAAGCCCGATTGACTGAAGGTAAAGACAAGACCAGTCTGCGTGGTAACCAGGTGGACTTGGGAGGAACGGCGCTGGTCGAAAACGATCGTCTCCTTGTTCCGCTGGCTGCCGCACTTCCCTTGCTCTCGCGCATGCTCAATGTAACGGTGGACTATCAT…	MRWSKPALGLVIVVLCSTVSIVGAAPEPQLTVYTAQTSYSLPVLDRGGRTYIAVTDLLAPLGGTITRSKGKEWKAVLNKYEARLTEGKDKTSLRGNQVDLGGTALVENDRLLVPLAAALPLLSRMLNVTVDYHQPSRRMFVGNVFTRFTADFKNGETPSLVLTFTQPLKRLDINHEEDGGALFTHTNKTTLTFHKDPVVSESSKQQFGDGAIQSLAFSEENGSASITVTGNLKLQIIRSEDGKTITLQPEPPVAAATPPAMESTPAAAEGQRRAPEFFVMIDPSHGGYDKGASFGKLSEKEITLRLARELRKELEERGIAARLLRDSDIDLALERRAEITNEQRAGMYVAIHAGRPGRGVRVYSPLLADPQQPLAGRFLPWESAQSGALSRSQTAASAI…	470	0.443989	0.23238	Y	Y	Y	Unknown	Unknown	Unknown			yes				Amidase	fig|1121428.3.peg.2694	46.8	79	42	0	279	357	6	84	2.7e-08	68.6	fig|1121428.3.peg.2694 N-acetylmuramoyl-L-alanine amidase (EC 3.5.1.28) [Desulfotomaculum hydrothermale Lam5 = DSM 18033]		NA	NA	NA	NA	NA	NA	NA	NA	NA	NA		PYP82347.1
GN2a__NODE_534206_length_1932_cov_1.348978_2	Amidase_3	PF01520.18	7.6e-46	161.2	Amidase_3	PF01520.18	ATGAAACAAGCCTTCCGGAATGTGCTGGTGGTCGCGGGCTTGTTATTGATGATCGCCTCGCTTGTCTGGATTTCGTTTCATCAAGAGGAGCGGCCGCCGGTTTATAGAGCATCAAAGGCGACTCAGCCACAGACGTCCGAGCCATTCGCAGTAGTTGTTCTTGATCCAGGGCATGGGGGTCAAGACTCCGGCGCATTGTGTGGCGGAGTCATGGAAAAGGATCTGACATTGGACGTTGCGCGCCGCGTCGATCGGCTCCTGGACTCGGAAGGTGTCGCCACATTGATGACCCGGCTCGGGGACAGCTATGTCTCACTGGCAGATCGTGCAGCGTTCGGGAATCGAGCGAAAGAAAGCATTTTTATCAGCATTCATTTCAACGAAGACAACAAACCGGTC…	MKQAFRNVLVVAGLLLMIASLVWISFHQEERPPVYRASKATQPQTSEPFAVVVLDPGHGGQDSGALCGGVMEKDLTLDVARRVDRLLDSEGVATLMTRLGDSYVSLADRAAFGNRAKESIFISIHFNEDNKPVASGVETYYAAHQINSGSTFGSWLPFFSRQPSNSPKPESQSLAGFIQEALVARTRSIDRGTQAKQFFVIANVTSPAVLIEGGFITNQGELSKLASEAYRDQLAAAVADGILRYRDMVSQRKSAVAATGQKSAE	265	0.408372	0.297274	Y	N	N	Unknown	Unknown	Cellwall			yes				Amidase	fig|497964.5.peg.3527	42.4	198	112	2	49	246	61	256	3.4e-40	173.7	fig|497964.5.peg.3527 N-acetylmuramoyl-L-alanine amidase (EC 3.5.1.28) [Chthoniobacter flavus Ellin428]		NA	NA	NA	NA	NA	NA	NA	NA	NA	NA		PYK33318.1
GN2a__NODE_550741_length_2058_cov_0.628807_1	Amidase_3	PF01520.18	3.3e-45	159.1	Amidase_3	PF01520.18	ATGAAGTCCGCCGCCGCAATCGCGCTGTCCGCCGCCATCCTGATGGCGCAGACCGAGCGTCCCGCGGTGCAGACGGTTTCCGCGGTGCGTACGCGAGCCGTTGGCGATTCCACGCGCGTGACGGTGGACGTTTCCGGCGATTTCGATTTCAAGTACGATTTTCTCCACGACCCGGAGCGCGTGTACTTCGATATCCGCAAGGCCGCGCCACTCATCGAAGGCAGGCGCGCGTGGCGTCAGGAAGTTGTGGATCAGCTGGTGGAGCGCGTACGTGTCGCGGAGACCAACCCTGGTATTACGCGCATCGTGCTGGACCTATCCGCCGCGGTGGAAGTTTCCGCCGTGCGCCAGGCGAGCCCCAGCCGTCTGGTCATCGATATTCGTCGCGCTCCCGCGGTT…	MKSAAAIALSAAILMAQTERPAVQTVSAVRTRAVGDSTRVTVDVSGDFDFKYDFLHDPERVYFDIRKAAPLIEGRRAWRQEVVDQLVERVRVAETNPGITRIVLDLSAAVEVSAVRQASPSRLVIDIRRAPAVQVPTEAPAPPAQIAQKPLMPTPAEIARVEAPPPAPPVRPEPDHSAAITRDPPLRREPPPAAVVKREAPPLKAEAPPLKAEPPLPAELARAAHRTSTGGSSLTRALGLKVGRIVIDAGHGGYDEGTRGPKGLLEKELVLDVALKLGKMVEERMNTEVVYTRTNDTFIPLESRTAIANEKKADLFLSIHANSSSFPRISGVETFYLNFTDSKEALDVASRENASSQKSVFDLQDIIQKITLHEKLDESREFAGRVQSSLFLLSTRTTP…	452	0.307388	0.073949	Y	N	Y	Unknown	Unknown	Cellwall			yes				Amidase	fig|234267.13.peg.4802	54.9	488	169	4	1	452	1	473	2.9e-132	480.3	fig|234267.13.peg.4802 N-acetylmuramoyl-L-alanine amidase (EC 3.5.1.28) [Solibacter usitatus Ellin6076]		NA	NA	NA	NA	NA	NA	NA	NA	NA	NA		WP_011686298.1
GN2a__NODE_588602_length_1961_cov_0.361413_3	Amidase_3	PF01520.18	3.4e-28	103.7	Amidase_3	PF01520.18	ATGCTGTGCTTTTGGCGCCTTCTGCCGACTTCGCTCCTGGCGCTCGTCCTGATGACGGTTTCCCAAATCCCAACATGGACGGCGGAGGCCGGCAATGCTTCAAAATGCGACCGCTCCCGATTTCGCGTCGTTGTGGACGTGGGACATACAGTCCAGGCACCCGGCGCTCTGAGCGCTCGCAACGTCCCGGAGTATGACTTCAATCTGCGACTAGGTCAGCAGATCCAGCAACGCCTGATAGCGGATAGGTTCACCGGCACCGTGCTGCTGGTGACCGAAGGTGGGGCAAGACCAAGCCTGTTCAAGCGGGTGGCCACCGCTAACGAGCTTCCGGCAGATCTGTTTCTTTCGATCCACCACGATTCCGTGCCGGATTGGTTGCTTGAGGATTGGGAGTTT…	MLCFWRLLPTSLLALVLMTVSQIPTWTAEAGNASKCDRSRFRVVVDVGHTVQAPGALSARNVPEYDFNLRLGQQIQQRLIADRFTGTVLLVTEGGARPSLFKRVATANELPADLFLSIHHDSVPDWLLEDWEFEGTPSHFSDSFSGYSLFVSRDNPDYDASLFFATLLGKQLKGRGLQYARQYTGAFMGKYQHELVDADLGIYRYDQLIVLKEAKMPSVLLEAGSIINRDEELELRFPERRALISESVVDAVARFCALRAREVRARSRGRAVGPRATEPGSNR	283	0.234895	0.067832	Y	Y	Y	CytoplasmicMembrane	Unknown	CytoplasmicMembrane			yes				Amidase	fig|1144344.3.peg.2049	59.1	225	92	0	32	256	48	272	1.3e-69	271.6	fig|1144344.3.peg.2049 N-acetylmuramoyl-L-alanine amidase [Bradyrhizobium sp. YR681]		NA	NA	NA	NA	NA	NA	NA	NA	NA	NA		TMK07333.1
GN2a__NODE_593065_length_1735_cov_0.456010_1	Amidase_3	PF01520.18	6.1e-21	80.1	Amidase_3	PF01520.18	AGAGCGCTATGGACTGGGTTGTTGGGATTAACCCTGGCGACGACAGCCCTAGCGCAAGCTTCGCCTGGGGACACGGCGCAATCTAATCCAGCGACTCAAGGCACCGCGGCGAGCGCGCCGGGGACGAGTCCGCCACAGGCGACTGCTGCGCCACCTCCACCGCGCGTTGGGCTGAGCATGGTGGTTCTGGACCCAGCGCACGGAGGCACGGACCTGGGCGCACGTGGAACCGAAGGCATCCGCGAGAGCGATGTGGTGCTGCTGTTTGCCGCGCAGGTGAAGAAGTCTCTGGAGTTCCAAGGCTTCCAGGTGATTCAAACCCGCGATGCGAACGACAATCCGTCGTTCGATGACCGCTCGGCCCGGGTGAACGCACAGCGTGGCGCGGTCTTCATCACA…	RALWTGLLGLTLATTALAQASPGDTAQSNPATQGTAASAPGTSPPQATAAPPPPRVGLSMVVLDPAHGGTDLGARGTEGIRESDVVLLFAAQVKKSLEFQGFQVIQTRDANDNPSFDDRSARVNAQRGAVFITLHVASTGLAGTARVYVMPEIPPTEHPNGLISWDKAQAPFVGLSKKLGDLVQAELAKRFKGSPTTALVAPVRQLRTTAAPAIAVEISSVSVADRAELDRMVPGIADAIARGVSEFKLSYVVPTIASPSGGTQP	265	0.948344	0.188451	Y	Y	Y	Unknown	Unknown	CytoplasmicMembrane			yes				Amidase	fig|1034346.3.peg.513	43	93	46	1	61	146	59	151	2.3e-09	71.2	fig|1034346.3.peg.513 N-acetylmuramoyl-L-alanine amidase (EC 3.5.1.28) [Clostridiaceae bacterium JC118]		NA	NA	NA	NA	NA	NA	NA	NA	NA	NA		PYT55081.1
GN2a__NODE_616373_length_1017_cov_0.500000_1	Amidase_3	PF01520.18	3.3e-27	100.5	Amidase_3	PF01520.18	ATGAGAGCAGCCAGGCTGTGGCAAGTCTCCGTTTCTGTTTCCAGCCAAGCCGAGGATGCGGTCGCCGCACTCCTGGAGCGACTGTTTCCTGAGCCAGTTTCAGCTTATACCAAGGAGGATACCAAGAGGAGCGTGGTCTCAGTGTATCTTAAAAGAAAGCCGGAATGGAGAGCGCGGGCTCGTCCGGCACTTCTCAAGGGATTGAAAAGGATTCGAGGCTGCGGGCTGTTAGTCGGAGCAGTCGGGATTACCCTGACGCCGCTACGTGCAGCGAATTGGGCAGAAGTCTGGAAAGAGCATTTTAGGCCAATCGCCATTGCTTCCGGTCTGCTCGTGGTATCAAGCTGGCATCGCCGTTCACCCCGTAAAAACCAGGCCGTGGTTGTGATCGATCCCGGT…	MRAARLWQVSVSVSSQAEDAVAALLERLFPEPVSAYTKEDTKRSVVSVYLKRKPEWRARARPALLKGLKRIRGCGLLVGAVGITLTPLRAANWAEVWKEHFRPIAIASGLLVVSSWHRRSPRKNQAVVVIDPGHGGPDNGTQAGGSEFMEKNLVLTFGLALRDRIEKSGKYRVVMTRTDDTFIPLDERVRIARGQQAALFVSIHADALPRREGDAQGATIYTLSEKASDAEAERLAEAENRADAIGGVTMS	251	0.14762	0.0542	N	N	N	Unknown	Unknown	Cellwall			yes				Amidase	fig|316056.14.peg.2822	78.8	132	27	1	120	251	193	323	2.1e-47	197.6	fig|316056.14.peg.2822 N-acetylmuramoyl-L-alanine amidase (EC 3.5.1.28) [Rhodopseudomonas palustris BisB18]	APQ12098.1|CBM50|	41.3	167	81	4	84	249	144	294	4.5e-21	105.1	CBM50	TKW79372.1
GN2a__NODE_626851_length_1800_cov_0.330554_2	Amidase_3	PF01520.18	1.9e-46	163.2	Amidase_3	PF01520.18	ATGCGACGCGCGTTCCCGTGGTTCGGGTTGCTTCTCCTGACGATTTCGTTCGTCCGGCTGGTTCGCCTGCCGGGACCGATACATCCGGCGCCCGTGCCGGTGGTGCGCGGTGAGCGGCCGCTCGTAGTGGTGCTCGATCCCGGGCATGGGGGCGCGGATTCTGGCGCGATGTACGGCGCAATCATGGAAAAAGATCTGGCCCTCGATGTTGCCTTGCGGGCTGAATCGCTCCTGCGCCTGAAAGGCTATACGACTGTCTTGACGCGCGATAGTGATCGCTATGTCTCGCTGGCGGAGCGCACCGCGATGGGAAATCACGCGGATGATTCGCTCTTCGTCAGCATCCATTTCAATGACGGAGAACGTGCGACGGCGTCGGGGGTGGAAACCTATTATGCG…	MRRAFPWFGLLLLTISFVRLVRLPGPIHPAPVPVVRGERPLVVVLDPGHGGADSGAMYGAIMEKDLALDVALRAESLLRLKGYTTVLTRDSDRYVSLAERTAMGNHADDSLFVSIHFNDGERATASGVETYYARQSTGPAGFFSWLPFWQRPVSVPLAAQSESLARFIQAALVEQTRAVNRGIKSEQFYVIANVQHPAVLVEGGFITNKSDVAKLTTTEYRQQIAMAISDGVQRHWEAARRDEPTLTLAAARPE	254	0.123781	0.058013	Y	N	N	Unknown	Unknown	Cellwall			yes				Amidase	fig|497964.5.peg.3527	44.3	237	127	4	1	235	22	255	1.3e-44	188.3	fig|497964.5.peg.3527 N-acetylmuramoyl-L-alanine amidase (EC 3.5.1.28) [Chthoniobacter flavus Ellin428]		NA	NA	NA	NA	NA	NA	NA	NA	NA	NA		HCP91741.1
GN2a__NODE_687144_length_1088_cov_0.602896_2	Amidase_3	PF01520.18	1.8e-26	98.1	Amidase_3	PF01520.18	ATGAAACAAGCCATCCGGAATGTGCTTGCGGTCGCGGGCTTGTTGTTGATCATCGCCTCGCTTGTCTGGATTTCGTTCCATCAAGAGAAGCGACCGGCGGTTAACGCGCAATCGAAGGCGACTCAGCCAGGAACGCCCAAACCGTTCGCAGTAGTCGTTCTTGATCCAGGCCATGGGGGTCAGGACTCCGGCGCAATGTGTGGCGGCGTCATGGAAAAAGATCTGACGTTGGACGTTGCGCGCCGTGTCGATCGGCTCCTGGACTCGGAAGGTGTCGCCACATTGATGACCCGGCTCGGGGACAGCTATGTCTCACTGGCGGATCGCGCAGCGTTCGGGAATCGAGCGAACGAGAGCATTTTCATCAGCATTCATTTCAACGAAGACAATAAACCCGTC…	MKQAIRNVLAVAGLLLIIASLVWISFHQEKRPAVNAQSKATQPGTPKPFAVVVLDPGHGGQDSGAMCGGVMEKDLTLDVARRVDRLLDSEGVATLMTRLGDSYVSLADRAAFGNRANESIFISIHFNEDNKPVASGVETYYAAHQIASGSTLASWLPFFSRPPSNSPKPE	170	0.597972	0.5972	N	N	Y	CytoplasmicMembrane	CytoplasmicMembrane	CytoplasmicMembrane			yes				Amidase	fig|66692.3.peg.3274	47.6	105	55	0	37	141	99	203	1.5e-17	97.8	fig|66692.3.peg.3274 N-acetylmuramoyl-L-alanine amidase (EC 3.5.1.28) [Bacillus clausii KSM-K16]	AYJ76152.1|CBM50|	50	94	42	2	49	140	1	91	3.5e-17	91.7	CBM50	PYL20271.1
GN2a__NODE_689435_length_1065_cov_0.429025_1	Amidase_3	PF01520.18	4e-41	145.8	Amidase_3	PF01520.18	CAATTTGCTTGCGACGTTGGATGCGTGACTGCACTGTCCCGCTGCATGAACGGCCAAGGAATTCTTCGCACATTCGCCGTTCTTTTATTCTGGAGCGCGACGGCATTCGGCGAAGACTGGAGAATCATCCGCCAGCAAGGCCGCGACTATGTCACGTTTGGCAACGTCGCGCAGTTCTACCAATTTCCCGAATATACGCGCGTGAGCCGCACGGTTTCACTGCGCAGCGACCGCCGCGGTATTCGTGCGCAAGCCGGCACAAGCGAACTTTACATAAACGGGGTGCGCTTCTTCACTGACTTTCCGATTCTGACGAATGACGATGAAGACATCATCTCAGCGATGGACGTGAGCAAGATCATTGACCCGATCATGCGTCCGCATCGCATTCCGAATGGA…	QFACDVGCVTALSRCMNGQGILRTFAVLLFWSATAFGEDWRIIRQQGRDYVTFGNVAQFYQFPEYTRVSRTVSLRSDRRGIRAQAGTSELYINGVRFFTDFPILTNDDEDIISAMDVSKIIDPIMRPHRIPNGKKVDTVVLDPGHGGTDQGAANQWGTEKGFALDVALSASEQLEKAGYRVEMTRSSDVGISLEDRVDFANRFHNAVFISIHFNTSSGGAGVESYALAPAGVVSNASQEGHLADSDNQKNEGNELDAQNMALAAAVHASVLSRISVFDRGVRHARFHVLRNIRIPAVLLEGGFLSNPVEGQRIATAQYREQMGIAIAQAVQNYDAAISDFSTIINMAPEEADGY	354	0.079296	0.079528	N	N	N	Unknown	Unknown	Cellwall			yes				Amidase	fig|497964.5.peg.1410	45.1	304	165	1	33	336	4	305	2.1e-66	261.2	fig|497964.5.peg.1410 N-acetylmuramoyl-L-alanine amidase (EC 3.5.1.28) [Chthoniobacter flavus Ellin428]		NA	NA	NA	NA	NA	NA	NA	NA	NA	NA		PZR74073.1
GN2a__NODE_693033_length_6186_cov_1.211212_6	Amidase_3	PF01520.18	3e-46	162.5	Amidase_3	PF01520.18	ATGAAACAAGCCATCCGGAATGTGCTGGGGATCGCAGGCTTGTTGTTGATGATCGCTTCGCTTGTCTGGATTTCGTTTCATCAAGAAAAGCATCCGGCGGTTTATAGAGAATCAAAGCCGGCTCAGCCACAGACGTCCAAACCATTCGCAGTAGTGGTACTTGATCCAGGCCACGGGGGTGAAGACTCCGGCGCAATGTGTGGCGGAGTGATGGAAAAGGATCTGACATTGGACATCGCGCGCCGGGTCGATCGGCTCCTCGACTCCGAAGGTGTCGCCACATTGATGACCCGGCTCGGAGACAGCTATGTCTCACTGGCGGATCGTGCAGCGTTCGGGAATCGGGCGAACGGAAGTATTTTTATCAGTATTCATTTCAACGAAGACAACAAACCGGTC…	MKQAIRNVLGIAGLLLMIASLVWISFHQEKHPAVYRESKPAQPQTSKPFAVVVLDPGHGGEDSGAMCGGVMEKDLTLDIARRVDRLLDSEGVATLMTRLGDSYVSLADRAAFGNRANGSIFISIHFNEDNKPVASGVETYYAAHQINSGSTFAAWLPFFSRPPSNSPKPESQSLAGFIQEALVARTRSVDRGTQAKQFFVIANVTSPAVLIEGGFITNKDELSKLVSEDYRDQLAAAVADGVLRYRDALSQRKSAVAATGQKGTE	265	0.433816	0.265347	N	N	N	Unknown	Unknown	Cellwall			yes				Amidase	fig|497964.5.peg.3527	41.9	198	113	2	49	246	61	256	4e-41	176.8	fig|497964.5.peg.3527 N-acetylmuramoyl-L-alanine amidase (EC 3.5.1.28) [Chthoniobacter flavus Ellin428]		NA	NA	NA	NA	NA	NA	NA	NA	NA	NA		PYI80372.1
GN2a__NODE_764218_length_2455_cov_0.659383_2	Amidase_3	PF01520.18	2.4e-31	114	Amidase_3	PF01520.18	ATGCACACGTCGAAAGAAAAAATTATGGCTTGTCGACTCGCTATTGCCTTCGCAGCCGCCACTATCGGCATATCGTGCATTGCTGCTACCGATGCCTCAGCAACTTGCAAGTTCAAAGCCAAGAAAGACTTCATCGTTATCGTTGACGTCGGACATTCAGACAAGGATTCGGGTCAAATTAGTGCACGCGGTATAAAAGAATACGATCTCAATCTGAAATTAGCAGGGCGGGTTTTAGAAGAACTTGTCAACACAGGTTTTGTTTCCACGCAGATGATCGTGACGTCGGGTCCGAATACTCACGAAAGCCGGCTACAACGATCGAAGCGTGCCAATGACCTGGGGGCAGACTTATTTATTTCTGTCCACCATGATGGCGTAAAAAATGAAACCCTCATG…	MHTSKEKIMACRLAIAFAAATIGISCIAATDASATCKFKAKKDFIVIVDVGHSDKDSGQISARGIKEYDLNLKLAGRVLEELVNTGFVSTQMIVTSGPNTHESRLQRSKRANDLGADLFISVHHDGVKNETLMPWQHNGKTHWFLDKFEGFSLWVSKKNNKYEESLSFAKTLADQLMESGLKFTTHHDELTNTAKYGRIAPLVDRERGIYDASDHIAVLYESHMPAVLVEAGMIVNRAEEQVLSSATRRATVARAVATAVERFCAGRSKT	270	0.07541	0.258346	N	Y	Y	Cytoplasmic	Unknown	Cytoplasmic			yes				Amidase	KPL55411.1	41.8	249	136	4	18	266	18	257	9.3e-38	165.6	KPL55411.1 hypothetical protein ABB55_26870 [Prosthecomicrobium hirschii]		NA	NA	NA	NA	NA	NA	NA	NA	NA	NA		TMJ93012.1
GN2a__NODE_768992_length_2277_cov_0.206865_2	Amidase_3	PF01520.18	2.2e-15	62	Amidase_3	PF01520.18	TTGTTCCTGAGCCTGCACTTCAATTCAGCCGCGCCCAACGACGCGGAAGCCGGCCTGGAAACCTATTGCCTCACCCCGGCGGGCCTGCCCTCGACGGTGACCCGCAGTTTCGGTGACGACCCATCGATTGCCTTTCCCAATAACGCCTTTGACGTTGAGAATCTGGGGCTGGCTCTCCGCGTGCATCGCGCGCTGTTGCAGGTCAATGGCGGGCGAGACCGGGGGATCCGGCGCGCGCGTTTCCTCGGCGTTCTGCGCGGCCAGCAGCGGCCCGCGATCCTCATCGAAGGCGGCTACCTGTCCAATCCGAAGGAAGCGCGGCTGATCGCCCAACCGGAATACCGGCAGCGCCTGGCCGAGGCCGTGGCCTTTGCGCTGACCGGCGACCCGGCGCGGAAG…	MFLSLHFNSAAPNDAEAGLETYCLTPAGLPSTVTRSFGDDPSIAFPNNAFDVENLGLALRVHRALLQVNGGRDRGIRRARFLGVLRGQQRPAILIEGGYLSNPKEARLIAQPEYRQRLAEAVAFALTGDPARKQPAAQTAKANP	144	0.613791	0.094093	N	N	N	Cytoplasmic	Unknown	Cytoplasmic			yes				Amidase	fig|320771.5.peg.1205	66.7	126	42	0	1	126	197	322	6.3e-41	175.3	fig|320771.5.peg.1205 N-acetylmuramoyl-L-alanine amidase (EC 3.5.1.28) [bacterium Ellin514]		NA	NA	NA	NA	NA	NA	NA	NA	NA	NA		HHS18091.1
GN2a__NODE_775594_length_9018_cov_0.751040_5	Amidase_3	PF01520.18	3.4e-24	90.7	Amidase_3	PF01520.18	ATGACGCGCGCCACCGATACCGCCGTTTCGCTCGAGGAGCGGGTCAGAATTGCCAATCGATTTCCGCACGCCGTGTTCGTGAGCATCCACTTCAATTACTCAGCCGGCGGCGTGGGGGTGGAGAGTTTCGCCCTGGCGCCGGAGGGCGTGACCTCAAACATGTCCAGCGAACATCATGTCTCCGCCGCCGACGTCGCGCGCCACGCCGGTAACGTGCAGGACGAACATAACATCGCGCTGACCGCTTCCATTCACGCGATGGTGTTGTCGCGGCTCGCGGCTTTCGATCGCGGCGTCAAGCACGCGCGCTTTCATGTCCTGCGCGACGTGAAGATCCCGGCCGTGCTCGTCGAGGGCGGATTTATCAGCAGCGCGTCGGAAGGCCAGCGGATCGCGACG…	MTRATDTAVSLEERVRIANRFPHAVFVSIHFNYSAGGVGVESFALAPEGVTSNMSSEHHVSAADVARHAGNVQDEHNIALTASIHAMVLSRLAAFDRGVKHARFHVLRDVKIPAVLVEGGFISSASEGQRIATSSYRQRLGVAIAQGIQNYNAAVNYRTQGANFAMAKVNLPPHTHSISEPLGVESQAERPDHPPSISITGGN	203	0.277242	0.063825	N	N	N	Unknown	Unknown	Cellwall			yes				Amidase	fig|497964.5.peg.1410	46.1	154	81	1	1	154	154	305	5.7e-32	146	fig|497964.5.peg.1410 N-acetylmuramoyl-L-alanine amidase (EC 3.5.1.28) [Chthoniobacter flavus Ellin428]	VEB31663.1|CBM50|	46.2	52	28	0	100	151	2	53	6.3e-05	51.2	CBM50	PYI94106.1
GN2a__NODE_794524_length_1973_cov_0.532937_1	Amidase_3	PF01520.18	4.9e-45	158.6	Amidase_3	PF01520.18	GACGCCGCGCAACTGATCGTCTTCACCACCGCGACGTCGGCGGGCGAGGTGACGTCGTCTGCGCGTGGGCCAGAGCCTCGTGTCGTCAATGAGGTTCCGCGCGCGCCGCGAGTTGCCGCCGCTCCCTCGGCTCCTGCGCGATCGGACGACAGCCGCCTTCCGCCGGTTCCGGCACACCACGGGCGTCGGATCATCGTTGTCGATGCCGGGCACGGCGGCGTCGACAACGGTATGACCGGTCCGATCGGTCGCGGGCCCAAGATCTACGAGAAAGACATCACGCTGTCGGTGGCCAACAAGCTCGGCGGGCAGCTCAAGGCGCGCGGTGTCGACGTCCTGTACACGCGATCGGCGGACACGCTGATCGCCCTCGACGACCGCGGCCGCATCGCGAATCGC…	DAAQLIVFTTATSAGEVTSSARGPEPRVVNEVPRAPRVAAAPSAPARSDDSRLPPVPAHHGRRIIVVDAGHGGVDNGMTGPIGRGPKIYEKDITLSVANKLGGQLKARGVDVLYTRSADTLIALDDRGRIANRAKGDLFISIHVNAANPNWKDPGGARGFETYFLSEAKTEDARRVEQMENSVVRLESGEKAGKSDPLSFIVSDMTQNQHLRESSQLAELIQQRLGGMHPGPSRGVKQAGFRVLVTAYMPAVLVEIGFGTNPREAAYMTDPSKQDALARAIADAAMEYLQRYEGRLAGGGPSR	303	0.681619	0.134203	N	N	N	Cytoplasmic	Cytoplasmic	Cytoplasmic			yes				Amidase	fig|379066.3.peg.2030	64.2	232	83	0	62	293	202	433	6.5e-80	305.8	fig|379066.3.peg.2030 N-acetylmuramoyl-L-alanine amidase (EC 3.5.1.28) [Gemmatimonas aurantiaca T-27]		NA	NA	NA	NA	NA	NA	NA	NA	NA	NA		NUO39961.1
GN2a__NODE_797269_length_1276_cov_0.530736_2	Amidase_3	PF01520.18	1.5e-46	163.5	Amidase_3	PF01520.18	GTGAAAGCGCTTCGGAATATTCTGGCTCTCTCGGGTTTGTTGCTGATGATCGCGTCTTTCGTCTGGATGCAGTTGCACCAGACGAAAAGAGTTAAATCGGCGGCCACAGAGCCGAGGTCAGCAGCGCCTTCAGCTGCATCCGGTCCGTTCGCAGTAGTCATTCTTGATCCCGGCCATGGCGGACAGGATTCGGGTGCTATGTGCGGAGGATTGCTTGAAAAAGATCTCACTCTGGACGTGGCGCGACGGATCGATCGGTTGCTCGACTCGGAAGGAATCGCGACATTGATGACCCGCCTGGGAGATACTTACGTCTCTCTGGCAGATCGCGCAGCGTTCGCGAATCGAATCAGAAATTGCATTTTTGTCAGCATTCACTTCAACGAGGACAACAAGCCA…	MKALRNILALSGLLLMIASFVWMQLHQTKRVKSAATEPRSAAPSAASGPFAVVILDPGHGGQDSGAMCGGLLEKDLTLDVARRIDRLLDSEGIATLMTRLGDTYVSLADRAAFANRIRNCIFVSIHFNEDNKPVASGVETYYASHQITSSSSLASWLPFVWRPLSNSPNPESQRLAGFIQEALVARTRAINRGTQPGQFFVIANVTSPAVLIEGGFLTNKEDISKLASEDYRGQIAAAVADGVLQYRDAMSHRKQTLAVTDPGKR	265	0.166581	0.146369	Y	N	N	CytoplasmicMembrane	CytoplasmicMembrane	CytoplasmicMembrane			yes				Amidase	fig|497964.5.peg.3527	42	207	118	2	50	256	61	265	2e-40	174.5	fig|497964.5.peg.3527 N-acetylmuramoyl-L-alanine amidase (EC 3.5.1.28) [Chthoniobacter flavus Ellin428]		NA	NA	NA	NA	NA	NA	NA	NA	NA	NA		KAF5407757.1
GN2a__NODE_806139_length_1719_cov_0.243429_1	Amidase_3	PF01520.18	2.1e-41	146.8	Amidase_3	PF01520.18	CGGAACTGGTTCTGTTTCCCGGTCATCGCCCAGGACAACAAGTTCCTCGTCTCGCGCATCGACCTCGCGAAAACCATCGAGCCGCAGCTGCGCCCGCAAATGATCGAGCGCAAAGGCAGGGTCCAGACTGTTGTGCTCGATGCCGGCCATGGCGGTTTCGACAAAGGCGTGCAGAGCAGTTTCGGAAGCGAGAAGGAGTACGCGCTCGATGTCGCTCGTCAGTTGCGGCCGCTGCTCCAGGCCAAAGGTTTCAAGGTTATCATGACCCGCGAGAATGACGTTTTTCTTCCGCTCCCGCTTCGCGCTCACATCGCGAACCAGACCCGCGACTCCATTTTCGTCAGCATCCATTTCAACGGCGCCTCCAACCGGGAGGCGGCCGGCTTCGAAATTTTTTCA…	RNWFCFPVIAQDNKFLVSRIDLAKTIEPQLRPQMIERKGRVQTVVLDAGHGGFDKGVQSSFGSEKEYALDVARQLRPLLQAKGFKVIMTRENDVFLPLPLRAHIANQTRDSIFVSIHFNGASNREAAGFEIFSLTPRGAPSTADDALALSFVNMQAGSPVDAQSFELSACVFHSMLGHIPEFDRGIKRARFAVLRHTKIPAILVEGGFLSERNDSKSVASPAWRANLAEAISVGIENYRNVTEKKQRPMLVADYRAQDTGGITVVNLAEPPARLESSATPGIVPVSNPEPNPNKEP	296	0.190673	0.105964	N	N	N	Unknown	Unknown	Cellwall			yes				Amidase	fig|497964.5.peg.1410	43.2	234	131	1	6	239	72	303	2.2e-48	201.1	fig|497964.5.peg.1410 N-acetylmuramoyl-L-alanine amidase (EC 3.5.1.28) [Chthoniobacter flavus Ellin428]		NA	NA	NA	NA	NA	NA	NA	NA	NA	NA		PYJ07574.1
GN2a__NODE_866717_length_2095_cov_0.277102_3	Amidase_3	PF01520.18	1.5e-09	43	Amidase_3	PF01520.18	CGTGTTTATATTTTGGAAAATGCCAAAAGACCTGGTGTATTGGTTGAAGTTGGTTTCTTATCCAACCCGAGTGAAAGAGAAAATTTAAAAAAGGACCGTTATCAGGATAAGCTTGCTGCTTCGATTTATTATGGAATCCTTCGATATTATTCGAATGAAAAGGAGATTATTATTCCAGAGCATCGGCGTCCATAG	RVYILENAKRPGVLVEVGFLSNPSERENLKKDRYQDKLAASIYYGILRYYSNEKEIIIPEHRRP	64	0.337921	0.731735	N	N	N	Cytoplasmic	Unknown	Unknown			yes				Amidase	fig|592022.4.peg.143	60.4	53	21	0	2	54	121	173	1.3e-09	70.1	fig|592022.4.peg.143 Germination-specific N-acetylmuramoyl-L-alanine amidase (EC 3.5.1.28), cell wall hydrolase CwlD [Bacillus megaterium DSM319]		NA	NA	NA	NA	NA	NA	NA	NA	NA	NA		SID92659.1
GN4e__NODE_1025960_length_13692_cov_1.126078_5	Amidase_3	PF01520.18	1.9e-41	146.8	Amidase_3	PF01520.18	TTGAACGCTCGTCCGCTGCCACTTTTCGCGACCGCGCTTCCATTCGTCATCCTCGCCGGCCTCGTCGCGTCGTTGTCGAGCCAGACGCCGGCCGGCCCGTCGCTGACGGTGCTGGCGCGCGAAGGCCGCCGCGCCCTGCCGATCGCGATGGTGTCTGACCAGGAGTTCGTCGCCCTCGACGACCTCGCCGCCGCCTTTCAGCTTACGGTCCACGAAGAATCGCTCGGCGCGATCACGGTGACGTACAAAGGCAAGACCATCGTACTGACGCCGGAGCAGGCGCTGGCCTCGGTCGCGGGACGGCTAGTGTCGCTGCCTGCCCCGCCGTCGCGCAGCGGCCGCCGGTGGCTCGTCCCCGTGGAATTCATCAGCCGCGCCCTGACACTCGTCTACGACGCG…	MNARPLPLFATALPFVILAGLVASLSSQTPAGPSLTVLAREGRRALPIAMVSDQEFVALDDLAAAFQLTVHEESLGAITVTYKGKTIVLTPEQALASVAGRLVSLPAPPSRSGRRWLVPVEFISRALTLVYDARLDLRKPSHLLVVGDLRVPRILVRYDSLGGGGRLTIDATPRANSTVTQEGERILVKFDADALDAPSPLLPPQTLQAAAPFVRDVRVADTTTIAIDPGPRFGGFKAAVQPADATARLVIDLVGTQTDTTTAPPVPPATQPAPDVPPALTPPASAIRTIAVDPGHGGEDDGVRGAQGTKEKDLALAVARRVKGVIEGRLGIRVLLTRDDDRNIPIDDRTSLANNNKADLFISLHANASVRRSTAGATVFLAAFDDSDSEAAKPAPGER…	510	0.200693	0.066985	Y	N	N	Unknown	OuterMembrane	CytoplasmicMembrane			yes				Amidase	OGQ44472.1	40.7	226	128	1	285	504	43	268	2.1e-38	168.7	OGQ44472.1 hypothetical protein A3A85_07325 [Deltaproteobacteria bacterium RIFCSPLOWO2_01_FULL_42_9]		NA	NA	NA	NA	NA	NA	NA	NA	NA	NA		OLC45800.1
GN4e__NODE_1068848_length_4948_cov_0.673296_2	Amidase_3	PF01520.18	1.4e-46	163.5	Amidase_3	PF01520.18	ATGCCGCGTCTGGTCACTCGCATCCTCGCACTCGCGTTTGTCGCATCATTTTCGGCGTGCAGCACGGTGGGAACTCACGGTGTCAAAAACACGACCAAAACGTTTTCGACTGTAATCGTGGATGCGGGACACGGCGGAAAAGATAGCGGCGCGTTTCGTCGCTCCGGTCCGCCAGAAAAGAACGTCACCCTCGATGTAGCCCAACGTCTCGATCACAAGCTGCGCGAGTCGCAGATAAAGACCGTGATGACTCGAGACTCAGACGTGTTTATTCCTCTCAACGACCGCGTCGCCATCGAGAACAAGCAAAAAAATGCAATCTTTGTTAGCATACATTTTAACGACTCGCGTAAGCGCGGGACGCACGGATTCGAGACCTACTATCATTCCGGCGCGTCT…	MPRLVTRILALAFVASFSACSTVGTHGVKNTTKTFSTVIVDAGHGGKDSGAFRRSGPPEKNVTLDVAQRLDHKLRESQIKTVMTRDSDVFIPLNDRVAIENKQKNAIFVSIHFNDSRKRGTHGFETYYHSGASVDLANRIQQKLMTIPNSANGGIHTANFRVLRFANCPAVLVECGYLSNRSEGKQARDSEYRDLLADRIAEAIVEERYGAGVYQPPPQITAQAEPASGGTSLAPAGSR	239	0.685742	0.137251	Y	Y	Y	Unknown	Unknown	Cellwall			yes				Amidase	fig|497964.5.peg.4596	45	231	116	3	9	239	29	248	3.8e-43	183.3	fig|497964.5.peg.4596 N-acetylmuramoyl-L-alanine amidase (EC 3.5.1.28) [Chthoniobacter flavus Ellin428]		NA	NA	NA	NA	NA	NA	NA	NA	NA	NA		PYL21823.1
GN4e__NODE_1082655_length_1149_cov_0.283074_2	Amidase_3	PF01520.18	2.3e-07	35.8	Amidase_3	PF01520.18	CAGCAGAGTGACCAGTGCACTTGCCCCGTTTGGACCCAGATTTTTTGCCGCCCCGTCGTCCGTATTAACAGTGCCCCATTTAAAAGTCCCCCAGGCTCGCCGTTCGGCGTCGGCTTTCGTTTTGAGCGCGGCGCGGGTGGCATTGCCGGCGGCTTCGGCAGCATGTTCTTCGGAGTTCCCCAATTCACCGTCGACGAACAGGTCCTCCTCTACCTCGACACCTGGCAGGATGGAAGCCTTCGTGTCTACCAGTGGTTCATGGGCAAGTTCCAGCGCGAGCTGCTCGATATCGACGCTGGCGTCTATCGCTACGACCAGCTCATCGTGCTGAAGATGACGACAATGCCGGCGGTGCTGCTGGAGTCCGGCTCCATCATCAACCGCGATGAAGAAGTGAAG…	QQSDQCTCPVWTQIFCRPVVRINSAPFKSPPGSPFGVGFRFERGAGGIAGGFGSMFFGVPQFTVDEQVLLYLDTWQDGSLRVYQWFMGKFQRELLDIDAGVYRYDQLIVLKMTTMPAVLLESGSIINRDEEVKMASQEHKDKVATAVLAAVTEYCDTRGAAPPQVSQPKPRKRSREPRNHSPSPRRSRALRPASADDLTLVASGTRGWRGLLPRDRGRVRSAAAFRR	227	0.63066	0.143691	N	N	N	Unknown	Unknown	Unknown			yes				Amidase	fig|1223566.3.peg.456	59.7	72	29	0	87	158	151	222	4.2e-15	90.1	fig|1223566.3.peg.456 hypothetical protein [Bradyrhizobium sp. CCGE-LA001]		NA	NA	NA	NA	NA	NA	NA	NA	NA	NA		TKW79226.1
GN4e__NODE_1092599_length_1153_cov_0.274225_1	Amidase_3	PF01520.18	2.9e-35	126.7	Amidase_3	PF01520.18	CCGGGACACGGCGGGCACGATCCCGGCGCGCAGAGCAAGGGATTGAACGAGGCCGACCTCGTCCTCGACGTCGCGCTGCGCTTGCAGAAGCTGCTCTCGAAGTCGCCTGGCGTCGAGGTCGTGCTGACGCGCAGCACGGACGTCTTCATCCCGCTCGAGGAGCGCACGGCCATCGCCAACCGTGAGAGCGCGGATCTCTTCCTCTCGATTCACGCCAACGCGAGCCGCAATCCCAGCGCGCGCGGCGTCGAGACGTATTTCCTGAACTTCGCGTCGAACCCCGACGCCGAGGCGGTGGCGGCGCGCGAGAACTCGGCGTCCGGGCAGACCATGCACAACCTGCCGGACATCGTGAAGGCCATCACGCTGAACAACAAGCTGGACGAGTCGCGCGATTTC…	PGHGGHDPGAQSKGLNEADLVLDVALRLQKLLSKSPGVEVVLTRSTDVFIPLEERTAIANRESADLFLSIHANASRNPSARGVETYFLNFASNPDAEAVAARENSASGQTMHNLPDIVKAITLNNKLDESRDFATLVQRAMVDHLASGNKGIRNLGVRQAPFRVLMGATMPQKADSRLGEDPQDIGCRVLSLVTQA	196	0.491776	0.07333	N	N	N	Unknown	Unknown	Cellwall			yes				Amidase	OFV87961.1	62.8	172	62	2	1	171	262	432	2.7e-47	196.8	OFV87961.1 hypothetical protein A2V74_01935 [Acidobacteria bacterium RBG_16_70_10]		NA	NA	NA	NA	NA	NA	NA	NA	NA	NA		PYR80744.1
GN4e__NODE_1096441_length_2577_cov_0.373371_1	Amidase_3	PF01520.18	5.4e-51	177.9	Amidase_3	PF01520.18	CCGCCGCGAGTCGCCACCTTTGCGTGCGCGAGTCGGCACCTTCGCCGGCTACCGGGCAGCGGCGACGGCGGCGCGGACCGCGGCATGGCCGGCGCGGAGCGCGGCGCGGTCGGCGCGGATCTCCACCAGCCGGATGCCGCGCCCGGGTTGCTGGGCGAGTTGCGCGCGGTGGTCACCGCCTACGAGGCGGTGGTGCAGCGGTATCCAGCGAGCGGCTATGCCGACAACGCCCTGTGGCAGGGCGCCCGGCTGTCGATGGACGCGTTCGCGCGATTCAACCAACCCGCCGACAAGGACGCGGCCGCCAGACTCTTCAAGAAGCTCGCGTCCATGTACCCGACCAGCCGGCTGGCGAGGCAGGTACCTGAGCAGTTGACGAGGATGAACTCCGGTGAAATC…	PPRVATFACASRHLRRLPGSGDGGADRGMAGAERGAVGADLHQPDAAPGLLGELRAVVTAYEAVVQRYPASGYADNALWQGARLSMDAFARFNQPADKDAAARLFKKLASMYPTSRLARQVPEQLTRMNSGEIRVLEDVVISHTPPAATRPTAAAPATTDGAVPAAGAPVSTRIATIKDIRRVVLPDAVRITIELDSEVAFHEERIPDPARVFVDLPGTRASPALIDQTLRFESDADIIRQVRVGRHPNNTTRIVLDAAGVTSYSVYPLYSPYRLVIDCVRVSAAVTAAAMTDKVLGRVAPAAAPAARQSNEAAAAAKPLAPLPARTMTNPWLRKLPGLSPRSTALLAAVADAAKPTAVVPAAVETTPIPSAVATPARHGVEGSPAPAHPSADQSPRSA…	657	0.742484	0.095264	N	N	N	Unknown	Unknown	Cellwall			yes				Amidase	fig|667014.3.peg.1072	50	236	118	0	417	652	321	556	4.3e-52	214.5	fig|667014.3.peg.1072 N-acetylmuramoyl-L-alanine amidase (EC 3.5.1.28) [Thermodesulfatator indicus DSM 15286]		NA	NA	NA	NA	NA	NA	NA	NA	NA	NA		PYR00327.1
GN4e__NODE_109715_length_1487_cov_0.385066_2	Amidase_3	PF01520.18	4.2e-44	155.4	Amidase_3	PF01520.18	ATGGTTAAAGTATATATTGATCCTGGACATGGTGGATCCGATCCAGGTGCTGTAGGAAATGGGATTGAGGAAAAAAATATCACATTACAGATCGCTATTCAAATTCGTGACGTTTTATTGGCTGAGTATGAAAATGTTTCTGTTCAAATGAGTCGTACAGATGATCAAACAGTTAGTTTAGATGCGCGTACAAATGCAGCAAATAATTGGAATGCTGATTTTTTTCTATCTGTACACATTAATTCAGGTGGTGGAAGCGGGTTTGAAAGCTTTGTCTATCCAGGTGTAGGCAGACCGACCGTAACTTATCAGGAATTGATTCATCAAAACATTCTTAAACAAGTTCAATTTAACGATCGTGGTTTGAAGCAATCCAGTTTCCATGTTCTGAGGGAGAGC…	MVKVYIDPGHGGSDPGAVGNGIEEKNITLQIAIQIRDVLLAEYENVSVQMSRTDDQTVSLDARTNAANNWNADFFLSVHINSGGGSGFESFVYPGVGRPTVTYQELIHQNILKQVQFNDRGLKQSSFHVLRESNMDALLTESGFIDHSEDAGKLKSSGFLENLARGHAYGIADAFGLPKKANVSNQQSSQSSTSENGLFRVQVGAFKDKANAEKVLEETKASGFETYIRQENNLFKVQIGAFSVRNNAEELKERANAVGLNAVIVIE	267	0.535424	0.547661	N	N	N	Unknown	Unknown	Cellwall			yes				Amidase	fig|1136178.3.peg.235	60.5	228	77	1	1	228	1	215	5e-76	292.7	fig|1136178.3.peg.235 N-acetylmuramoyl-L-alanine amidase (EC 3.5.1.28) [Geobacillus thermoglucosidans TNO-09.020]	AND39053.1|CBM50|	69.4	180	55	0	1	180	1	180	4.8e-69	264.6	CBM50	WP_090951483.1
GN4e__NODE_1178175_length_3531_cov_0.829619_2	Amidase_3	PF01520.18	2.9e-45	159.2	Amidase_3	PF01520.18	ATGGTGCCGCCCGACCGGCTCAAGCGACGGGTCCTCCAGGGGGCCGTGCGGGAGAACGTCGACACGATCCGCGGGCTCCCGCCGCCGGCGCTCCGCGTCAGCACCCGGCTCCGGCGGGGGGCCTTGCAGGCCTCGCTCCTCGTCGCGCTGCCGGTGCTCGGGCTCGTCGCCTACAATCCCCTGTCGGGCAGCGCGCCCGACCGGGCGGCCGTGCTCGCGACGGCGCCCGCCGTCCTGACGTTCCGGGCGCCGAAGGCGATCGGCCCCGTAACCGCCTCCCTCGGCGTCAAGAAGCTCGTCCTGGATCCGGGGCACGGCGGCAACGACTCCGGCGCCCGGGCCCAGGGCGTGTGGGAGAAGGAGATCACGCTCGACATCGCCCGGGAGCTCCGGACCCTG…	MVPPDRLKRRVLQGAVRENVDTIRGLPPPALRVSTRLRRGALQASLLVALPVLGLVAYNPLSGSAPDRAAVLATAPAVLTFRAPKAIGPVTASLGVKKLVLDPGHGGNDSGARAQGVWEKEITLDIARELRTLLKRAKYDVAMTREADTFVSLRERAQFANQERADLFVSIHVNSVPSQECHAVETYYLGPADDPRAEQLAGKENHESGYHLADFRRLLEGVYVHVRQAESRKLAQVVQQELVSVLGDSNPAIRDKGVRSAPFLVLVASESPGILAEVSCLSNDEEAGRLADSAYRQRIARALFHGIHAYAEARNRVATLGQAPGSQ	327	0.152908	0.053204	N	N	N	Unknown	Cytoplasmic	Cellwall			yes				Amidase	OFV82967.1	46.3	337	162	5	5	325	22	355	6.3e-65	256.1	OFV82967.1 hypothetical protein A2Y78_09575 [Acidobacteria bacterium RBG_13_68_16]		NA	NA	NA	NA	NA	NA	NA	NA	NA	NA		KAA0255078.1
GN4e__NODE_1178411_length_1815_cov_0.409091_3	Amidase_3	PF01520.18	5.8e-21	80.1	Amidase_3	PF01520.18	GTGAGCATTCATTTTGACGAAGGGAAAAAACCAGCCACAACCGGTGTGGAGACTTATTATGCATCGCATGCAGCGTCACGTTTCCAGGCCATGTCATCATGGCTGCCGTTTCTGCAACGGACACCCGAACTGCCCGATCCCGAGAGTCAGAGCCTGGCCGGATTCATCCAGGAGGAGCTGGTCTCGCAAACACAGGCCTTGAATCGCGGCACGAAGGCCGAACAGTTTTTCGTGATTGCCAACGTCAACCACCCGGCTGTGCTGGTGGAGGGAGGGTTCCTGACGAACAAGGACGAAGTGACCAAATTGGGATCACCGGATTATCGTGAGCAGATCGCAACAGCAATCACGGACGGAATCACGCGTTATCGCGACGTCGTGCGCCAGCGACCGGCTCTC…	MSIHFDEGKKPATTGVETYYASHAASRFQAMSSWLPFLQRTPELPDPESQSLAGFIQEELVSQTQALNRGTKAEQFFVIANVNHPAVLVEGGFLTNKDEVTKLGSPDYREQIATAITDGITRYRDVVRQRPALASTAPGE	140	0.91438	0.271058	N	N	N	Unknown	Unknown	Cellwall			yes				Amidase	fig|497964.5.peg.3527	40.3	124	73	1	1	124	134	256	9.5e-18	98.2	fig|497964.5.peg.3527 N-acetylmuramoyl-L-alanine amidase (EC 3.5.1.28) [Chthoniobacter flavus Ellin428]		NA	NA	NA	NA	NA	NA	NA	NA	NA	NA		HAK07494.1
GN4e__NODE_1193282_length_1141_cov_0.319608_2	Amidase_3	PF01520.18	3.3e-49	172.1	Amidase_3	PF01520.18	ATGCGCAAAAATTTTTCCCGAATTTCTTTATTAGGCGCCGGTCTGCTGACGACATTTCTGGGATATAGCTCGTACGCAGCGTCGGGCGGCAACAGCTCACCCACAACTGTAGTGATCGATGCAGGACACGGTGGGTATGACCGAGGAGGGATTCCAGGCCAGAGAGTTTCGGAGAAAGACATGACGCTCGACGTCGCGCGGCGACTTAAAAGTGTTCTCGCAGCCAGCGGTTATCGAGTTGTGATGACCAGGGACAGCGACGTCTTCGTTCCGTTGGGAACGCGGACCGCAATTGCCAACTCCAACCGCAACGCCATTTTTGTATCCGTCCACTTCAATTCAGCGACACGAGGCGGAGCAAGCGGCATAGAAACATACTTTTACAGTCGCGACAGCTTA…	MRKNFSRISLLGAGLLTTFLGYSSYAASGGNSSPTTVVIDAGHGGYDRGGIPGQRVSEKDMTLDVARRLKSVLAASGYRVVMTRDSDVFVPLGTRTAIANSNRNAIFVSVHFNSATRGGASGIETYFYSRDSLALASAIHHYVVGGAPSGSRGVRRRGYFVLRKTSIPAVLVECGFLTNPTEAGYAQNASYRQKLAEEIAAGVRSRGSVASSRSTTRVATDESIPLQPYMDQTRVTKSKKSRSKRSARKSSRHKKKTSSKPAEIEARVASSDREG	275	0.914555	0.735757	Y	Y	N	Unknown	OuterMembrane	Cellwall			yes				Amidase	fig|497964.5.peg.3753	56.4	172	74	1	36	206	13	184	4e-44	186.8	fig|497964.5.peg.3753 N-acetylmuramoyl-L-alanine amidase (EC 3.5.1.28) [Chthoniobacter flavus Ellin428]	ASN72389.1|GH73|	40.7	167	97	1	39	203	6	172	7.4e-25	117.9	GH73	PYK30380.1
GN4e__NODE_120166_length_1663_cov_0.374838_1	Amidase_3	PF01520.18	1.3e-13	56.2	Amidase_3	PF01520.18	GTGGCGCGCCTGCTGCGCCTCGCTTGCCTTCTCGCCTCCGCGTCGCTCCTCGCCTCCTCGTTCGCCGCCCCGACCGGCCTGGCGTCCTCCACGCGCCCGGACCGGACGCTCTACCTCGACGCGACCCAGGCCTTCTCCCGGCTGCAGGGATCGAAGGCACTCCAGTCGCAGCGCAGCGAATGGGAGCGCGTCGTGCTGCGCTTTCGCCGCGTCGTCGCGCGTTATCCGCAGAGCGCCTACTGCGACAACTCCCTGCTCGCCGTCGGCGACCTCTACCGGCAAATGGCGACCCGCTTCAAGTCCCCGCGCTACAACGACGACGCCATCCAGGCGTACCAGAGCCTCGTGGCCGAGTATCCGACCAGCAGCCTCGGCGAGAAGGCCCTCTACTCCGTCTTC…	MARLLRLACLLASASLLASSFAAPTGLASSTRPDRTLYLDATQAFSRLQGSKALQSQRSEWERVVLRFRRVVARYPQSAYCDNSLLAVGDLYRQMATRFKSPRYNDDAIQAYQSLVAEYPTSSLGEKALYSVFQIARDSRDRRRLGDAAKAYLKTFPDAERANEVEAAVKTRAPENAAALPSPPPRGLAQVFNLRFWSGESSTRVVLDVEKAVPLRQDRIGDPDRLWVDLVGTRLHPNLTDRNFPVGDGLLEKVRVAQNRPDVVRVVLDFKDVKSHNTFYLSDPVRLVIDVQGSPRPMVAAAKPDASQKPVPPPLDTVEQPGPEDDGLAELLPSPAPDLTPPPPAPEATPTPEPRRADATRVPPAAEASPPPAGAKEARASEVPLPGAVSPAEAPSPIT…	476	0.888966	0.275042	Y	Y	Y	Cytoplasmic	Unknown	Cytoplasmic			yes				Amidase	OFV87961.1	55.2	364	109	4	115	476	2	313	6.8e-92	346.3	OFV87961.1 hypothetical protein A2V74_01935 [Acidobacteria bacterium RBG_16_70_10]		NA	NA	NA	NA	NA	NA	NA	NA	NA	NA		PYQ25024.1
GN4e__NODE_1220495_length_47837_cov_1.375052_18	Amidase_3	PF01520.18	5.2e-34	122.6	Amidase_3	PF01520.18	ATGGGTCCGGCTCGACACTCCGCCCTCGCCGCCGTTCTGCTCGCGGGGTGCGCGTCTTCTCACCCGCCGGCGTCTCCCGTTCCCCCTGCGCCGGGCGCCGAGGCGGCCCGATCGGAGCCGGCCCTGGCGCTTCCGGCGCCACCTCGGGTCCGCGGACCACTCGCGCTGCGAGTGGCGTACCCCGCGCCGAGCGCCCGTATCGAGGCGCGCGACTCGACCTTCCTCTATGGCTCGGTCGGCACGGGCGACGCCACGCTCATGATCGATGGCGCCCCGGTCCGGGTGTGGCCTAACGGGGCGTGGATCGCGTGGGTAGCGCTGCCGCCCGACAGCGTGGCCCGATTGCGTCTCGTCGCCAGAACCGCGACCGACAGCGCCACGCTGGAATATCCGATCCGG…	MGPARHSALAAVLLAGCASSHPPASPVPPAPGAEAARSEPALALPAPPRVRGPLALRVAYPAPSARIEARDSTFLYGSVGTGDATLMIDGAPVRVWPNGAWIAWVALPPDSVARLRLVARTATDSATLEYPIRRARWEPPAGPALWLDTLSLSPTGRVWWPRGEYLTLSAHASEGADLRLRLADGTLVPLALAAEPEPVPEAVRAFERDTAKLATPIRRDRYVGLLRGRRLGPDPGPMLPFLGASVAAVASSAGLCATGILCPGDILPDSAWATLEAVRGGDTLRVRWPLQLALLDSTPRLVRIDDDTAGTGTTDGITPGRALPSGTYQWFFPRGTRARAIGRMNGDLRLALSPQSDAWVASAETVPLPFEPMVPAVVGSVLVRPDSDRVRIRVPVSRR…	670	0.512618	0.081886	Y	N	Y	Unknown	OuterMembrane	Cellwall			yes				Amidase	RJP78627.1	40.5	348	199	5	321	662	72	417	1.1e-50	209.9	RJP78627.1 N-acetylmuramoyl-L-alanine amidase, partial [candidate division Zixibacteria bacterium SURF_MAG]		NA	NA	NA	NA	NA	NA	NA	NA	NA	NA		TFG54050.1
GN4e__NODE_1294753_length_1156_cov_0.504348_2	Amidase_3	PF01520.18	6.6e-27	99.5	Amidase_3	PF01520.18	ATGCTGCAAAACGATCATGTTCTTGAATCGCTAGAAAAGCGCTGGATGCTGGCGGTCACCGCTTCGTATTCGTCCAGTTTGCGCGTCCTTTCCATCAGCGGCGATGAGCTGGACAACTCGATCGACGTGAGTCGAAATGCCGCAGGCACGATCCTGATCAATAATGGCGCGATAGCTATAGCGGGCGGCACACCGACCGTCGCGAACACCGTCAGAATTGAGATCGTCGCGCGGGGCGGATCGGACTCACTTTCGCTCAATGAAACGAACGGCGCGCTCCCCGCTGCGAACATCGACGGTGGATCGGAGGGCGACACGATTACCGGCGGGTCCGGCAGCGATTCACTCTTTGGCAGCTCCGGCAACGATTCCATCAGCGGCAAAGGCGGCAACGACCAG…	MLQNDHVLESLEKRWMLAVTASYSSSLRVLSISGDELDNSIDVSRNAAGTILINNGAIAIAGGTPTVANTVRIEIVARGGSDSLSLNETNGALPAANIDGGSEGDTITGGSGSDSLFGSSGNDSISGKGGNDQLFGGDGNDVLTGGNGRDIIIAVDAGHGGVDPGASGARGTHEKDVVLEIARALAARINSEPGMKAVLTRDGDYFISLRERNVRARRAKADLFVSIHADSIANPDVSGSSVYVLSERGASNEAA	255	0.796119	0.141634	N	N	N	Unknown	Extracellular	Cellwall			yes				Amidase	fig|1091042.3.peg.2793	59.2	103	42	0	153	255	7	109	2.7e-26	127.5	fig|1091042.3.peg.2793 N-acetylmuramoyl-L-alanine amidase (EC 3.5.1.28) [Ralstonia solanacearum K60-1]	SQL02015.1|CBM50|	56.7	104	45	0	152	255	22	125	6.5e-23	111.3	CBM50	NBX57856.1
GN4e__NODE_1306602_length_2085_cov_0.792770_3	Amidase_3	PF01520.18	8e-55	190.4	Amidase_3	PF01520.18	GAGCTCGGCGAGTCGCGCGGCGCCGCCGCGCTGCGGGTGGCCTTCGAGCGCCCGCCGGCCGCCCGCAAGGTGTTTCGCCTGGAGGACCCGCCGCGCGTGGTGCTCGACTTCCATCGCCAGGGGCCCCAGGCGGCCGCGCCCGCGCCGGGCGGCGGCGGTCCCGAGCCGCTCCAGACGATCATGATCGACCCGGGCCACGGCGGCCACGATGCCGGCGCCGTGGGGCCGAGCGGGCTCCAGGAGAAGGAGCTCTCCCTCGACATCGCGCGGCGCGTGGCCGCGCTGCTGCAGGAGGAGCTCTCGGTGCGCGTGATCCTCACGCGTGCGAAGGACCAGTTCATCGGGCTCCGGGAGCGCACGGCGCTCGCCAACCGGGAGCGGGCGGACCTCTTCCTCTCG…	ELGESRGAAALRVAFERPPAARKVFRLEDPPRVVLDFHRQGPQAAAPAPGGGGPEPLQTIMIDPGHGGHDAGAVGPSGLQEKELSLDIARRVAALLQEELSVRVILTRAKDQFIGLRERTALANRERADLFLSIHVNSAPDGAATGTETYFLSNEATDGAARRAAEYENRLIAADTGARGGSPDVLRSILWDLSQSDFQQESSRVAEAIQNNLDRALRRPSRGVKQAPFYVLGGAAMPAVLVEIGFISNPQEEQRLRDDGYRDRIARALVAGVAAYKRSYDQRAGAVVKR	290	0.122047	0.079595	N	N	N	Unknown	Cytoplasmic	Cellwall			yes				Amidase	OGK97180.1	55.2	277	116	2	9	283	203	473	5.4e-76	292.7	OGK97180.1 hypothetical protein A2W08_07505 [Candidatus Rokubacteria bacterium RBG_16_73_20]	AEH22532.1|CBM50|	41.7	278	133	6	23	279	518	787	3.6e-46	188.7	CBM50	PYM66365.1
GN4e__NODE_1319623_length_1344_cov_0.748978_2	Amidase_3	PF01520.18	1.7e-36	130.7	Amidase_3	PF01520.18	ATGCGAACGATGGCTCTCGGAGCCCGGGGTGAGGATGTCCACGACGTCCAGGCCCGTCTGGCCGCGCTTGGATACCGAACAGAACCGGATGAAGCCGGTGTGTACGGTCCGCGAACCCACGCCGCCGTTCGGGAGTTCCAGCAGCGACGGCACCTGATGGCCGACGGCTTCGTCGGCGCCGACACCTGGCAGCAGATGGTCGAAGCCGGCTATTCGCTGGGCGACCGGGTCCTGTACCTGCGGTATCCGTTCATCCGGGGCGACGACGTTCGATCGCTGCAGGGGCGCCTGAACCTGCTGGGCTTCGACGCCGGAAGGGAAGACGGGATCTTCGGCGAACGGGCAGACCGGGCGGTCCGGGACTTCCAGCGCAACGTCGGGCTGCCGACCGACGGCATC…	MRTMALGARGEDVHDVQARLAALGYRTEPDEAGVYGPRTHAAVREFQQRRHLMADGFVGADTWQQMVEAGYSLGDRVLYLRYPFIRGDDVRSLQGRLNLLGFDAGREDGIFGERADRAVRDFQRNVGLPTDGIVGSTTLEAVSRIRPIGPGPGFAEVREREALRRLAPTPVTGARIAIDAGHGGGDPGMVGPSGLREADVAFELAEAVAAALAERGAAPFLIRTRDGETPTAERVRAANAGGASLLISIHLNSHADPSAEGATVFYCGREGWSSPGGQRLAELIQEELTARLGLKDGRTHPKWLQLLRETRMPAVHVEPCFITNPSEEQLLR	332	0.365116	0.087297	N	N	N	Unknown	Cytoplasmic	Cellwall			yes				Amidase	OFW79029.1	52.8	322	139	7	1	318	1	313	4.6e-71	276.6	OFW79029.1 hypothetical protein A2Z48_08130 [Actinobacteria bacterium RBG_19FT_COMBO_70_19]		NA	NA	NA	NA	NA	NA	NA	NA	NA	NA		TMK81574.1
GN4e__NODE_1339490_length_1566_cov_0.630450_1	Amidase_3	PF01520.18	1.2e-44	157.2	Amidase_3	PF01520.18	CTGGCGCCCGCGCCGAGCCGCCCGCCCTCGCTGCCGCCGGCCGTGCTGCCGCCCGCGCTGCGCCCCGTGCACACGGTGGTGGTCGACGCGGGGCACGGCGGCGCGGATCCGGGCGCGATCGGCTCCGGCGGCCTCCGCGAGAAGGACGTGACCCTGGCCGTCGCGCTCGACGTCGAGCAGCGCCTCGTCGCGCGCGGCTTCCGCGTGGTGATGACGCGCCGGAGCGACACGACCGTCAGCCTCGAGGAGCGCACGGCGCTGGCCGAGGGCGTCGGAGGCGACGTCTTCCTCTCGATCCACGTGAACGCGGCCGCGCGCGGCAACGCGAATGGCATCGAGACCTACTACCTCGACCGCACGCACGAGCGCCACACTTTGCGCGTGGCCGCGCGCGAGAAC…	LAPAPSRPPSLPPAVLPPALRPVHTVVVDAGHGGADPGAIGSGGLREKDVTLAVALDVEQRLVARGFRVVMTRRSDTTVSLEERTALAEGVGGDVFLSIHVNAAARGNANGIETYYLDRTHERHTLRVAARENGVPASALDPLQRAVAGLRIGEVGASSATLARTVHGELIRGVRDAFGSVANLGVKQGPFHVLFLSSSPSILVEVGFLTDRSEARRLRTRWYRQVLAEHIARGLAQYRSHGAPLLAARAE	251	0.167153	0.042767	N	N	N	Unknown	Unknown	Cellwall			yes				Amidase	fig|447217.4.peg.2182	45.9	231	124	1	20	249	373	603	8.9e-43	182.2	fig|447217.4.peg.2182 N-acetylmuramoyl-L-alanine amidase (EC 3.5.1.28) [Anaeromyxobacter sp. K]		NA	NA	NA	NA	NA	NA	NA	NA	NA	NA		HET53345.1
GN4e__NODE_1342728_length_4042_cov_1.014282_1	Amidase_3	PF01520.18	5.2e-15	60.7	Amidase_3	PF01520.18	GTGCCGCAGCGCCTCGGCGACACCGACGTTAACGACACGATTGCCGGCTCGCAGCGTGAATATCAGCACCTGCTGCAAAGACAGCGAAAGGTGCGTCTGCTCGGCGTCTCGACCCTGGTCCCCGCGTGGCACCGGGGCTGGACGGACGACATCTACGCGCGCAGCGCGCGCGCCGGGCGCGCGCTTCAGGCGGGAGTGACCACGGCGACCGGCGCCGCGAACCGCGGTGTCCTGCAGCGCTCCGACCTGACCGGCTTCAACTGGGCCGACGTGCCCGCGGTGCTGGTCGAGACCGGGTTCATGACGAACCCGACGGAGTCACGGCGCCTGAAGACGGGCGCCTACCAGCAGCGCGTAGCACTCGGCCTCGTGCGCGGCGTCGACGCGTTCCTCGGCCGC…	MPQRLGDTDVNDTIAGSQREYQHLLQRQRKVRLLGVSTLVPAWHRGWTDDIYARSARAGRALQAGVTTATGAANRGVLQRSDLTGFNWADVPAVLVETGFMTNPTESRRLKTGAYQQRVALGLVRGVDAFLGR	133	0.690232	0.101522	N	N	N	Unknown	Unknown	CytoplasmicMembrane			yes				Amidase	RJQ46703.1	55.7	97	43	0	35	131	214	310	6e-22	112.1	RJQ46703.1 N-acetylmuramoyl-L-alanine amidase [Gaiellales bacterium SURF_MAG]		NA	NA	NA	NA	NA	NA	NA	NA	NA	NA		TML56464.1
GN4e__NODE_1384151_length_37468_cov_1.376068_30	Amidase_3	PF01520.18	8.1e-53	183.8	Amidase_3	PF01520.18	ATGAGCGCCAGAGGCTTCGGCGGCGCCCTCATCGTTGTCCTGCTCTCGGCGACAAGCTGGGCCGGGACAAAACTGCCCACGGTGACTCACGACGGCCGGACGTACGTCGAGCTCAGCCGGGTGGCCGCTTCACTTCACACGAAGCTCGACGCGACGCCCGCGAGCACGCGCGCCCACCTGCGCACCCGCGACAAGACGGTCACGTTCACGCGGAACTGGTCCCGGGTGCTGGTCAACGGCAAGCCCGTGGTGCTCGATGCGCCCGTCCGGGTGAAGCAGGGGGTCTGGCTCGTGCCCGAATCCTTCATGGGGCGGGTGGTCCCCACGCTCGTGGCCGGCGCCCCGGCAGGCGCGGCCACCGTGCGCACGGCCGCCGCGCCGGTCGAGGTCACCCTGGAG…	MSARGFGGALIVVLLSATSWAGTKLPTVTHDGRTYVELSRVAASLHTKLDATPASTRAHLRTRDKTVTFTRNWSRVLVNGKPVVLDAPVRVKQGVWLVPESFMGRVVPTLVAGAPAGAATVRTAAAPVEVTLEDVRVRSYPSFTRIVVETSAAVPHRIEASGPKEARVRLLGLGNGAQVEGIRDGLISEVRLERAGADGLLRVIFEGAAGTIKPTTLADPPRLVLDVSRPAEPTTREGREQIGPLKMIVLDAGHGGHDSGATGPTGLMEKDLVLDVTRRVAKLVEAQLGLKVRLTRDTDHFVTLRERTSIANRERADLFVSIHANAHRETATDGVETYFLSSEATDGAARQVAALENGVIQLEQPPGRGTGQVDIVKAILWDLAQSEFQTESSRLAEVV…	487	0.146298	0.053851	Y	Y	Y	Unknown	Cytoplasmic	Cytoplasmic			yes				Amidase	OGK97180.1	68.1	477	142	3	10	481	10	481	7e-169	602.1	OGK97180.1 hypothetical protein A2W08_07505 [Candidatus Rokubacteria bacterium RBG_16_73_20]		NA	NA	NA	NA	NA	NA	NA	NA	NA	NA		PYM76840.1
GN4e__NODE_1415947_length_3508_cov_0.782994_2	Amidase_3	PF01520.18	7e-43	151.5	Amidase_3	PF01520.18	ATGTCTGTTCGCGCGACGAGCTTGGCGTATCTGTTCGGCGCGATGGTGCTCGGCGGCGCGTCCGCGGCCGAGCGTCCCCCCGCACCCGCCGCTCCGGTTCCGGCATCGAATGACGCTCCGGTGGCGAGCGAGGTGCGACTCGCCGGCGACGACAGCCAGACCCGCCTGGTGCTCGACCTGAGCCAGAAGATCGACGTGCGCGCCTTCACCCTCGCCAACCCCTACCGGGTGGTCATGGACATGCCGCAGGTCACGTTCCGGCTGCCGTCCAAGACCGGAGAGGCGGGCCGCGGCCTGATCAAGGCGTTCCGGTTCGGCCTGGTCATGCAGGGCGGCTCCCGTATAGTCATCGATCTGGCGCGGCCGGCGCGGGTCGACAAAGCGTTCGTGGTCGAGGCC…	MSVRATSLAYLFGAMVLGGASAAERPPAPAAPVPASNDAPVASEVRLAGDDSQTRLVLDLSQKIDVRAFTLANPYRVVMDMPQVTFRLPSKTGEAGRGLIKAFRFGLVMQGGSRIVIDLARPARVDKAFVVEAANDQPARLVVDLAAVDREAFLRTIAVEGRPPERKPPPPADTKAGGDTRPVVVIDPGHGGIDNGTRAASGEMEKTIVLEFSLMLRDKIEKTGKYRVFMTRTEDAFVALGDRVQFARGHQASLFISIHADALRRREGDAQGATVYTLSERASDARAARLAAAENQADVIAGLDLAAQEKDVAGILIDLARRETKTFSQQFAQGMVTQLKSTARLHQHPLKSAAFVVLKAPDVPSVLVELGYVTNKADLKSLISAEWRDRTADSIVQAV…	413	0.178015	0.052484	Y	Y	Y	Unknown	Unknown	Cellwall			yes				Amidase	fig|709797.3.peg.3130	61.6	393	140	2	25	410	36	424	1.6e-126	461.1	fig|709797.3.peg.3130 N-acetylmuramoyl-L-alanine amidase (EC 3.5.1.28) [Bradyrhizobiaceae bacterium SG-6C]		NA	NA	NA	NA	NA	NA	NA	NA	NA	NA		TMK21458.1
GN4e__NODE_1432517_length_1657_cov_0.317057_2	Amidase_3	PF01520.18	1.9e-44	156.6	Amidase_3	PF01520.18	ATGCCGCGTTCGATCAGCTCTATCGCCGTCCTTGCTCTCGGGGCCGCTTTTTTTCTCGGCGGCTGCGCGACCGTCGCCACGAACACCAGTCACACTTTCGAAACCGTCGTCGTGGATGCCGGCCACGGGGGCAAGGACAGCGGCGCCTACCGGCGCAATTGTCCGCCGGAAAAAGCCGTAGCGCTCGATGTCGCCCTTCGGGTCGACCGCAAACTCCGCGAGTCGCAACTCAAGACCATTCTCACTCGCGCCAACGACACTTTCATCCCGCTCGACGACCGCGTCGCGCTCGGCAACGAACAGAAAAACTCCATCTTCGTCAGCATCCACTTCAACGACTCGCGGCGGCGCGGCGTGGAAGGCGTCGAAACTTATTACCATTCGCCCTACGCCTACGAT…	MPRSISSIAVLALGAAFFLGGCATVATNTSHTFETVVVDAGHGGKDSGAYRRNCPPEKAVALDVALRVDRKLRESQLKTILTRANDTFIPLDDRVALGNEQKNSIFVSIHFNDSRRRGVEGVETYYHSPYAYDLASAIEQNLSTLPGTVNRGVHPAAFRVLRNAYYPSVLVECGYLSNRSEARDAADAAYRERLADKIAEAIVDYRYGTGMYRRQATVLARAGGGASFLPSFR	233	0.290669	0.387946	Y	Y	Y	Unknown	Unknown	Cellwall			yes				Amidase	fig|497964.5.peg.4596	53.3	199	90	1	11	206	29	227	1.7e-48	201.1	fig|497964.5.peg.4596 N-acetylmuramoyl-L-alanine amidase (EC 3.5.1.28) [Chthoniobacter flavus Ellin428]		NA	NA	NA	NA	NA	NA	NA	NA	NA	NA		PYJ50005.1
GN4e__NODE_1442155_length_1124_cov_0.312064_1	Amidase_3	PF01520.18	2.1e-45	159.7	Amidase_3	PF01520.18	GGCGGGACGGTCTTAGCCTCGGCCGGATCGAAACTGGTGGCGACTGGTAGCGGTGGCACGCTGGATGGCGTAACGCTCAAAGGAGACGCGGCACAGACGCAGCCGGTGGTGCTGGACGTGAATGGCGTGAAGGATTACACGGCGACGCTTCTGAATAGTACCCAGAAGGATGGGTCGGTACGGCTGGCGATTGACCTTTACGCCAGCGCAAAAGCGATGCAGACGGCGAAAGCGCTGAACGGCACGGGCGACGAAGCGGTAAATGTTGCAGGAACTCAAACGAAAAGGGCAACGGCTTCGGTAAGCGCCACGGAAAAGTCGATTGCGAAAGCGCAACAAGCTGCGGTTACGCCGGTGACCACGGCCAAGGCGGACGGGGACGATGCGCCGGCGGCGATT…	GGTVLASAGSKLVATGSGGTLDGVTLKGDAAQTQPVVLDVNGVKDYTATLLNSTQKDGSVRLAIDLYASAKAMQTAKALNGTGDEAVNVAGTQTKRATASVSATEKSIAKAQQAAVTPVTTAKADGDDAPAAIPQPKNKLATAKVGKSSTTQPPTAPQPTRDGQSTLTRALGLKIGRIVIDAGHGGHDTGTIGPTGLMEKDLCLDVALRLGKIIQQRLPSADVVFTRSDDTFIPLEERTHIANDAKADMFISIHANSSHDSLARGIETYYLNLKGSDEAMEVAARENATSDQGIHELQDLVKQIARTEKIDESKEFAEDVQDSLAKRMQKAAKPVKNRGVRKAPFVVLIGADMPSILTEISFLSNPADEKMLKQ	374	0.955994	0.690407	N	N	N	Cytoplasmic	Unknown	Cytoplasmic			yes				Amidase	fig|926566.3.peg.625	47.7	388	147	8	36	373	348	729	8.5e-74	285.8	fig|926566.3.peg.625 N-acetylmuramoyl-L-alanine amidase (EC 3.5.1.28) [Terriglobus roseus DSM 18391]		NA	NA	NA	NA	NA	NA	NA	NA	NA	NA		PYU07787.1
GN4e__NODE_1466995_length_2899_cov_0.653708_1	Amidase_3	PF01520.18	3.4e-28	103.7	Amidase_3	PF01520.18	GTGTCTGCGACCCTGCTCCGCGGCACTCCGCCGCGGGTGCTCTACGCGACGCCGACCGACATCCTGATCCTCTTCGAGGGGGGCACCCTCGACACGGCGCGCGTGCTCGTGGGCGGTGTCGTCAGCGACGGCTCGCTCCGCGAAGTGCCGGGAGGGGTCGAGCTCCGGCTCCACATGAACGACGGCGCCAAGGGATATGCCGTTTCCGTCGCGTCGAACAGGCTCCGCGTCGCCGTCACGGACGACAACGATCTGGTGGAGGCGGGCGTCTTCACCGCGCTCGCGCCGATCTCCTTTGGTGGCGAGCGCCGAGGCGCCGGCACGATCGTGATCGATCCCGGCCACGGAGGCGCGGACACCGGCGAGATCCTTCCCGGCGGCGCGCCGGAAAAGGACGCC…	MSATLLRGTPPRVLYATPTDILILFEGGTLDTARVLVGGVVSDGSLREVPGGVELRLHMNDGAKGYAVSVASNRLRVAVTDDNDLVEAGVFTALAPISFGGERRGAGTIVIDPGHGGADTGEILPGGAPEKDAALDIARALRTALTQRLGARVILTRDSDADVSAERRAAIANDLNADLFVSIHLDAEGAIRGGGFRVYTLSPVASGGEGERSVPEEIEGVPLLSWWSAQASIVGSSMAVAQAVSEALSRAFPQTPVLVDAGRVLVVQPVLCPAILIESAPAARAAQDAMSLRGYTTYDYTQAVAGAIVLHRLDGLAGQDAARTARCGHLRPPRGGAGFAAPPVLVLEGHRGLGGPRLGQHQVTTESGLPELAVGDVLDRHAE	383	0.102158	0.049557	N	N	N	Unknown	Cytoplasmic	Cellwall			yes				Amidase	OGW83135.1	52	98	46	1	109	206	49	145	3.5e-14	87.8	OGW83135.1 hypothetical protein A3C47_05395 [Omnitrophica bacterium RIFCSPHIGHO2_02_FULL_51_18]	AYJ76152.1|CBM50|	41.4	111	63	2	109	218	4	113	8.5e-11	71.6	CBM50	TMQ65433.1
GN4e__NODE_1476118_length_1912_cov_0.599107_2	Amidase_3	PF01520.18	3.5e-12	51.5	Amidase_3	PF01520.18	ATGGTGCAGACGTCGATGACGCAGGAGCTGGCCGACAAGAACAAGACGGTCCGCGACCTCGGCGTGAAGCAGGCCCCGTTCGTCGTCCTGATTGGCGCGCAGATGCCCAGCGTGCTGGCCGAGATCTCGTTCGTGACCAACAAGTCCGAGGCCAGCTTCCTCAAGCAGAACGCCTATCGACAGCGCATCGCGCAGGCGCTCTGCGACGCCATCCTGAAATACCAGGCGAGTTTGAAGAAGGTGACGACCGTCGCCACGCGCGATCAGCGGCAGTAG	MVQTSMTQELADKNKTVRDLGVKQAPFVVLIGAQMPSVLAEISFVTNKSEASFLKQNAYRQRIAQALCDAILKYQASLKKVTTVATRDQRQ	91	0.697607	0.182116	N	N	N	Unknown	Unknown	Cellwall			yes				Amidase	OGD12351.1	45.3	86	47	0	2	87	117	202	9.5e-11	74.3	OGD12351.1 hypothetical protein A2Y86_08625 [Candidatus Aminicenantes bacterium RBG_13_62_12]		NA	NA	NA	NA	NA	NA	NA	NA	NA	NA		HBQ37895.1
GN4e__NODE_1497437_length_1519_cov_0.534335_1	Amidase_3	PF01520.18	9.6e-44	154.3	Amidase_3	PF01520.18	ATGAAACTGCGACGCCTTACTATATACGCTATATACGCTATATACGCGATCTGCGGCTTGTTGTTGGCCGGCCGGCTGATCGCGGGGGTGGAGTGGCACGTCATCAAGGTCAATGGTCGCGATTTCCTCAGCGTCGACAACATTTCGAAGTTCTATGGCTTCTCCAACCCGGTAGTTGACGGCCAGAATGTCAAGCTCAGCAGCGACAAGAACGAATTGCAATTTCGCGTCGGCAGCCGCGAAATGCTGCTCAATGGCGTACGGAATTGGCTGAGCTTTCCCGTGTTCGTGCACGACGGAAAGGTTCTCCTTTCCCGCATTGATCTGGCAAAAACAATCGAACCGCAATTGCGTCCGAACATGATCAAAAATCTCGGCCGCGTGCAAACGATCGTGCTC…	MKLRRLTIYAIYAIYAICGLLLAGRLIAGVEWHVIKVNGRDFLSVDNISKFYGFSNPVVDGQNVKLSSDKNELQFRVGSREMLLNGVRNWLSFPVFVHDGKVLLSRIDLAKTIEPQLRPNMIKNLGRVQTIVLDPGHGGFDKGAISGYGYEKDYALDLARLLRPLLQAKGFRVIMTRESDVFVPLEVRAQIANATRDSIFVSLHFNATDHDPLATGFEIYSLTPRGAPSTYEDWLTQMSINIQNGTEADAASVELSSCIYHSLIGHIGEFDRGIKRARFAVLRLTKIPAVLVESGFLTERGESRLIAKPEWRKRLADAICTGIDNFRTLAENKKRPLIVADYRQQKSGAPAGETESQTNQPAAPILSLDMLYSEAPREDFVPIQTPTPSPIGTAPAEP	398	0.083051	0.202056	N	N	N	Unknown	Cytoplasmic	Cellwall			yes				Amidase	fig|497964.5.peg.1410	40.7	297	173	1	31	327	10	303	1.8e-58	235	fig|497964.5.peg.1410 N-acetylmuramoyl-L-alanine amidase (EC 3.5.1.28) [Chthoniobacter flavus Ellin428]		NA	NA	NA	NA	NA	NA	NA	NA	NA	NA		PYK96467.1
GN4e__NODE_1506238_length_1048_cov_0.614887_2	Amidase_3	PF01520.18	1.1e-21	82.4	Amidase_3	PF01520.18	GATTACTTTGTGCCGTTGGAAGTTCGCGCACAGATCGCCAACGCCGCGCGCGATTCGATTTTCGTCAGCATTCATTTCAATGCGACGAATGACGATCCCAACGCGACAGGATTTGAAATCTTTTCGTTTACCCCGCGCGGAGCGCCGTCCACATCCGACAGTGCGGTAGCTCCGAGTGCGCTTAGCACGCAACCCGGCAGCACCGTTGATGCGCAAAGTATGGCCCTCTCGGCATGCATCTATCATTCACTACTCGGTCACCTCCCCGAATACGACCGGGGCATCAAGCGCGCCCGGTTTGCTGTGCTTCGTCTTGCAAAAGTTCCGGCTGTGCTAATCGAAGGCGGTTTTCTGACAGAAAAAGGCGAGTGCAAGTTGATTGCGCAAAAAGACTGGCGC…	DYFVPLEVRAQIANAARDSIFVSIHFNATNDDPNATGFEIFSFTPRGAPSTSDSAVAPSALSTQPGSTVDAQSMALSACIYHSLLGHLPEYDRGIKRARFAVLRLAKVPAVLIEGGFLTEKGECKLIAQKDWRARLAHAVGVGIESYRALGIKKQPPLLVADYRKQIKSSPTDFVVPDAELKEADTSLMELVGKSKFLPPPQTSTPRASLESAPIVP	217	0.540013	0.178884	N	N	N	Unknown	Unknown	Cellwall			yes				Amidase	fig|497964.5.peg.1484	44	109	61	0	61	169	7	115	6.6e-18	99.4	fig|497964.5.peg.1484 cell wall hydrolase/autolysin [Chthoniobacter flavus Ellin428]		NA	NA	NA	NA	NA	NA	NA	NA	NA	NA		KAF5408431.1
GN4e__NODE_1579181_length_2490_cov_0.331786_3	Amidase_3	PF01520.18	2.9e-44	156	Amidase_3	PF01520.18	ATGTTCGTGTTTAGGAATGACAGCCCCTCGGATCATTCAAACGCTGCACCGATGTCGCGAGATCGCGATCTTCTCTACTTTTGGGGAGCGAGGTTCGTCCGACAAACTTTTTTTGCTGCGATAATCATCCCATTCATAGTGATTGCCGACGCGCGAGCCGACGTTTCGTTCTCGACGGTTGTGATCGATCCGGGGCACGGTGGTTGGGACCGCGGAGGAATTCCCGGCCAGATCGTGCCGGAGAAAACGGTTGCGCTCGACACGGCGTTGCGCTTGCAAAAGCTTTTGCAACGAGCTGGATTGCGCACCGTCATGACGCGAACGACGGATGTTTATATTCCACTATCCGTGCGAAGCGTGATCGCCAACGCGGAGCCCGACGCAATTTTCGTTAGTATT…	MFVFRNDSPSDHSNAAPMSRDRDLLYFWGARFVRQTFFAAIIIPFIVIADARADVSFSTVVIDPGHGGWDRGGIPGQIVPEKTVALDTALRLQKLLQRAGLRTVMTRTTDVYIPLSVRSVIANAEPDAIFVSIHYNAARRCGAHGIETYSENNRGAVLAARIQRQIVTRVSTENRGTRSAEYYVLRNCRLPAVLVECGFLTNPVEAQSALTPEYRETVAEQIAGGIIEQRQFSFPPLVPNHQGRLVHKSKKHRKVVDSERLIYPCATIPGTRASASDFLQGVERARVEIHQFRDGFFPAQTSDIKAWFEDLKRRVDQT	318	0.157534	0.076081	N	N	N	Unknown	Unknown	Cellwall			yes				Amidase	fig|240016.6.peg.5588	45.9	181	96	2	52	231	8	187	5.1e-35	156.8	fig|240016.6.peg.5588 N-acetylmuramoyl-L-alanine amidase (EC 3.5.1.28) [Verrucomicrobium spinosum DSM 4136]		NA	NA	NA	NA	NA	NA	NA	NA	NA	NA		PYL97829.1
GN4e__NODE_1678331_length_2033_cov_0.537657_1	Amidase_3	PF01520.18	1.3e-51	179.9	Amidase_3	PF01520.18	ACGTTTGAAGACTTTCTAAAGCATTATCCCGGCAACTCGCACGCGCAGGAAGCGCGCAAGGCGATTGCGGAGATTGACAATCCGTCAGCGGCCAGAAGCCCGTTCAAGGCCAAAGCTACAAAGCGGGAGCGCCCAGCCAGGCCGCGAACGCTGCGCGCGGCAGAAGATACGCCCAATGCCAGGCCTGATAAGGCAGTGCCGGATAAGGCGGCGCCTGATAAACCTCCAGCCAATGACGAAACAGCCGCTGCGTCCGCGCAGCCGCAGCAGCAGGAAGTCGCCGCTACCAGCACGGAAGGCCAGACGCACCGCATGCCCCGGCTTACCGGCATCCGCCACTGGTCCACCGGAGATTACACGCGCATCGCCATTGATCTGGAGCAGGAAGTGAAATACCAG…	TFEDFLKHYPGNSHAQEARKAIAEIDNPSAARSPFKAKATKRERPARPRTLRAAEDTPNARPDKAVPDKAAPDKPPANDETAAASAQPQQQEVAATSTEGQTHRMPRLTGIRHWSTGDYTRIAIDLEQEVKYQAGRVPHPDRIFFDLYGTKLASDLVGKSFEVDAGFLHKIRVAQYKINMARVVLDVDDVAEYSAFLLPNPYRLIIDIHGKLPPNKVASNKVASNKEASNKVASNKEPTQVATETKPASPETKTPAMDTDSGRDVTVTTIKPPENKPPAPKPAHSAIEQRDAATAIQQAEASKPGPLRGVGKDKDKDKERVVNETPAEIAKVVAPKVVVDDTGLEDSSRSTGQPTSGPTFESISPKESSRNKKSTGTKNVDTTTHASVATTTTTHTAAP…	661	0.948178	0.863616	N	N	N	Unknown	Cytoplasmic	Cellwall			yes				Amidase	OAI57401.1	71.4	661	149	5	1	661	154	774	1e-234	821.2	OAI57401.1 hypothetical protein AYO50_01600 [Acidobacteria bacterium SCGC AG-212-P17]		NA	NA	NA	NA	NA	NA	NA	NA	NA	NA		OAI57401.1
GN4e__NODE_1720802_length_13402_cov_1.206762_5	Amidase_3	PF01520.18	1.9e-48	169.6	Amidase_3	PF01520.18	ATGACACGCGCGCGGATTCTCCTGCTTGGCGGCCTTGCCGGCCTGTGTGTTCTCCGGGGAGTGACAGTGATCGCCGCACCGCCGGTCGCGGCGATGTACGTGGACACGATGGCGCGCGAAAAGGCTATCCGGGTCGCGCTTGCGGACCCGGACGCGCCGCTCAAGCTCGAAGAGGTCCGCGCGGTCGTCCGCGCCTACGAAGCGATCGTCGCGCAGTACCCGGCGAGCGGCTACAGCGACAACGCGCTGTGGCAGGCCGGCCACCTTTCGCTCGATGCCTTCTGGCGTTTCGGCCAGGCGCAGGACAAGGACACCTCCGTGCGCCTGCTGCAGCGGCTGGTCGCGGCCTATCCCACCAGCAAGCTCACGAAGCAGGTCCCGGCGGAACTGCGTCAGGCC…	MTRARILLLGGLAGLCVLRGVTVIAAPPVAAMYVDTMAREKAIRVALADPDAPLKLEEVRAVVRAYEAIVAQYPASGYSDNALWQAGHLSLDAFWRFGQAQDKDTSVRLLQRLVAAYPTSKLTKQVPAELRQAAVAGPRAAIATVPAPEPSPATASSTDARIAPPRPTSGSIATIRDIRRSVLPDAVRVTIELDGEVPFRDERIPDPSRVFLDLPGTRPAAALLDRTLRFESDADIVRQVRLGRHPNNTTRVVLDADGVTSYSVYPLYNPYRLVIDCVRGKAVETAAASLAARRVAIWLRSAPAVTPQHGLIIVAARSSVADVVAPPPSAPPRVPIPATTTASIIPAATATPPVDPPARNVAGGLSMARQLGLGVSRIVIDPGHGGHDPGAKGKGVTEA…	603	0.41985	0.111485	Y	N	Y	Unknown	Unknown	Cellwall			yes				Amidase	OFV87961.1	41.2	527	255	11	69	594	2	474	4e-81	310.8	OFV87961.1 hypothetical protein A2V74_01935 [Acidobacteria bacterium RBG_16_70_10]		NA	NA	NA	NA	NA	NA	NA	NA	NA	NA		PYR42144.1
GN4e__NODE_1721999_length_1583_cov_0.346785_1	Amidase_3	PF01520.18	1.3e-14	59.4	Amidase_3	PF01520.18	ATGGCGGCAAATTTTTCAGGTGCCGGCCGGCGCGCTTCACTCCGAACACTTTTTGCGCTCTCCCTCGCGCTGCTCTTTTCGCTGCCTACGCGGGTCTGGTCCGCGGGCCGGGAGTTTTCCACCGTGGTGATCGACCCCGGCCACGGCGGCTTCGATCGCGGCGGAATTCCCGGGCAACGCGTCCCGGAAAAAGTCATCGCGCTCGACGTCGCCCAACGGCTCGAAAAAAGACTGCGCCAGGCTGGCTACCGGGTCGTCATGACGCGCGACAGCGATGTCTTCGTCCCGCTGGGTGAACGGGTG	MAANFSGAGRRASLRTLFALSLALLFSLPTRVWSAGREFSTVVIDPGHGGFDRGGIPGQRVPEKVIALDVAQRLEKRLRQAGYRVVMTRDSDVFVPLGERV	101	0.445603	0.038372	Y	N	N	Unknown	Unknown	CytoplasmicMembrane			yes				Amidase	fig|497964.5.peg.3753	65	60	21	0	41	100	13	72	1.5e-12	80.5	fig|497964.5.peg.3753 N-acetylmuramoyl-L-alanine amidase (EC 3.5.1.28) [Chthoniobacter flavus Ellin428]		NA	NA	NA	NA	NA	NA	NA	NA	NA	NA		PZR75603.1
GN4e__NODE_1750531_length_4018_cov_0.317680_1	Amidase_3	PF01520.18	6.1e-43	151.7	Amidase_3	PF01520.18	ATGATGAACTTACGTCGTCTCATTTTGTGCACGATTGGCAGCTGCTTTTTCGTTAGCCAGCTGATCGCTGCGGTCGAGTGGCAGGTCATCAAAATCAACGGCCGCGATTTCCTCACTGTCGATAACATTGCGAAGTTCTATGGTTTCCCGAACCCGACAATCGACGGAAAAAATATCGATCTGAACAACGGCAAGAACGAAATGCAATTTCACATCGACAGCCGGGAAATGCTGATCAACGGCGTGCGCAATTGGTTGAGTTTTCCGGTGTTCGTTCACGACGGGAAAATCGTCGTCTCACGCATCGATCTCGCCAAAACTATCGAACCGCAGTTGCGCCCGAACATGATCCAAAAGCTCGGCCGCGTCCGAACGGTCGTGCTTGATCCCGGTCACGGC…	MMNLRRLILCTIGSCFFVSQLIAAVEWQVIKINGRDFLTVDNIAKFYGFPNPTIDGKNIDLNNGKNEMQFHIDSREMLINGVRNWLSFPVFVHDGKIVVSRIDLAKTIEPQLRPNMIQKLGRVRTVVLDPGHGGFDKGAISGYGYEKDYALDLARLLRPLLQAKGFRVIMTRESDVFLPLELRARIANATSDSIFVSLHFNATDRDPIASGFEIYSLTPRGAPSTYEDGLTLASVNVQNGTEEDAASVELSCCIYHSLLGQIGEFDRGIKRARFAVLRLTKIPAVLIEGGFLTERGESRLIANPGWRQKLADAICAGIDNYRALANSKKPPLVVADYRRQKPGAPAP	347	0.114426	0.179862	Y	Y	Y	Unknown	Unknown	Cellwall			yes				Amidase	fig|497964.5.peg.1410	42.1	297	169	1	26	322	10	303	1.7e-60	241.5	fig|497964.5.peg.1410 N-acetylmuramoyl-L-alanine amidase (EC 3.5.1.28) [Chthoniobacter flavus Ellin428]		NA	NA	NA	NA	NA	NA	NA	NA	NA	NA		PYK54690.1
GN4e__NODE_1758742_length_2031_cov_0.404712_2	Amidase_3	PF01520.18	8.8e-45	157.7	Amidase_3	PF01520.18	ATGATCAACGGCGTGCGTAGCTGGCTCTGCTTCCCGGTCACGGAAAAGAATGGCCAATACCTCGTCTCGCGAGTCGATCTCGCCAAGACTCTCGAGCCACAATTGCGGCCGCAGATGATCACGAACCTCGGGCAATTCAAGACTGTCGTGCTCGATCCCGGCCACGGCGGCTACGACAAGGGCGCGACCAGCGGTTACGGGTGCGAAAAGGATTTTGCGCTCGACGTTGCCCGCCGAATCAAGCCGCTGCTCGAAGCCAAAGGAATCAATGTGAAAATGACCCGCAACAGCGACGTCTTTGTGCCGCTGGAACTGCGTGCCCGGATCGCGAACGCCGCCAAAGATTCGATCTTCGTCAGCATCCACTTCAACGCCACTGATACGAACCCGGCGGCGCAG…	MINGVRSWLCFPVTEKNGQYLVSRVDLAKTLEPQLRPQMITNLGQFKTVVLDPGHGGYDKGATSGYGCEKDFALDVARRIKPLLEAKGINVKMTRNSDVFVPLELRARIANAAKDSIFVSIHFNATDTNPAAQGFEIFSLTPRGAPSTADDALALRFMNMEAGSPVDAPSLALSMSVHHSVVGHFSEYDRGIKRARFAVLRLTKIPAVLVEGGFLTERGESRLIAQSAWRAKLAQSIATGIVNYKGLVDHKTRPMMVADYRREFEGQLVLKDAKTRVKPEAASAPVVIPASN	292	0.294652	0.058518	N	N	N	Unknown	Unknown	Cellwall			yes				Amidase	fig|481448.4.peg.2171	44	268	145	2	2	266	76	341	7.7e-54	219.2	fig|481448.4.peg.2171 N-acetylmuramoyl-L-alanine amidase (EC 3.5.1.28) [Methylacidiphilum infernorum V4]		NA	NA	NA	NA	NA	NA	NA	NA	NA	NA		WP_174596829.1
GN4e__NODE_1830453_length_3970_cov_0.394128_5	Amidase_3	PF01520.18	2.4e-25	94.4	Amidase_3	PF01520.18	GTGAATAACACCAATAAAGTCGTCACCGCCGTGCAGCTCACCAGCGCAACAGTACCTATTTTTGGTCTCGAGGACGATGGAGTTTGTGGCCTGCCGGGATGGACTTTCAGCGCTCTTGGGCCGAACCCCAATTGCGCAATCGCAACCGACCCGCACGGTTATGGTCCAGCGGGAATTAACTTCACAATATTTAACGTGAACAGTGGGATCGTCAATTTCGGCAACGGCGGGATTGCTCCGGGAGGTAACGCGTTTTTCAGCCTTGAGGGTGGGAGCCTCACCAAGATCGTCGTGGTAGTAATCCCAGGGCTGGCAATTACCAAGCAAGTCAGCGTCGTGGGCGGCGGCGCTGCGCTGCCGGGCGCACAGCTTGATTACCTGGTGCACGTGACCAATCCC…	VNNTNKVVTAVQLTSATVPIFGLEDDGVCGLPGWTFSALGPNPNCAIATDPHGYGPAGINFTIFNVNSGIVNFGNGGIAPGGNAFFSLEGGSLTKIVVVVIPGLAITKQVSVVGGGAALPGAQLDYLVHVTNPSNNPPNFAAASVIGKLIWNGRETETCDTTGAQTDGGYTEAQFNWDVAVYLTADLRAEGATVALTRTSNTGVGPCVTERAAIGNQVHANAAVSIHADGGPPGGRGFAILEPVADGRNDAIIGPSVRLGADLRSAFASGTREPFSSYDGTDGIQPRDDLAGVNLSTVPKVFIECANMRNATDAALVTSLRWQASAARAIAAGLTAFLTRAG	342	0.93983	0.170983	N	N	N	Unknown	Unknown	Unknown			yes				Amidase	fig|326424.13.peg.1932	48.5	233	113	2	112	342	49	276	3.7e-47	197.2	fig|326424.13.peg.1932 FIG00659800: hypothetical protein [Frankia alni ACN14a]		NA	NA	NA	NA	NA	NA	NA	NA	NA	NA		WP_174672318.1
GN4e__NODE_1840939_length_4099_cov_0.705631_2	Amidase_3	PF01520.18	3.5e-49	172	Amidase_3	PF01520.18	ATGCGCGAGGCATTGAATGGCCGTCCCGCCAAAGATCGGTCACGTCGCGAATACGAGAAGGTAATTGCAGCTTATCGCGGGGTTTATTATGGCGCCCCGACTTCCACCAAGGCGGATCCCAGCGTAGTTGCGGTGGCCGAACTCATGGTGGAGATGGGCCGCCGCTTCGGCGACAACAGCGTTCTGCGCTCTTCCATCCGCCAATATCAATTCTTGAGGCGCGAGTATCCCGGCAGCAAGTATCGTTTTGACGCACTCTTCACCATTGGGGAAATCTACAAAGATGATCTCGGAGACGCCGCCCGGGCACGGTCGTCCTTCCAGGAATTCTTGCGACGCTATCCAAGACATCGTTTGGCGGAACAGGCACGGCGGGAGCTGACCGGGCCGGTGCAGAGT…	MREALNGRPAKDRSRREYEKVIAAYRGVYYGAPTSTKADPSVVAVAELMVEMGRRFGDNSVLRSSIRQYQFLRREYPGSKYRFDALFTIGEIYKDDLGDAARARSSFQEFLRRYPRHRLAEQARRELTGPVQSASLKSHDDKDKDSSDEDSDSAKGNSGKEASGKEASGAEATSVKLARVTGIRHWSTPDYTRVAIDLEQEIKFESQRINRPDRIFFDLLDTKLASTLVGKTFDVDDGFLKKIRIAQFQQGKTRVVLEVEDLSDYDAFLLPNPPRLIIDVHGNDVRRAAAGLKPKEEGTSRAKTPSLKKTQIAAVKRCGTEDPASPCVYGSDAEGTAPREETSARSSEEESKKTIPPVVVSNGAAPKKKIVEADDEDDSAASLDPPEIKPALKAKSKAP…	673	0.475004	0.239132	N	N	N	Unknown	Cytoplasmic	Cellwall			yes				Amidase	fig|204669.11.peg.1234	55.3	718	234	9	1	670	32	710	4.1e-175	623.2	fig|204669.11.peg.1234 N-acetylmuramoyl-L-alanine amidase (EC 3.5.1.28) [Koribacter versatilis Ellin345]		NA	NA	NA	NA	NA	NA	NA	NA	NA	NA		PYX14865.1
GN4e__NODE_185308_length_1661_cov_0.742208_3	Amidase_3	PF01520.18	1.3e-33	121.3	Amidase_3	PF01520.18	ACTCCAGGGGTGTTCGCCGTCACGCTGCCCCCGCTCATCTGCCTGGACCCGGGTCATGGAACTCTTCCCGCTGTCGGCCGGCAGACGGAGCCGATCGGTCCGGGTTCCTCGCAGCTCAAGATCAAAGACGGCGGTGGCACTGCGGGCGAGGCGCCCGTCGCGCTGGCGATCGCTCTCCGAGCTCGTTCGCTGCTCCAGCGAGACGGGTACCGCGTCGCGATGACGCGAACCGGCCGGACTTACGCAGGTGGAAACATCGAGCGCGCGCGCTTTTGCAATGCAAGACACGCAGCACTGATGATCAGGATTCACGCCGACGGAGCGACGGACTCGTCACTCAACGGCGTCAAGACACTCGTTCCCGCGCTGCACCGCGGGTGGACGGACGACATCTACGCG…	TPGVFAVTLPPLICLDPGHGTLPAVGRQTEPIGPGSSQLKIKDGGGTAGEAPVALAIALRARSLLQRDGYRVAMTRTGRTYAGGNIERARFCNARHAALMIRIHADGATDSSLNGVKTLVPALHRGWTDDIYASSLRAARNVQAVVVRQTGARNLGLVQRSDLTGFNWANVPAILVEAGFMTNPAERRLLQSAPYQLKIARGLVAGAAAFAPIR	214	0.323051	0.067917	N	N	N	Unknown	Unknown	Cellwall			yes				Amidase	RJQ46703.1	51.2	205	92	2	12	210	107	309	8.7e-47	195.3	RJQ46703.1 N-acetylmuramoyl-L-alanine amidase [Gaiellales bacterium SURF_MAG]		NA	NA	NA	NA	NA	NA	NA	NA	NA	NA		TML60035.1
GN4e__NODE_1865808_length_2280_cov_0.617879_3	Amidase_3	PF01520.18	1.4e-34	124.4	Amidase_3	PF01520.18	ATGCGCATCATCCGTTCCGGCTCGCGAGGCGAGGACGTCCGCGACGTCCAGCATCGTTTGCTCGCGCTCGGAGCCTCGATCGGCGCCGAGGAGCTCGAAGGTCGCTTCGGAGAGACGACCGAGGCGGCCGTCAAGGCGTTCCAGCAGCGCCGCGGCCTGCTCGTCGACGGCCGCGTCGGGCCGGAGACGTGGACCGACCTCCTCGAGGCGGGCTACCGCCTCGGAGACCGAACCCTCTACCTGAGGTACCGGCCCTTCCGCGGCGACGACGTCCGTGCCCTCCAGCGACGGCTGAACGCGCTCGGGTTCGACGCCGGACGGGAGGACGGCATCCTCGGCATCCAGACCGGCGTCGCGATCCGGGACTTCCAACGAAACGTGGGACACGACGTCGACGGC…	MRIIRSGSRGEDVRDVQHRLLALGASIGAEELEGRFGETTEAAVKAFQQRRGLLVDGRVGPETWTDLLEAGYRLGDRTLYLRYRPFRGDDVRALQRRLNALGFDAGREDGILGIQTGVAIRDFQRNVGHDVDGIVGPETLTALERLRPPLEAPSRAVVREQESLRSMDSSLVGARIAIDPGHGPSDEGNRNPHGRSEAEVTPLLALALAEELESRGASPTLLRAGPEDPGPGARAQAANDLGVDVCISVHLNGDDDPGAEGATCFYFGTDTSHSPAGERLADLIQERLASDLGLMDGRTHPLAIALLRETRMPAVQVEPCFITNRKEAELLEDPEFRAGVARAIADGVERFFGAISSSAVQAG	363	0.298221	0.071298	N	N	N	Unknown	Cytoplasmic	Cellwall			yes				Amidase	OFW79029.1	53.8	351	157	2	1	351	1	346	3.7e-90	340.1	OFW79029.1 hypothetical protein A2Z48_08130 [Actinobacteria bacterium RBG_19FT_COMBO_70_19]	AGA69465.1|CBM50|	47.2	144	69	3	4	143	156	296	6.8e-18	95.1	CBM50	TMK44929.1
GN4e__NODE_1875767_length_1444_cov_0.538171_1	Amidase_3	PF01520.18	5.7e-32	115.9	Amidase_3	PF01520.18	CCGAATCGTGACGGGGTGGTGCGCGTGGTCCTCGATTTCAAGGAAGTCGACGGGTACAACGTCTTCTACCTCGAGGATCCGCTGCGCCTGGTCGTAGACGTGAAGGGTAACGCCCGTTCCGCGGGTGCCGCCGTGGCCCGCGCGGAGACTCCGAGCCCCGACCCGACGGCGGTGGCGCGCGCCGAGCCGCGTCAAAGGCCCGACCCCGTGGTGGAGACGGTGCCGGACGCCGACGACGACGTGAGCACCGACGATCCCGCCTCTCCGCGGAGCGCGAAACCAGCCTCGCGGGAGCCCAGAGCCGTGCCCACTCCCTCTCCCTCTCCCTCGCCGACGATCGAACGCCTGCCCTCGCGCCGCCTCAACGCGATGGCCTCGGCCGAGCCCACGGCACCTTCG…	PNRDGVVRVVLDFKEVDGYNVFYLEDPLRLVVDVKGNARSAGAAVARAETPSPDPTAVARAEPRQRPDPVVETVPDADDDVSTDDPASPRSAKPASREPRAVPTPSPSPSPTIERLPSRRLNAMASAEPTAPSVAAPKPPPNLVLEGTPARRAPAVAQAPPPSSPAPAEATPAPLPPQTNRAGSYSLARQLGLGARRIVIDAGHGGHDPGTTGRNGLMEKDLVLDVALRLEKMVRAELGAEVILTRGTDVFVPLEERTAIANSRGADLFLSIHANSARNPTARGIETYFLSFARNAHSEEVAARVLNLPAKGTPDPTPYVIRDIRTGLKAPPGARYWFDYGSMSLDSAYGPAHAAVRTWLLGQGLVEGRNFVIRRYEGATHNEASWRARLEDPLTFLFG…	481	0.940427	0.569851	N	N	N	Unknown	Unknown	Cellwall			yes				Amidase	OFV87961.1	50.8	303	67	6	2	304	144	364	3.4e-59	237.7	OFV87961.1 hypothetical protein A2V74_01935 [Acidobacteria bacterium RBG_16_70_10]	AIR88307.1|CBM50|	45.9	146	69	5	163	299	139	283	4.8e-19	99.4	CBM50	PYQ11766.1
GN4e__NODE_1944326_length_1703_cov_0.470923_2	Amidase_3	PF01520.18	1.5e-40	143.9	Amidase_3	PF01520.18	ATGGCCTCGGTTCCCGACATCACCCGGCTCCTCAGTGCTGGCGAGCTTCGCGACATCGACGACCCGGACGCGCAGGTCTACTACGAGGTAAAGACCTGGTGGCTCACGTTCGACGATCCCGCCCTCACCGCGCTCATCGCGCTCGGGCCCGCCCCCGCCGCGCACGCCGGCGACCGCCCGCTCGTCGTGCTCGATCCGGGCCACGGCGGCACCTATCCCGGCGCCGTGAACTGCAACCTCCGTTTCGCCGGACGACCGTGCACGCGCGAGAGCGACGTCAACCTCGACGTCGCTCTTCGAGCCGCACACCTTCTTCGCCACCGCGGCTATCGGGTCGTGATGACTCGACACACCGATTCGGACGTGAACCCCGGCACGGACCTCGCGACGCACAACCAG…	MASVPDITRLLSAGELRDIDDPDAQVYYEVKTWWLTFDDPALTALIALGPAPAAHAGDRPLVVLDPGHGGTYPGAVNCNLRFAGRPCTRESDVNLDVALRAAHLLRHRGYRVVMTRHTDSDVNPGTDLATHNQKHDGSYVFTKDGVFDIKDELQARVNVANCGTIAACPPGSDKQADAFLSIHQNACTCKAGGTTTFAYRDTKLAQDVEHQVLRRTGLQNRGVEKADFYVIKWTRMPAALAETAFLSNDHEAHLLKKVAFRRKIAKGIAAGIAQFLGPAPESPSPP	286	0.616414	0.131472	N	N	N	Unknown	Unknown	Cellwall			yes				Amidase	fig|392917.4.peg.655	42.4	118	59	2	175	283	71	188	5.8e-14	86.7	fig|392917.4.peg.655 N-acetylmuramoyl-L-alanine amidase (EC 3.5.1.28) [Paenibacillus larvae subsp. larvae BRL-230010]		NA	NA	NA	NA	NA	NA	NA	NA	NA	NA		PKQ15412.1
GN4e__NODE_2031567_length_3621_cov_0.443429_3	Amidase_3	PF01520.18	3.7e-44	155.6	Amidase_3	PF01520.18	ATGGGCCGGTTCCGTCTCTCCGAGCCGGCCGGTGACTTAATTGCATGGCTCGGTCTCATCTTAATGGCGTCGGCGTTTCTGATCCTAACGATGACGCGGGAACCATCGTTGCCCCGGACTTCTTTCCCGCATCTTAAAAAGACCGAGCCGTTCGCGCTGGTCATACTTGATCCCGGCCACGGCGGGCAGGATTCAGGCGCGCTGGCGGGGAATGTTTTGGAGAAAGATCTGACATTTGATATCGCAGAGCGAGTCGATCGCCTTCTGGGTAATCAAGGCATCCCAACATTGCTTACGCGCACCGGGGATTCCTATGTCTCGTTAACTGATCGGGCAAAGCTGATCAATCGCGCCGACCATGCCATCGTGGTGAGCATTCACTTTAATGATGGGCCGCGG…	MGRFRLSEPAGDLIAWLGLILMASAFLILTMTREPSLPRTSFPHLKKTEPFALVILDPGHGGQDSGALAGNVLEKDLTFDIAERVDRLLGNQGIPTLLTRTGDSYVSLTDRAKLINRADHAIVVSIHFNDGPRPEASGIETYFAAQRTTGVPGIASWLPFLQKIGNVQPNVESQSLAQFIQEQLVAHTQAVNRGTKAEQFYVLANVRHPAVLVEGGFLTNKNEIGKLADANYREQLAVAISDGILKYRDTIKAPGDNVDGAGP	263	0.090301	0.33792	N	N	N	Unknown	Unknown	Cellwall			yes				Amidase	fig|562981.3.peg.1589	41.2	194	109	1	54	247	309	497	7e-30	139.4	fig|562981.3.peg.1589 N-acetylmuramoyl-L-alanine amidase (EC 3.5.1.28) [Gemella haemolysans M341]		NA	NA	NA	NA	NA	NA	NA	NA	NA	NA		PYI43313.1
GN4e__NODE_2044680_length_10760_cov_0.954789_2	Amidase_3	PF01520.18	6.1e-46	161.4	Amidase_3	PF01520.18	ATGCGACCTGTGAGTGCCTCGTTGGGGGCGATCCCGACCTGGGCTGTTCTCCTTGCGATTCTGTGTGTGGGGGCCGGACTTACAACCTGGCAGGCAGAGGCTCGCCCGCGGGAGGCCGTCGCCAAGGATGCGAGGTTGGCGGGCGACCGCGGCCGCACCCGCTTCATCGCCGACCTGTCCAAGAAGGTCGACGTCAACGTGTTTTCCCTGGCCGATCCCTATCGCGTCATCGTCGATCTGCCCGAGGTGAGTTTTCAAATGCCGGAGGGTCTCGGCTCCGAGAAGAGGGGGCTCGTCACCGCCTATCGCTACGGACTGTTCGCGCCGGGAAAAGCGCGCATCGTCATCGACGTGAGCGGGCCCTTCCTCATCGACAAGGCCTTCGTTCTCGAGCCGCGC…	MRPVSASLGAIPTWAVLLAILCVGAGLTTWQAEARPREAVAKDARLAGDRGRTRFIADLSKKVDVNVFSLADPYRVIVDLPEVSFQMPEGLGSEKRGLVTAYRYGLFAPGKARIVIDVSGPFLIDKAFVLEPRDDQPARLVVDLVPTDEKMFLAKLKEAKPADPESGAAMPLPEPPARAEDAKPVIVLDPGHGGIDPGTSSATGVTEKEVVLAFAKSLKRKLEATNHYEVYLTREDDTFLPLRERVEFAQKKGASLFLSIHADYFPKQTDRATGATVYTLSEQASDDEAKELATKENFSDAIAGVALPSDSDEVVANILIDLAQRETQNRSTVFARSIVGELAGGLHTRKLRSAGFRVLKAPDVPSVLLEIGFLSNPDDEKHLVSDVWRERMGASIVEA…	413	0.104882	0.155281	Y	N	N	Cytoplasmic	Cytoplasmic	Cytoplasmic			yes				Amidase	OFW71054.1	77.4	390	85	2	26	413	3	391	8e-166	591.7	OFW71054.1 hypothetical protein A2W02_00600 [Alphaproteobacteria bacterium RBG_16_64_48]	SQL02015.1|CBM50|	41.6	226	123	5	185	404	22	244	1.8e-38	163.7	CBM50	HAN62871.1
GN4e__NODE_2062899_length_1048_cov_0.202805_2	Amidase_3	PF01520.18	3.6e-33	119.9	Amidase_3	PF01520.18	GTGGAATGGCAGCTCCCGCACGGAGAGCTGTTCCGCCTCTTGCGCCGCTCGGGCTTCCGCACCGTCATGACGCGGCCTGACGATCAGTTTGTGTCGCTGCCGGGCCGCGTGGCGATGGCTAACGCATACGAAAACGCGGTGTTTGTCAGCGTGCATTACAACTCGTCGACGAATCTCGATGCCCGCGGATTCGAGACCTATTACTTTCATGGTGCCGGCTATCCCATGGCCGCGCGGATCCATCGCAATCTCTTGGCGTCGATTTCCACTGAGGATCGCGGAGTCCGCCGCCGCGGTTTCTACGTCATCCGCAACACGCGCATTCCCGCCGTGCTTTGCGAATGCGGTTTTCTGACCAACTCCTACGAGGGCAACGCGGCGCTCCAAAAGGGATACCGC…	MEWQLPHGELFRLLRRSGFRTVMTRPDDQFVSLPGRVAMANAYENAVFVSVHYNSSTNLDARGFETYYFHGAGYPMAARIHRNLLASISTEDRGVRRRGFYVIRNTRIPAVLCECGFLTNSYEGNAALQKGYRQKVAEAIARALIETRREGG	152	0.286603	0.085463	N	N	N	Unknown	Unknown	Cellwall			yes				Amidase	fig|497964.5.peg.3753	49.6	137	62	2	14	146	50	183	1.9e-27	130.6	fig|497964.5.peg.3753 N-acetylmuramoyl-L-alanine amidase (EC 3.5.1.28) [Chthoniobacter flavus Ellin428]		NA	NA	NA	NA	NA	NA	NA	NA	NA	NA		WP_174320146.1
GN4e__NODE_2077112_length_13791_cov_1.383175_1	Amidase_3	PF01520.18	5.9e-33	119.1	Amidase_3	PF01520.18	ATGATCGCCGTCCTCGGACTGCTCCTGGGTCTCGGGCTGGCCGCCCCGCGCGAGGTCATCATCACGGGCCCGGCCGGCGAGCGCCGGGTGCCGGTACGCTCCGGGCCGTCCGGCGCCCCGATGCTCTCCGCACCCCTGCTCCTCGGCGCGCTGGGCGGCTCGATCCGGGTGGAGGACGGGTGGGCCGAGGTCATCGTGGCCCGGCAACCGTTTCGCTTCCTGGTGGGCGCTCCACTCTACGTCTTCAGCAGCCAGCTCCAGACCCTGGCCGCTCCGGTCTGGCTGAGTCGCGATACGCTGTACCTGCCGTTTCAGTTCGTCTCCGACATCATTCCCTATTATCTGGGTGAGCGGTACCGCTACGATGGGCGCCGGGCACGGCTGGAGGACATCACCGGT…	MIAVLGLLLGLGLAAPREVIITGPAGERRVPVRSGPSGAPMLSAPLLLGALGGSIRVEDGWAEVIVARQPFRFLVGAPLYVFSSQLQTLAAPVWLSRDTLYLPFQFVSDIIPYYLGERYRYDGRRARLEDITGGRAPTPAPGPRLANGLRPGHIVTIDPGHGGVDPGNPGTYFPRGVREKDVTLQVGVLLRDELKRRGVGVRMTRTTDTLIALGDRGGFCTAACDLFVSLHVNSLARRRGYTEIRGFETYFLAEARTEDAARVAKMENDAVRFETGDNEAPMTGGLDFILKDLQLNEHLRESARVAELVQTGLKSVHTGDDRGVKQAGFMVLTTARRPAILVEMGYSTNPQDGRFL	356	0.257361	0.07675	Y	N	N	Cytoplasmic	Cytoplasmic	Cytoplasmic			yes				Amidase	OGC89428.1	40.3	216	121	3	142	356	208	416	1.1e-30	142.5	OGC89428.1 hypothetical protein A2142_04215, partial [candidate division Zixibacteria bacterium RBG_16_48_11]		NA	NA	NA	NA	NA	NA	NA	NA	NA	NA		HGU84426.1
GN4e__NODE_2081162_length_6506_cov_0.852153_5	Amidase_3	PF01520.18	3.3e-27	100.4	Amidase_3	PF01520.18	GTGCACCTCTGGACGCGCCTCGCCGCCGTCGCCGTGGCCGTTGCGCTCTCCGTTCCGCTCGCCGCGGATGCGACGCGCCCGCCGCCGACCACCGGTGGCTTCCCGCCGTTGCCGCTCACGGGTGTCGTCATCGCCATCGACCCGGGCCACAACGGCGGCAACGCCGCGCACGCGTCCCAGATCGCGACGCCCGTCTGGATCGGGACCGGCTGGAAGCCGTGCAACAAGGTCGGCACGACGACGATGAGCGGCTACCCCGAGCACGCGTTCACGTTCGACGTCGCGCTGCGGGTGAAGGCCAGCCTGGAGTCCTTCGGCGCGACGGTGTTCATGACGCGAACCACCGACACCGGCGTCGGGCCGTGCATCGACGTCCGCGGCCAGTTCGGATCGAAGGTC…	MHLWTRLAAVAVAVALSVPLAADATRPPPTTGGFPPLPLTGVVIAIDPGHNGGNAAHASQIATPVWIGTGWKPCNKVGTTTMSGYPEHAFTFDVALRVKASLESFGATVFMTRTTDTGVGPCIDVRGQFGSKVGAVLTVSIHGDGAASSNHGFFVMKPGNVKGWTDDIVAQSSVLATAMRNGLVDAGLTVANYYATNGLKTRTDLGTLNCSDVPVVEIELGNMKNATDAGRMTSRGGRNQYANGIVTGIRRYLGK	255	0.914355	0.186028	Y	Y	Y	Unknown	Unknown	CytoplasmicMembrane			yes				Amidase	fig|269800.6.peg.2935	46.6	219	116	1	36	253	16	234	3.3e-45	190.3	fig|269800.6.peg.2935 probable secreted protein [Thermobifida fusca YX]		NA	NA	NA	NA	NA	NA	NA	NA	NA	NA		MUH42647.1
GN4e__NODE_2113040_length_2289_cov_0.483395_3	Amidase_3	PF01520.18	2.7e-34	123.5	Amidase_3	PF01520.18	GTGCTTGTCGAGCTCGCGGCCGCGGCACTGATCTGCCTCGATCCCGGTCATGGCACTGCGCCCGGGATCGGTACGCAGCTCGAGCCGATCGGGCCGGGCTCGAAGGAGTTGAAGATCAAGGATCCCGGCGGCGCGGCCGGCGAGGCTCCGGTCGCGCTGGCGATTGCTCGGCGCACGCGGGCGCTTCTGCTCGCGCGCGGCTACCGCGTGGCGATGACCCGAAACGGCGCCGGTTACCAGGGCGGCAACCGCGAGCGCGCGCGATTCTGCAACGAGCGCGACGCTGCTCTGATGATCCGGATCCATGCCGACGGGTCAGCCGATCCGTCGGTGCATGGAATCTCCACGCTCGTGCCGGCTCCGCGCCGCGGCTGGACGGATGACATCTACGGCTCGAGC…	MLVELAAAALICLDPGHGTAPGIGTQLEPIGPGSKELKIKDPGGAAGEAPVALAIARRTRALLLARGYRVAMTRNGAGYQGGNRERARFCNERDAALMIRIHADGSADPSVHGISTLVPAPRRGWTDDIYGSSRRAGSLLQRELVASTGARDLGVVERSDLTGFNWADVPAVLIETGFMSNRSESSLLRSAEYQEKVAGALVRATQRFLMR	211	0.316145	0.06965	N	N	N	Unknown	Unknown	Cellwall			yes				Amidase	RJQ46703.1	53.6	209	89	2	7	209	104	310	3e-52	213.4	RJQ46703.1 N-acetylmuramoyl-L-alanine amidase [Gaiellales bacterium SURF_MAG]		NA	NA	NA	NA	NA	NA	NA	NA	NA	NA		TML60035.1
GN4e__NODE_2115236_length_7606_cov_1.032331_5	Amidase_3	PF01520.18	1.3e-42	150.6	Amidase_3	PF01520.18	ATGGGTCCTGAACTCCAGGTCTTGGTCGTCACGATCCTGTTTCTCGGCCTCCTCACGGCCGGGATGCCGGTGCCGTTCGCCATCACCATCCCGGCCGTCATCTATCTGCTGCTGCAGGGCGGGATACCGGCGCTGAACAGCCTCGGACTGGTGAGCTGGGGCAGCATGAACGTGTTCGCGCTCACCGCTGTGCCCCTGTTCATGTTCATGGCCGAGATCCTCAGTGCCAGCGGTTTGAGCAACCGCATCTATGGCGGCCTTGCCAAGCTGGTGGCGCGGCTGCCCGGCGGCCTGCTGCAGACCAATATCGCTGGCTGCGCGGTGTTCGCGTCGGTCAACGGATCGAGCATTGCCACGGCCGCGACCATCGGCGGCGTCGCGCTCCCGCAGCTGCTCAGC…	MGPELQVLVVTILFLGLLTAGMPVPFAITIPAVIYLLLQGGIPALNSLGLVSWGSMNVFALTAVPLFMFMAEILSASGLSNRIYGGLAKLVARLPGGLLQTNIAGCAVFASVNGSSIATAATIGGVALPQLLSRGYNRPLAAGSLAAGGTLGILIPPSFPMIIYGTFTETSVPKLFMAGVIPGLVMTACFMIYIAIHAKIDPSVAPREAGPRSGAELLRALAEVVPFVLLILGTLGGLYFGVVTTTEAAVVGCVLSILLGVTMGELTLKSFIQAIFNTIIFSGNILFLILAAYIFSTALSFAGLGEQVTKFIIGLERQVEFQVFALTNPNRVFVELPDVKLQLPPLPGDTPIGLVKTFRGGTSAPGKARVVIDVTGPVVVKADIEKAKEGRLQLVIDII…	687	0.10367	0.750877	N	N	N	CytoplasmicMembrane	CytoplasmicMembrane	CytoplasmicMembrane			yes				Amidase	fig|670307.3.peg.2337	55.9	381	159	3	309	687	60	433	4.2e-111	410.6	fig|670307.3.peg.2337 N-acetylmuramoyl-L-alanine amidase (EC 3.5.1.28) [Hyphomicrobium denitrificans 1NES1]		NA	NA	NA	NA	NA	NA	NA	NA	NA	NA		KAB2919121.1
GN4e__NODE_2156838_length_4849_cov_0.846235_2	Amidase_3	PF01520.18	2.4e-44	156.2	Amidase_3	PF01520.18	TTGGCGAGCCGCGCAAATCGTCGTGTTTTGCTGAGTTTTGCGCTAGTGTGCGCCGCAGCATTGTTGTGTTCCCATGCATCCTCCGTCGGTGCGGCGGAAGATCAATCACCCGCCCCGAGCGCCGCGCCGAACTTTCCGGTTGCCTCGGCCGCCCGCCTGGCCGGCGACATCAAGCAGACCCGCTTCATTCTCGACCTGGACAAGAACATCCAGTTTTCCGCTTTCACGCTTGCCGACCCATATCGGGTGGTCGTCGATATGCCCCATGTCAGCTTTCAGCTTGCTGCTGGAACTGGGAGCGCGGGGCGCGGGCTGATCAAGGCGTTTCGCTATGGCCTGGTTATGCCGGGCGGTTCGCGGATCGTGTTCGATCTCACCGGCCCGGCCAAAATCGCAAAC…	MASRANRRVLLSFALVCAAALLCSHASSVGAAEDQSPAPSAAPNFPVASAARLAGDIKQTRFILDLDKNIQFSAFTLADPYRVVVDMPHVSFQLAAGTGSAGRGLIKAFRYGLVMPGGSRIVFDLTGPAKIANSHVLEAANGQPPRLVLELEQVDRTSFVQSLAAASRPELRPAIADAAGTAAVAESAATAKPAAPADLRPVVVIDPGHGGIDNGTQAGGESEKSLVLGFGLALRDRLEKSGKYRVVMTRTDDTFIPLADRVRIARNQSAALFVSIHADALPRREGDARGATIYTLSDRASDAEAERLAEAENKADAIGGVNLTEEPTDVADILIDLAQRETRTFSNRFARLLMGEMKNTVRMHKRPLKSAGFRVLKAPDVPSVLIELGYVSNKGDREH…	432	0.190456	0.109573	Y	Y	Y	Cytoplasmic	Unknown	Unknown			yes				Amidase	fig|224911.1.peg.4306	77.2	438	87	2	1	432	1	431	3.6e-177	629.4	fig|224911.1.peg.4306 N-acetylmuramoyl-L-alanine amidase (EC 3.5.1.28) [Bradyrhizobium japonicum USDA 110]		NA	NA	NA	NA	NA	NA	NA	NA	NA	NA		TMK09030.1
GN4e__NODE_2166372_length_4258_cov_0.643220_4	Amidase_3	PF01520.18	5.3e-44	155.1	Amidase_3	PF01520.18	ATGCCCCTCCCAGTAAAGCGTTGTTCGGTTCTCGCGTTTGTCTTCGCTTGCTTGGCTCTTTCATCCTCAATTGCGATTGCTGCGGCCGAGTGGCAGGTCATCAAGATAAACGGGCACGATTACCTGAGCGTAGACAACATTTCCAAGTTTTACGGCCTGCCCGCAGAAGTCGTCCCCTCCGGAGCGAAAATACAAACAGACACAACTGATCACCCGCTGGAGTTCGTCGGCGGCAGCAGGGAAGCCATCATTAACGGCGCTCGAAGTTGGTTGTGCTTTCCCGTGATCGAGCAGGAAGGAAAATCTTTCGTGTCGCGCACTGACGTAGCCAAAACTATTGAGCCGCTCGTGCGGCCACACCGTGTTCCAAATGTGGGCAAGGCTCAGACGGTTGTTCTC…	MPLPVKRCSVLAFVFACLALSSSIAIAAAEWQVIKINGHDYLSVDNISKFYGLPAEVVPSGAKIQTDTTDHPLEFVGGSREAIINGARSWLCFPVIEQEGKSFVSRTDVAKTIEPLVRPHRVPNVGKAQTVVLDPGHGGHDKGQVSRYGAEKDFALDVARKLRPILQAKGLRVIMTREGDYFVPLEVRAKIANAARNSIFVSIHFNATNDDPNATGFEIFSFTPRGAPSTSDGSVTASSVNMQPGSSVDAQSLALSACIYHSLLGQLREYDRGIKRARFAVLRLTKVPAVLIEGGFLTERGESKLISNKDWRAKLAGAIGIGIESYRALPVKKQPPTLVADYRRETKSAPVEPVAQEGSVKEADASLLELVGRSAFLPPQQKSSPAQQSSLESAPIVP	398	0.405769	0.338333	Y	Y	Y	Unknown	Unknown	Cellwall			yes				Amidase	fig|452637.4.peg.608	40.6	254	147	3	79	329	3	255	8.6e-40	172.9	fig|452637.4.peg.608 N-acetylmuramoyl-L-alanine amidase (EC 3.5.1.28) [Opitutus terrae PB90-1]		NA	NA	NA	NA	NA	NA	NA	NA	NA	NA		PYK27446.1
GN4e__NODE_2168104_length_1396_cov_0.425098_2	Amidase_3	PF01520.18	6.5e-28	102.7	Amidase_3	PF01520.18	GTGGCGGCGGGCCTGGCCCTGGTGCTGGCGCCTGCCACGAGTACCTCGGCCGATATCCGGCCGGCCCCCGCCCCAGACCAGGCCCAGGTCCCGGCCCGCGCCCAGGCGCTCGCCCAGGTCCCCGCCCAGGCGGCCAGCCGCCCGCCGCTGGCCGGCAAGGTCGTCGGCATCGATCCCGGGCACAACGGGCTGAACTACACCAGCCCGGCGTTCCTCAACCGCAAGGTCTGGAACGGCCAGGAGTGGGAGGGCTGCGACACCACCGGGACGCAGACCGCCGGCGGCTACACCGAGGCCAGGTTCAACTGGAACGTCGCGGTCTACCTGCGCGCGGACCTGATCCGGATGGGGGCGCGCGTGGTGATGACCAGGACGGGCAACCATGGCCTGGGCCCGTGC…	MAAGLALVLAPATSTSADIRPAPAPDQAQVPARAQALAQVPAQAASRPPLAGKVVGIDPGHNGLNYTSPAFLNRKVWNGQEWEGCDTTGTQTAGGYTEARFNWNVAVYLRADLIRMGARVVMTRTGNHGLGPCVDTRSRILNRAHANVSIDIHADYGRLSGRGFTVLEPVADGPNNTVIGSSRRFGRDVHAMMLRDTALRVSDYYGRDGYISRNDLAGLNLTTMPKVLIETGNMHNAADAALLVSPKVQRAVATALAAAIARFLAGH	267	0.751984	0.110069	Y	N	N	Cytoplasmic	Unknown	Unknown			yes				Amidase	fig|408672.3.peg.5193	47.4	211	110	1	54	264	1	210	5.4e-46	193	fig|408672.3.peg.5193 cell wall hydrolase/autolysin [Nocardioidaceae bacterium Broad-1]		NA	NA	NA	NA	NA	NA	NA	NA	NA	NA		HBW19340.1
GN4e__NODE_2172424_length_1495_cov_0.473799_1	Amidase_3	PF01520.18	6.6e-23	86.4	Amidase_3	PF01520.18	ATGCGGTTGGCAGGCCGGCGACCAACTTCGCGCTTGCTGCAGGTGGCCATTTGCCTGGCCTTCTGCCTGGCCTGGGGGCTGTCGGCGGCAACGGGGTGGGCCCAGACCGAAGTGCGCAAGACCTTGCCGGAGCGACCCGCTAGTGGCGCCCAGACCGAGGTCAAGAAGACCCTGCCGGGCCAGGCCCTTCAAGCGGGCGAGACGCCAGCCGGGCCGACCTGGGCGGCCGAGGTCGAAGAGCGTGTCGTAAGTGCAACCGATGCGGAGATCAGCGGGGACCGGCAGCGGACACGGTTCTCGCTGCACCTGTCGTCGGCGGTCGCCTACCAGATATTCACGCTGGCCGACCCGTACCGCCTCATCATCGACATGCCCGACGTGAATTTTCGCCTCCCAAAG…	MRLAGRRPTSRLLQVAICLAFCLAWGLSAATGWAQTEVRKTLPERPASGAQTEVKKTLPGQALQAGETPAGPTWAAEVEERVVSATDAEISGDRQRTRFSLHLSSAVAYQIFTLADPYRLIIDMPDVNFRLPKAAAFRVQGLVQAYRYGLFAAGKSRIVIDTSGPVKIESAAIAKRPGSRAVILNIDLVPTDAASFVRNPPTAVRSSPPESAERANPVRPANAKPIIVIDAGHGGVDPGAASGEVIEKDVVLAVARHVRNILAAKGRYDVHMTRSTDVFVSLDRRLAISRKTAASLFISIHADTVGAQGL	310	0.234567	0.128068	Y	Y	Y	Unknown	Unknown	CytoplasmicMembrane			yes				Amidase	fig|670307.3.peg.2479	47.9	242	112	4	75	305	30	268	4.2e-50	206.8	fig|670307.3.peg.2479 N-acetylmuramoyl-L-alanine amidase (EC 3.5.1.28) [Hyphomicrobium denitrificans 1NES1]		NA	NA	NA	NA	NA	NA	NA	NA	NA	NA		KAB2920580.1
GN4e__NODE_2200536_length_2491_cov_0.922363_2	Amidase_3	PF01520.18	7.7e-50	174.1	Amidase_3	PF01520.18	CAGTACAGCAACGACACCGCGCGGATCGTCCTCGACTTGGCGCGCAGCGTCGATGCGCGCGTGTTCGTGCTCTCCGATCCTCACCGCCTGATCGTCGACCTCACGAGCAAGGCGCGGGCTCCGGGTGGTACCGCGGCGCCGCAGACGGCGAAGCCCGAGCCGACCGTTGCACCCGCCGACGGTGTGCAAGCGTCGGCGCGGGCGAGCGCGCCGCTAACGCCGCCGACGCCTGTCGCGGCCCCTCCGCCCGCGCTTCCGCCACCCGCGCCACCTCCTCGCGCCGGCTACACCGGACGCCGCGTCGAGCCCGCGCCCGAGGCCGCGCACCCGCTGCGCGTGGTGATCGATCCGGGGCACGGCGGCAAGGATCCGGGAGCTCGAGGCCTGCGGGGTCTCACC…	QYSNDTARIVLDLARSVDARVFVLSDPHRLIVDLTSKARAPGGTAAPQTAKPEPTVAPADGVQASARASAPLTPPTPVAAPPPALPPPAPPPRAGYTGRRVEPAPEAAHPLRVVIDPGHGGKDPGARGLRGLTEKDVVLNVSKLLASRLREDGIEVFLTRRDDRFLSLEQRTAFANSQGADLFISVHANASSNTALRGVEIYYLNNTDNRGTLRLAAMENNLHWDPHDPKLAGEIPDLSYILSDLRQTYKVEESKQLAEQLQSSVVSRLGTEWEGVDDLGVKEGPFFVLVGAYMPCVLVEVSFLSNSVEGRRLGTMKYQRALADGMYEGVRRYLAQAKVAKTL	343	0.826121	0.195483	N	N	N	Cytoplasmic	Cytoplasmic	Cytoplasmic			yes				Amidase	OQY68893.1	40.3	387	172	5	1	343	115	486	1.5e-61	245	OQY68893.1 hypothetical protein B6D46_01985 [Polyangiaceae bacterium UTPRO1]		NA	NA	NA	NA	NA	NA	NA	NA	NA	NA		RMF24856.1
GN4e__NODE_254817_length_1014_cov_0.480403_1	Amidase_3	PF01520.18	1.9e-17	68.6	Amidase_3	PF01520.18	GTGAGTTTCTTTGTTGTAATAACTGTTGTTTTGCTGTCTTTTGTTCCAAAAAAAGAAAGCAGGCAAAAAGTTCTAAAAACGATCGTTGTGGATGCTGGTCATGGCCTGGTGCCGGATGGCGGCCATAATGGCGCAAAGGGAAGTTATTCCTATGAAGATGATATATGCCTGTCAATATCCCGGGAATTAGTATCCCAGTTACAGGAGGCGTTGCCCGATGTAAGGATTGTGGAAACAAGGACTGATGAAAATATTGTGGCCCTGCATCGCCGGGCTGAGATCGCTAATGAAAATCACGGCGATCTTTTTATTTCCATTCATTGCAATGCAATGCCACCGATCAGGCACAGCGAACGCATAGGAACGAAAACGGTAACGACATATGTTGGAAAAGGAGCA…	MSFFVVITVVLLSFVPKKESRQKVLKTIVVDAGHGLVPDGGHNGAKGSYSYEDDICLSISRELVSQLQEALPDVRIVETRTDENIVALHRRAEIANENHGDLFISIHCNAMPPIRHSERIGTKTVTTYVGKGAKRRKVTKKVPEYHYWTTPNPRKGTETYIWGAHKNEDKEVAVRENAPMMVEENFKENYGDIDPNSPEFIALALLKTKQFFKRSATLAGFVEDEFTKAGRTSS	234	0.227407	0.173927	Y	N	N	Cytoplasmic	Cytoplasmic	Cytoplasmic			yes				Amidase	fig|929556.3.peg.4077	41.9	227	114	4	21	233	35	257	2e-36	161	fig|929556.3.peg.4077 N-acetylmuramoyl-L-alanine amidase (EC 3.5.1.28) [Solitalea canadensis DSM 3403]		NA	NA	NA	NA	NA	NA	NA	NA	NA	NA		TMI80925.1
GN4e__NODE_262351_length_11088_cov_0.804413_5	Amidase_3	PF01520.18	5.3e-41	145.3	Amidase_3	PF01520.18	TTGAGCCGTTTGCGAACGGCTGGACTGAGCGTCATCGCCGTCGTGCTCGTGCTGGTCTCATGGCCTCACGCACAGGGCACGACCCCCGCATCTCCATTAACGGTCGTTACGCGCGAGGGCCGCCGGCCCGTACCTACGACTCTCCTGAACGGCCAGGAATTCATCGCGCTCGACGAACTGGCATCGCTCTTTCAGCTGACGGTGCGCGAGGACGCGCTGGTCGGCGGAATCACGGTCACGTACAAGGGCCGGACGATCGTTGCCTCCGCCGATCAAGCGATGGCATCGATCAATGGCCGCGTGGTCACGTTGCCCGCGCCCGTCGCTCGCGTCGGACGGCGACTGTTCGTCCCGATCGATTTCATCCCGCGCGCCCTGGCTCCGATTTACGATTCGCCG…	MSRLRTAGLSVIAVVLVLVSWPHAQGTTPASPLTVVTREGRRPVPTTLLNGQEFIALDELASLFQLTVREDALVGGITVTYKGRTIVASADQAMASINGRVVTLPAPVARVGRRLFVPIDFIPRALAPIYDSPIDLRRASRLLIVGTIRVARVVVRIDAAGPPTRATIEVTPALLVSAAFDAGRVLVRIEADAIDAPPPPAAAGLIEQIRTGDQTTTVAITLNARAGTPRVSTTTSTESTRVSIEIPLAAQSQDTNASPVAPQATPPPSVPVPGEPPPPLLGGRAAKLQTMVIDAGHGGDDAGVHGPKGTLEKQITLDVARRLKTLVETRLGVRVVMTRDADRSVPADERDAIANNSKADLFLSVHVNGAPSAGLKGAEVYYLRLDRAGEEARRSAAAT…	513	0.15234	0.074648	Y	N	Y	Unknown	Unknown	Cellwall			yes				Amidase	OGD13479.1	41.8	225	127	1	283	503	25	249	3.8e-40	174.5	OGD13479.1 hypothetical protein A2W20_00110 [Candidatus Aminicenantes bacterium RBG_16_66_30]		NA	NA	NA	NA	NA	NA	NA	NA	NA	NA		PYR78358.1
GN4e__NODE_26781_length_1026_cov_0.532597_1	Amidase_3	PF01520.18	3.7e-36	129.6	Amidase_3	PF01520.18	GTGCGAGCCCTCGCCGCTTGCGTCCCCGCCCTCGTCCTCGCGTGCACGGCCGCGGCCGCCGCCACGCCGCCGGTCGTCGTGGTCGACCCGGGCCACGACCTCCGCTCCAATCCGAGCACGGAGCCGATCGGCCCCGGCTCCTCGACGAGGAAGATCAAGGACGGCGGCGGCACGCGAGGAGTCGTCACGGGGACACCCGAGGCCGAGCTCAACCTGGCCGTCGGTCTGCGGCTGCGTGCGCTGCTCGAGCGCGCTGACGTCCGGGTCGTGATGACACGTACCCGCACCGCCGGCACGAGCTTCGGCAATATCCGGCGGGCGCGCATCGCCAATGAGGCGGGGGCGGCGTTGTTCCTGCGCATTCATGCGGACGGCAGTCCGAGCCCGGATGCGCGTGGG…	MRALAACVPALVLACTAAAAATPPVVVVDPGHDLRSNPSTEPIGPGSSTRKIKDGGGTRGVVTGTPEAELNLAVGLRLRALLERADVRVVMTRTRTAGTSFGNIRRARIANEAGAALFLRIHADGSPSPDARGTHILYPARIAGWTDDVYLASRRAARIVQNELLHALGFPDRGLQEHVDFTGFNWSNVPVILVEMGFMTNPTEDRVLDSDAGRDRAALGLCRGTLRF	228	0.365703	0.062328	Y	Y	Y	Unknown	Unknown	Cellwall			yes				Amidase	OFW62064.1	55.9	204	89	1	25	228	35	237	7.1e-55	222.2	OFW62064.1 hypothetical protein A2133_09390 [Actinobacteria bacterium RBG_16_64_13]		NA	NA	NA	NA	NA	NA	NA	NA	NA	NA		TML71893.1
GN4e__NODE_273471_length_1581_cov_0.608219_2	Amidase_3	PF01520.18	5.8e-48	168	Amidase_3	PF01520.18	ATGACGGCATGTTTGACGCGATTCGTTATTTGCTGCTTCGTGGCAATAGCCCTCGCCTCCACCGTATCAGCGCAGACGCGTTATAACACCGTTGTGATCGACGCCGGGCATGGCGGTTTTGATCGGGGCGGTATTCCTGGTCAACGGGTCCCGGAAAAAATGATGACCCTCGATGTCGCCCTCAAACTAAAACCGCTCCTGGAAAAGGCGGGCTACAGAGTGGTCATGACGAGAAGCACTGACATTTTCGTCCCGCTCGGCAGCCGCGTAGCCATCGCCAATTCGTATCCCAACGCAATTTTCGTCTGTATCCATTTCAACTCCGCTTCACGTAGCGGAGCTAACGGGATCGAGACGTATTTCTACAGCACGGAAAGCGCGCCCCTCGCCGCCAGTATT…	MTACLTRFVICCFVAIALASTVSAQTRYNTVVIDAGHGGFDRGGIPGQRVPEKMMTLDVALKLKPLLEKAGYRVVMTRSTDIFVPLGSRVAIANSYPNAIFVCIHFNSASRSGANGIETYFYSTESAPLAASIHSAVVGGARSENRGVRRRGYFVLRRTTVPAVLVECGFLTNPGEAQAALTNSYRQQLAQEIARGITDRPTLAARTTYTNQSSKVDVGLQPFLDQRFVRESKARRHRHHTSSKKKKSSSTEKKEVSSEAQ	261	0.704163	0.068195	Y	Y	Y	Unknown	Unknown	Cellwall			yes				Amidase	fig|497964.5.peg.3753	54.5	178	80	1	24	200	7	184	1.5e-45	191.4	fig|497964.5.peg.3753 N-acetylmuramoyl-L-alanine amidase (EC 3.5.1.28) [Chthoniobacter flavus Ellin428]		NA	NA	NA	NA	NA	NA	NA	NA	NA	NA		PYK69100.1
GN4e__NODE_290724_length_2630_cov_0.713432_1	Amidase_3	PF01520.18	1.8e-50	176.1	Amidase_3	PF01520.18	ATCGACCTTGAGCAGGACGTGCAGTTTGAATCGCAGCGGCTTAGCGATCCCAACCGCATTTTCTTTGATCTCAAGAACACCCGCCTGGCTTCCGACCTGATGGGCAAGAGCTTCGACGTGGATGATGGGCTGGTGAAGAGAGTCCGCGTGGCGCAATACAAGCCTGGACGGGCGCGCATCGTCATCGAAACTGCCGACCATGCGAATTACAATGCATCGCTGCTGCTGAATCCGCCGCGGCTGGTGATCGACGTCCACAACGAGAGTCATGTTGAGAGCGAACCTCAGCCCACAAGATTGACCGCAATTCCAGAAGTCCCGGCCAAGGTCGTTCCCGCCGAGAACAAGACGATTGCGCGTACCGCACCGCCAAAGAAGGTCGTGGTTGAAGCCGATGAC…	IDLEQDVQFESQRLSDPNRIFFDLKNTRLASDLMGKSFDVDDGLVKRVRVAQYKPGRARIVIETADHANYNASLLLNPPRLVIDVHNESHVESEPQPTRLTAIPEVPAKVVPAENKTIARTAPPKKVVVEADDDSQIVPDDSNADVAVETRIKPAKASTSAGTRARTRMATSRSMRESEPTANGDRSLIRALGLKIGKIVIDPGHGGHDTGTIGPNGLLEKDLVLDVSRRLGKLLEGRLGADVVFTRREDTFIPLETRTSIANQEQADLFVSVHANSSRDPDARGVETYYLNFTSSPEALEVAARENAASDKSIHELQDLVKKIALKEKIEESREFASDIQQSLHTGLASKSPGIRDRGVKKAPFVVLIGANMPSILAEISFISNPGDEKRLKGPEYRQ…	431	0.308026	0.111725	N	N	N	Unknown	Cytoplasmic	Cellwall			yes				Amidase	fig|204669.11.peg.1234	49.9	515	169	4	1	431	204	713	1.2e-114	421.8	fig|204669.11.peg.1234 N-acetylmuramoyl-L-alanine amidase (EC 3.5.1.28) [Koribacter versatilis Ellin345]		NA	NA	NA	NA	NA	NA	NA	NA	NA	NA		PYV49466.1
GN4e__NODE_294440_length_4824_cov_0.708271_6	Amidase_3	PF01520.18	1.8e-18	71.9	Amidase_3	PF01520.18	CCTTCGGCCGCGGTTATCGCCAATCGTCCTGGGCGTGGTTCGCACAAGATAGCTGCAAAAAGCAAATCCCTGCAGGCCCGCGCGACAATCGGCACGCAGCCGCAATCGACGACCGAGCAGTCGCCCCCAACGGACACCCCGGCGGCAGCCCCGCCCACCGATACACCCGCGCCGACCGCGCCCAGGAGCGCCCGTGCGCGAGCGGCGAACGGGAGCGAGGTGTACTTCCTCTCCTACCAGGCGTGCGACGAAGAGAGCCGTCGAGTGGCCCAGAGCGAAGGACTGGCGACGGCGCCCCAGGCCGCCGCCGGAACCGGCGCCGACCTCGCGCTCATTCTCTGGGACATGGCCCAGGCCGAACACCTCGAGGAATCGTCGCTTCTCGCCGCACGCCTGCAA…	PSAAVIANRPGRGSHKIAAKSKSLQARATIGTQPQSTTEQSPPTDTPAAAPPTDTPAPTAPRSARARAANGSEVYFLSYQACDEESRRVAQSEGLATAPQAAAGTGADLALILWDMAQAEHLEESSLLAARLQEELAAITGSQGRGVKQAPFRVLVGAAMPAVLVEVAFISNPEEEKLLAQDAFLAKVAAALARGVGRYDQEYARRVGMGGSVSRPGGQ	219	0.944391	0.118824	N	N	N	Unknown	Unknown	CytoplasmicMembrane			yes				Amidase	OGD13479.1	53.3	135	61	1	67	199	115	249	4.6e-27	129.8	OGD13479.1 hypothetical protein A2W20_00110 [Candidatus Aminicenantes bacterium RBG_16_66_30]	QGM22511.1|CBM50|	40.2	132	76	2	71	199	245	376	5.2e-13	78.2	CBM50	PYQ12972.1
GN4e__NODE_307624_length_3859_cov_0.623328_4	Amidase_3	PF01520.18	8.1e-50	174	Amidase_3	PF01520.18	GATATCTTCCCCGCCGTCTCGGACTCGGGCACCTCGGTTCGGATCCGGCTGAAGCATGCCGTGACGCCCCTCAACTTCGTGCTCAAGGCCGACGAGGACAACCCGGACCGCGTGGTGGTGGACGTGCCCGCACCGCCCGATTCAGCGGCCGACCGCGCGCTGGCCCAGCGCGTGAGTGAGCTCAAGCAGTCGAGCCGGATGATCATCGCCGTAGACGCGGGGCATGGGGGCGAGGATCCGGGGGCGATCGGCTACCATCGGCTCCAGGAAGCCGACGTGACGCTCGCGATCGCGAAGAAACTCAAGACCGAGCTGGAGCAGATCCCTGGCGTGACGGCGTTCCTCACGCGCACGGGGGACTACTTCATCCCGCTCCGCCAGCGGATCGAGATCGCGCGG…	DIFPAVSDSGTSVRIRLKHAVTPLNFVLKADEDNPDRVVVDVPAPPDSAADRALAQRVSELKQSSRMIIAVDAGHGGEDPGAIGYHRLQEADVTLAIAKKLKTELEQIPGVTAFLTRTGDYFIPLRQRIEIARRYQADVMISIHCNASRDHDATGTEVYFLSLTGATDEASRSIAEKENAADLVGGARSSGGDDLMSILFDLRQNDTIRRSSELAEILIDALNGDTRLTTRGVKQAGFVVLKAPEMPSVLVETAFITNPREAAMLKDGHFQAKMAELVASGISGYRNQHARIPTN	295	0.0964	0.070117	N	N	N	Unknown	Cytoplasmic	Cellwall			yes				Amidase	OGF13743.1	48.6	280	142	2	8	285	105	384	1e-61	245.4	OGF13743.1 hypothetical protein A2W00_03720 [Candidatus Eisenbacteria bacterium RBG_16_71_46]	BAN68789.1|CBM50|	43.2	280	155	4	8	285	91	368	5.1e-56	221.5	CBM50	TMQ67347.1
GN4e__NODE_328075_length_3119_cov_0.442295_1	Amidase_3	PF01520.18	1.7e-12	52.5	Amidase_3	PF01520.18	CAAGCGGCCTTGGTGGAGCGGACGCGTGCGCTCAATCGCGGAATCAAGTCGGAGCAGTTTTATGTTATCGCCAATGTGCGGCATCCCGCGGCATTGGTGGAGGGCGGATTCATCACGAACAAATCAGACGCGACGAAGCTGACGACGACGGAATATCGTCAGCAGATTGCGATGGCAATCAGCGACGGTGTGCAGCGCCATTGGGAAGCCGCTCGGCGGGACGAACCGACGCTTACCCTGGCCGCCGCACGGCCTGAATAA	QAALVERTRALNRGIKSEQFYVIANVRHPAALVEGGFITNKSDATKLTTTEYRQQIAMAISDGVQRHWEAARRDEPTLTLAAARPE	86	0.288587	0.395699	N	N	N	Unknown	Unknown	Cellwall			yes				Amidase	fig|1126218.3.peg.2815	46.4	69	37	0	1	69	138	206	3.5e-07	62.4	fig|1126218.3.peg.2815 N-acetylmuramoyl-L-alanine amidase (EC 3.5.1.28) [Bacillus licheniformis WX-02]		NA	NA	NA	NA	NA	NA	NA	NA	NA	NA		HAK07494.1
GN4e__NODE_330382_length_4021_cov_0.488462_5	Amidase_3	PF01520.18	1.6e-51	179.6	Amidase_3	PF01520.18	CGCGCTGGAGCGCAGACGGCTACCGGACGCAGGCCCGAGGCCGGGACGCCTGCCGTGCCACAGGCCGGATCCGGTGCCCTTCAGGAAGCGCCCACGCAACGGGTCGACGCGATGCTCGCGGCCTCGCCGATCGGAGCGGCAGCCGCTCCGATCGACATCAAGGGCGTCGACCGTCTGCCCGGCGGGGCACCTCCGCCAACGACTCGAACGGCGACCGGCGTACCCCCGCCGCCTCCGCTGGCGGCGACGGTCGCCGCTCCGCCCCCGCCGACGCTCGCGGCGCCCGAGCCTCCGGCCGCCAACCGCGCCGGCAACTACAGCCTCGCCCGCCAGCTCGGCCTCACCGCGCGCCGGATCGTGATCGACGCCGGCCACGGAGGCCACGATCCCGGAACGATC…	RAGAQTATGRRPEAGTPAVPQAGSGALQEAPTQRVDAMLAASPIGAAAAPIDIKGVDRLPGGAPPPTTRTATGVPPPPPLAATVAAPPPPTLAAPEPPAANRAGNYSLARQLGLTARRIVIDAGHGGHDPGTIGRRGLQEKDLVLDVALRLERLVRQELRTDVILTRSTDVFVPLEERTAIANQKEADLFVSIHANASRNPTASGIETYYLNFAKSPHAEQVAARENAISPATLKDLQNLVKAITLNSKIDESRDLASSIQESMVSGAGEQHEANDRGVHTAPFYVLIGANMPAILAEIAFVTHPEDEKRLKTPEYRELVARSLLRGLRGYLEALDRTPSRQLTDGGRRPTVARGR	356	0.61955	0.161419	N	N	N	Unknown	Cytoplasmic	Cellwall			yes				Amidase	OFV87961.1	74.9	259	65	0	95	353	234	492	8.6e-100	372.1	OFV87961.1 hypothetical protein A2V74_01935 [Acidobacteria bacterium RBG_16_70_10]	BAU23344.1|CBM50|	48.1	241	124	1	96	335	546	786	1.2e-56	223.8	CBM50	PYQ25024.1
GN4e__NODE_337075_length_1049_cov_0.548491_1	Amidase_3	PF01520.18	1.5e-31	114.6	Amidase_3	PF01520.18	TATGTTGCCGGCCGGCAGTCGCCGTCTATGGTCGCCTTCCGCTTCCGTTCCGGAGACGCTAAAGTACCCCGCGCTTTGGCCGTGGATGTTGCGCGTTATGCGCAGCAGGCCGTGCTCATGGCCAACATTGAAGAGGCCCGCTATCGGGTGCTGCTGAGCAAGGAAGGCAAGAGCCTGGTGCAGGCGCAATACGCCATTCGCAACAACTCCCGAAATTTCCTCAAGATCACGTTGCCTCCTGGGGCGGCCATCTGGAGCGCTTCTCTTGCGGGTAAGCCGGTGCGTCCCGGCCAGTCGCCGGATGGCAGCCTGCTTCTGCCGCTGGAGAAGTCACGGGCCGGAGAAGAATCACCGGCATTCGTGCTGGAGATCTTTTACCTGGTTCGGCTGACTGCCTGG…	YVAGRQSPSMVAFRFRSGDAKVPRALAVDVARYAQQAVLMANIEEARYRVLLSKEGKSLVQAQYAIRNNSRNFLKITLPPGAAIWSASLAGKPVRPGQSPDGSLLLPLEKSRAGEESPAFVLEIFYLVRLTAWTDKGKATLALPARTMTNPWFRRLPGHSPRASTLIALAAQSADTAPAEPLATAAAAPAAPSAEKLATVTTPSEKAVEPPPAAPPAHNATGGISIARQLGLGVSRIVIDPGHGGHDPGAQGKGVNEAELVLDVALRLEKLLSKVSGVEVILTRRTDEFIPLPERTAIANREGADLFLSIHANASTSAQAHGIETYFLNFANNQSAAAVAARENAASTQ	349	0.76814	0.118301	N	N	N	Unknown	Unknown	CytoplasmicMembrane			yes				Amidase	OFV87961.1	62.8	156	55	2	195	347	214	369	6.4e-39	169.9	OFV87961.1 hypothetical protein A2V74_01935 [Acidobacteria bacterium RBG_16_70_10]	AUW32987.1|CBM50|	48.7	113	57	1	227	338	35	147	1.3e-18	97.4	CBM50	PYR63069.1
GN4e__NODE_345620_length_1433_cov_0.342988_1	Amidase_3	PF01520.18	9.9e-53	183.5	Amidase_3	PF01520.18	CGCAAGAAGGCGGAATGGCGCCCCCTCCAGCGCACGCTGCTCGTGGGGAACGTCTCCGTGCCCCGCATCAACGTTCGCACCGCGGCCAGCGGCAACACCGTCCGCGTCGTCATCGAGGCCAGCGAGAAGGTGCCGTTCCGGGTGGCCCAGGAGCAGGGACGCGTGACGATCGCCATCCCCCGCGACGTGATCGACGTCGGCCTCGCGCAGCCGGAGCGCCTCACGGGCGGGATCGTCGACGTCGTGCAGTTCCTCGGGGGCAAGGACAACGTCTTCACCATCACGCTGGGCCGCCGGTTCAAGGAGCTGCAGGCCCACGAGGAGGAGACGCCCTCGCGGCTCGTCATCGATTTCCTGGCCCTGCCCCAGGCCGCGGGTGAGCCCACGCCCTCGCCGAGC…	RKKAEWRPLQRTLLVGNVSVPRINVRTAASGNTVRVVIEASEKVPFRVAQEQGRVTIAIPRDVIDVGLAQPERLTGGIVDVVQFLGGKDNVFTITLGRRFKELQAHEEETPSRLVIDFLALPQAAGEPTPSPSATASAAPRLPVPEGQAVRTVVIDPGHGGDDVGAKGPGGTFEKDVTLAIARKVRSAVANQLGLQAFLTRDKDQEVALDERASFANNYKSDLFISIHANASRAQGARGSEVYFLSYQASDDESRRVAALEGGEVPAGASAPPGSDVALILWDMAQAEHLEESSALASRIQEELAEVTGSEGRGVKQAPFRVLVGATMPAVLVEVGFISNPAEEKKLKSPEFQQSLADAIGRAVVKFFSKRMPAAVKPDAASTRAPGPA	389	0.497663	0.066676	N	N	N	Unknown	Unknown	Cellwall			yes				Amidase	OGP14401.1	53.4	221	102	1	148	367	9	229	4.3e-52	213.8	OGP14401.1 hypothetical protein A2052_09660 [Deltaproteobacteria bacterium GWA2_54_12]	AHF01556.1|CBM50|	40.4	223	125	3	153	370	240	459	1.1e-34	151	CBM50	PYQ45545.1
GN4e__NODE_359633_length_2774_cov_0.831135_3	Amidase_3	PF01520.18	1.3e-48	170.1	Amidase_3	PF01520.18	CCCGGCGCCCCTGCCGAGAACGGCGCCGGCGGGTTCTCGATCGCCCGGCAGCTCGGGCTCGGCGTGTCGCGCATCGTCATCGACCCGGGGCACGGCGGCAAGGATCCGGGCGCCCCCGGATCGAAGACGACCGAAGCCAGCGTGGTCCTCGACGTCGCGCTGCGGGTCGAGAAGATCCTCGCCGCCGAAGCCGGCGTCGAGGTCGTGCTGACGCGGCGCACGGACACCTTCGTGCCGCTCGAGGAACGGACGGCCATCGCCAACCGCCAGGCCGCCGACCTGTTCCTCTCCATCCACGCCAACTCCAGCCGCAACCGGCAGGCGGCCGGCGTCGAGACCTACATCCTCAACTTCGCGTCGAACGCCGACGCCGCCGCCGTCGCGGCGCGCGAGAACGCC…	PGAPAENGAGGFSIARQLGLGVSRIVIDPGHGGKDPGAPGSKTTEASVVLDVALRVEKILAAEAGVEVVLTRRTDTFVPLEERTAIANRQAADLFLSIHANSSRNRQAAGVETYILNFASNADAAAVAARENAAAVGSMRNLPDMVRAITQGNKRDESRELATAVQESMVTRLRPHNPPLRDLGVKQAPFVVLIGAGMPSVLAEIAFISHDGEGGLLRTEKYRQRIAEALAAAVIRYTRTLKPVGTVAAQE	251	0.124994	0.045183	N	N	N	Unknown	Unknown	Cellwall			yes				Amidase	OFV87961.1	58.3	242	99	2	1	241	234	474	3.7e-65	256.5	OFV87961.1 hypothetical protein A2V74_01935 [Acidobacteria bacterium RBG_16_70_10]		NA	NA	NA	NA	NA	NA	NA	NA	NA	NA		MSO50903.1
GN4e__NODE_361360_length_1235_cov_0.250449_2	Amidase_3	PF01520.18	2.1e-19	75	Amidase_3	PF01520.18	ATGGTCAGCAGCAAACTTGCATTTATCCGCATTGCCGTCCTCGCCGCGATCCTTGGTGCCCCGATCTGGCAGCAAGTGCGCGCTCAGGAAGCTGGGACGCGGCACACCAGTGACAGCGCCAGTTGCCCGCGTTCGACGTTTCGGGTCGTAATTGATGTGGGCCATACCGCCACTTCGCCCGGCGCTGACAGCGCTCGCGGCGTGCACGAATACGAATTCAACCTCAAGCTTGCCGACGTCATCGTACAGTCTCTGCGCGAGGCACAATTCGATCAAACAGTTCGACTGATCACGAGCGGCGCCAAGTTAGGCAGTCTGTTCCACCGCGCGGCGAGCGCTAAGCACCTGCACGCCGACCTGTTTCTCTCGATCCATCACGACTCGGTGCCCGACCACCTG…	MVSSKLAFIRIAVLAAILGAPIWQQVRAQEAGTRHTSDSASCPRSTFRVVIDVGHTATSPGADSARGVHEYEFNLKLADVIVQSLREAQFDQTVRLITSGAKLGSLFHRAASAKHLHADLFLSIHHDSVPDHLKETWQHDGKKHYYSDRFSGYAIFVSNDNVDRASSLTFAHSLGQELQKRGLHYTPHYTLPVMGRFRHELVDPEAGVYR	210	0.096894	0.11048	Y	N	Y	Unknown	Unknown	Unknown			yes				Amidase	fig|1144344.3.peg.2049	51.1	174	85	0	37	210	47	220	1.6e-40	174.5	fig|1144344.3.peg.2049 N-acetylmuramoyl-L-alanine amidase [Bradyrhizobium sp. YR681]		NA	NA	NA	NA	NA	NA	NA	NA	NA	NA		TMJ26984.1
GN4e__NODE_380119_length_11689_cov_0.887362_7	Amidase_3	PF01520.18	1.9e-30	111	Amidase_3	PF01520.18	ATGGCCTTCCTCCGAAAGGTCGGAGTGGTCGCAACCGCCGCCACTGCGCTCCTCGTATGGCAGGGGGCAGGCCATTCCACCTGGGCCGGGCCCGCCGGCGGTGCCGCCAAGAGGCTGCCCAACCCGCTCTGCGATCGCGCAGCGTTTCGGATGGTGGTGGATGTGGGCCATACCGCCCAATCTCCTGGGGCGATGAGCGCCCGCGGCTTCGGAGAATACGACTTCAACCTCCGGCTCGCGACGCGCATCGAGCGGGACCTCGTCCACGCCGGCTTTGGCAGAACGGTTCTGCTGGTCACCGACGGGCCGACTCGAAAGGGACTCGCCGAACGCGTGGCGCGCGCCAATGCATTGGCACCCGATCTGTTTCTTTCGATTCACCACGATTCCGTGCCGGAC…	MAFLRKVGVVATAATALLVWQGAGHSTWAGPAGGAAKRLPNPLCDRAAFRMVVDVGHTAQSPGAMSARGFGEYDFNLRLATRIERDLVHAGFGRTVLLVTDGPTRKGLAERVARANALAPDLFLSIHHDSVPDSFLQRWQYEGTDHYFNDRFKGHSIFISNDNADVSGSLLFGQLMGEQLKARGLQYTAHYIEKFMGHRQRLLVDVKTGVYRYDQLIVLKNTQMPAVLLEAGSIINRDEELLMGSPERQSAVSAAVLDAVESFCAVRKPRQPDRARAAVAAKPALSPSAPTTQSATSIKPR	301	0.268414	0.274245	Y	N	Y	Unknown	Unknown	Cytoplasmic			yes				Amidase	fig|319017.3.peg.7278	47.9	263	133	1	9	267	11	273	2.1e-59	237.7	fig|319017.3.peg.7278 N-acetylmuramoyl-L-alanine amidase( EC:3.5.1.28 ) [Bradyrhizobium sp. WSM471]		NA	NA	NA	NA	NA	NA	NA	NA	NA	NA		TMJ95807.1
GN4e__NODE_401190_length_1527_cov_0.323613_2	Amidase_3	PF01520.18	6.2e-26	96.3	Amidase_3	PF01520.18	CTCATCGGGGGCGCGACCTACGACGAGCCGTCGCGGACCGTCCGGTTCCGAGGCGAGGTCCATACGATCCGCCAGGTGCAGCTCTTCCCGCGCGGCCGCGTGACCGAGGTCTCGGCCACGCTCCTGCGCGGGCTTCCGCCGCGCGTCCTCTACGCCACGCCATCGGAGATCCGTGTGATCTTCGAAGGGGGAACGCTCGACACGGCGAAAGCGCTCTCCGGCGGCGTCGTGGCCGACGGATGGGTGCGCGAGATTCCGGGCGCGGTGGATCTGCGCCTCGATCTCGTCGAAGGCGCCAAAGGCTATTCCATCTCGGTTGGATCGGGGCGGCTCAAGGTTTCCATCACCGATGACAAGTCGCTCGTCGAGAACGGACTCTTCACCGAGCTCGAGCCTGCT…	LIGGATYDEPSRTVRFRGEVHTIRQVQLFPRGRVTEVSATLLRGLPPRVLYATPSEIRVIFEGGTLDTAKALSGGVVADGWVREIPGAVDLRLDLVEGAKGYSISVGSGRLKVSITDDKSLVENGLFTELEPAPIGGRDRNVRVIVIDPGHGGSDKGVTLPGGMLEKDAALDMARALRSALQQRLGARVILTREGDDDVSTTRRAEIANESHADLFLSVHLDAQGSLKGGGFRVLTLSPLAASSESQSDGLQEDVDGVPLRPWLGAQTNVVGSSLALAQAVADSLAHAFPQTSVVLTSGRVRVLEPVGCPALFLESAPAARSGPEALSRGYTIYDYTRIVADAIERVVRMKSG	353	0.195252	0.056426	N	N	N	Unknown	Cytoplasmic	Cellwall			yes				Amidase	OGP60945.1	47.5	101	53	0	132	232	115	215	6.9e-17	96.7	OGP60945.1 hypothetical protein A2V67_01595 [Deltaproteobacteria bacterium RBG_13_61_14]	SQL02015.1|CBM50|	44.3	115	63	1	132	246	11	124	5.2e-15	85.5	CBM50	TMQ65433.1
GN4e__NODE_441962_length_1088_cov_0.497415_2	Amidase_3	PF01520.18	4e-43	152.3	Amidase_3	PF01520.18	CAGGTTCTGCGCCAGGATCGCGCGCTGGACGTCGAACGCGGTCAGGCCGAAGGAGCGCAGCTTGAGCGGATCGACCCACACGTTGACCTGGCGCTTGCGGCCGCCGAGCACCACCACCTCGCCCACACCGGTCACGTTCTCGATCTGCCGCCGCACGATGTGGTCCGCCACGTCGGTCATCTCGCGCAGCGGCAGCTTGCCGCTCATCGCGATGAACAGCGCCGGCGTGGCGCTCGGATCGACCCGGGTCACGGTGGGCAGGATTCCGGCGCAATTGCGGGCGGGGTTTTGGAAAAGGACCTGACCCTGGACATTGCTCAACGAGTCGAGCGGCTTCTTGACGCGCAAGGCGTGATGACGTTGCTGACGCGCAACGGAGACTCCTACGTTTCGTTAGGT…	QVLRQDRALDVERGQAEGAQLERIDPHVDLALAAAEHHHLAHTGHVLDLPPHDVVRHVGHLAQRQLAAHRDEQRRRGARIDPGHGGQDSGAIAGGVLEKDLTLDIAQRVERLLDAQGVMTLLTRNGDSYVSLGDRAQLINRADNAVVVSIHLNDGPRPDASGIETYFAAQQATGIPLIASWLPFLQKVANPRPNLESQSLAQFIQQQLVARTQAVNRGTKAQQFYVLANVRHPAVLVEGGFLTGKNDIGKLADANYRELLAMGITDGILKYRDTVKALAGNVAQASP	287	0.092558	0.116786	N	N	N	Unknown	Cytoplasmic	Cellwall			yes				Amidase	fig|497964.5.peg.3527	43.7	197	105	3	80	274	66	258	1.7e-34	154.8	fig|497964.5.peg.3527 N-acetylmuramoyl-L-alanine amidase (EC 3.5.1.28) [Chthoniobacter flavus Ellin428]		NA	NA	NA	NA	NA	NA	NA	NA	NA	NA		PYK74211.1
GN4e__NODE_487076_length_1794_cov_0.412433_3	Amidase_3	PF01520.18	2.3e-45	159.5	Amidase_3	PF01520.18	ATGAAACAAGCCATCCGGAATGTGCTGGGGATCGCAGGCTTGTTGTTGATGATCGGGTCGCTTATCTGGATTTCGTTTCATCAAGAAAAGCATCCGGCTGTTTATAGAGAATCAAAGCCGGCTCAGCCACAGACGTCCAAACCATTCGCAGTAGTGGTTCTTGATCCAGGCCATGGGGGTGAAGACTCCGGGGCAATGTGTGGCGGAGTGATGGAAAAGGATCTGACATTGGACATTGCGCGCCGCGTCGATCGGCTCCTCGACTCCGAAGGTGTCGCCACATTGATGACCCGGGTCGGCGACAGCTATGTCTCACTGGCGGATCGTGCAGCGTTCGGGAATCGGGCGACAGGAAGCATTTTCATCAGTATTCATTTCAACGAAGACAACAAACCCGTC…	MKQAIRNVLGIAGLLLMIGSLIWISFHQEKHPAVYRESKPAQPQTSKPFAVVVLDPGHGGEDSGAMCGGVMEKDLTLDIARRVDRLLDSEGVATLMTRVGDSYVSLADRAAFGNRATGSIFISIHFNEDNKPVASGVETYYAAHQINSGSTFAAWLPFFSRPPSNLPKPESQSLAGFIQEALVARTRSVDRGTQAKQFFVIANVTSPAVLIEGGFITNKDELSKLVSEDYRDQLAAAVADGVLRYRDAVSHRKPALAATGQKGTE	265	0.348336	0.224528	N	N	N	Unknown	Unknown	Cellwall			yes				Amidase	OQX69362.1	42.1	216	105	5	52	247	315	530	8e-26	125.9	OQX69362.1 hypothetical protein B6A08_05630 [Sorangiineae bacterium NIC37A_2]		NA	NA	NA	NA	NA	NA	NA	NA	NA	NA		PYI80372.1
GN4e__NODE_502402_length_2941_cov_0.395390_3	Amidase_3	PF01520.18	2.2e-44	156.4	Amidase_3	PF01520.18	ATGCGACGCGCGTTCCCGTGGTTCGGGTTGCTTCTCCTGACGATCTCGTTCGTTTGGTTTGTTCGCCTGCCGGGACCGATGCCTCGGGTGCCTGCGCCGCACGAGCCGGTCGCGCGTACTGAGCGACCGCTCGTGGTGGTGCTCGATCCAGGGCATGGGGGTGCGGATTCCGGCGCGTTGTGCGGGACAATCATGGAAAAAGATTTGACCCTCGATGTCGCCTTGCGGGCTGAATTGCTCTTGCGCACGGAAGGTTATACGACTGTTTTGACGCGCGATAGTGATCGCTACGTCTCGCTCGCAGAGCGCGCCGCGGTGGGAAATCACGCGGATGATTCGCTCTTCGTCAGCATACATTTCAATGACGGAGAGCGCGCGACGGCGTCCGGGGTGGAAACT…	MRRAFPWFGLLLLTISFVWFVRLPGPMPRVPAPHEPVARTERPLVVVLDPGHGGADSGALCGTIMEKDLTLDVALRAELLLRTEGYTTVLTRDSDRYVSLAERAAVGNHADDSLFVSIHFNDGERATASGVETYYALRQSAGRTGFFSWLPFLERPASAPLAAKSESLARFIQAALVERTRAVDRGIKSEQFYVIANVQHPAALLEGGFITNKSDVTKLTTTEYRQQVAMAISDGVHRHREATRRDELTLAVAAARPE	258	0.127984	0.18468	Y	N	N	Unknown	Unknown	Cellwall			yes				Amidase	fig|497964.5.peg.3527	43.2	236	129	4	1	236	22	252	5e-41	176.4	fig|497964.5.peg.3527 N-acetylmuramoyl-L-alanine amidase (EC 3.5.1.28) [Chthoniobacter flavus Ellin428]		NA	NA	NA	NA	NA	NA	NA	NA	NA	NA		PYI84223.1
GN4e__NODE_505125_length_30338_cov_1.451071_27	Amidase_3	PF01520.18	2.2e-40	143.3	Amidase_3	PF01520.18	GTGGGCGCACGACCCGCCCTCTGTCTCCTCGCTGCAGCGCTCGTCGTCGTGCCGACGGCTGTCGGGCAGCAGGGTCCAACCGTCGTCATCGACCCGGGCCACGACCTCCGCGCCAACCCGGCGACTGAGTCGATCGGTCCGGGTTCGTCCAGGCAGAAGATCAAGGACGGCGGCGGGACACATGGGGTCGTCAGCGGGCTCCGCGAGGCGGACCTCAACCTGCGCGTGGCGCTTCGCCTACGACAGCTGCTCGAGCGAGCTGGAGTGAAGGTCGTCATGACGCGGACGAAGACGGCGGGCACGAGCATCGGCAACATCGCCCGCGCACAGATCGCGAATCGCGCAGGCGCGTCGCTCTTCTTGCGAATCCACGCCGACGGGTCGACCGATCCGACCGCA…	MGARPALCLLAAALVVVPTAVGQQGPTVVIDPGHDLRANPATESIGPGSSRQKIKDGGGTHGVVSGLREADLNLRVALRLRQLLERAGVKVVMTRTKTAGTSIGNIARAQIANRAGASLFLRIHADGSTDPTARGTHTLYPALRAGWTDDVYVESKRAARILQAALRSALGFPDRGLQERSDFTGFNWADVPVILVEMGFMTNPTEDRLLATSAYQGRAAVGLCRGTLLYLRRSPADCG	239	0.357583	0.064509	Y	Y	Y	Unknown	Unknown	Cellwall			yes				Amidase	RJQ46703.1	54.2	225	102	1	2	226	82	305	2.2e-54	220.7	RJQ46703.1 N-acetylmuramoyl-L-alanine amidase [Gaiellales bacterium SURF_MAG]		NA	NA	NA	NA	NA	NA	NA	NA	NA	NA		TML71032.1
GN4e__NODE_526224_length_2030_cov_0.499738_2	Amidase_3	PF01520.18	2e-40	143.4	Amidase_3	PF01520.18	GTGCCTTTGCGCGTGTCCCCACGGGTCCTGAGCGCCCTCGTGCTCGCCGCCGCGCTCGCGGCGGCCGCCGTCGTCACAGGACGCGGCCAGACACCGACGCAACCGCCGGCGCCGGCGGCCGGCCCGCAAACGCTGTGGACCGTCATCGGCCCCGATGGCCGGCGGCCGATGGCGACGACGCCCGTGGCCGGCCGCGAGATGGTCACGGCCGAGGAGCTGGCGCGCGTCTTCGGCGTCGAGCTGCGCGAGGATCCGCTGACGCATGGCCTGGCGCTCACGGTCCAGGGCAAGACCATCGTCGTCTCCCCCACGACCGGCCTGGCCTCGATCGGCGGCCGCGTCGTCACCCTGTCGACGCCTCCGGTGCGCGGTGAGCGCGGCTGGAGCCTGCCGATGGAC…	MPLRVSPRVLSALVLAAALAAAAVVTGRGQTPTQPPAPAAGPQTLWTVIGPDGRRPMATTPVAGREMVTAEELARVFGVELREDPLTHGLALTVQGKTIVVSPTTGLASIGGRVVTLSTPPVRGERGWSLPMDFVDRALSLVYQPRLDVRPVTHLIVLGDVRVPRVQVRLETQPRIARVHFDVTPSTPHTIVVEPGRLVVRFDATALDLELAAAGAPDLVLALRALPNTTAVAIDQGPRYGTYRVVEGPEAPTRRTTVEILAVEAPAPGQPVPATPGAPGPSGQPTPGQPAPPGTPGPETKPVLGPEVPSIHTVVIDPGHGGDVDVEGVRGPGARGPAGTFEKHVTLTIARLLKSALEARLGVRALLTREDDRTVYLDERAAFANNNKADLFISLHLNA…	552	0.631066	0.065719	Y	Y	Y	Unknown	Unknown	Cellwall			yes				Amidase	OGD13479.1	43.2	227	118	2	311	533	30	249	4.1e-40	174.5	OGD13479.1 hypothetical protein A2W20_00110 [Candidatus Aminicenantes bacterium RBG_16_66_30]		NA	NA	NA	NA	NA	NA	NA	NA	NA	NA		OFW06529.1
GN4e__NODE_540737_length_1870_cov_0.417953_2	Amidase_3	PF01520.18	3.3e-12	51.6	Amidase_3	PF01520.18	GTGACCGGCAGCGAGGGGCGCGGCGTGAAGCAGGCGCCCTTCCGCGTGCTGATGGGCGCGACGATGCCCGCGATCCTCGTCGAGGTCTCCTTCATCTCGAATCCCGACGAGGAGTCGCGCCTCAAGGACACCACCGCCAAGGACAAGATCGTGGACGCGATCGCCCGCGCCATCGTCGCGTACCGACGCGACGTCGCCTCGGCCGGCACGCATTGA	MTGSEGRGVKQAPFRVLMGATMPAILVEVSFISNPDEESRLKDTTAKDKIVDAIARAIVAYRRDVASAGTH	71	0.101421	0.040459	N	N	N	Unknown	Unknown	Cellwall			yes				Amidase	2265079408	54.4	57	26	0	5	61	43	99	1.3e-07	63.5	2265079408 J0000079L04DRAFT_00970 N-acetylmuramoyl-L-alanine amidase [Atribacteria bacterium JGI 0000079-L04 (TAbiofilm_001_231)]		NA	NA	NA	NA	NA	NA	NA	NA	NA	NA		HCQ98230.1
GN4e__NODE_592589_length_1044_cov_0.214518_1	Amidase_3	PF01520.18	1.6e-32	117.8	Amidase_3	PF01520.18	GGGGTAACCATCGAAATCCCCAACGCCACCTTGAGCCAATCCGCTAAGACGAAACTTACGGCTGGTAAGATTGCCAAGCCGTTTATCATTACCCAGTCATCTGAAAGATCTGTTGAAGTATCTCTCCCGGCTGGTTCATTTCAACGCTATAAGTTGCTCACGTTGGCGAATCCTCATCGGCTTGTCATCGATGTGGTGCGTCCCGGTGAACCTCGGAGTGCTACACCCGTTGAGTCAACGCCTAGCCTTGAACTTTCACTGCCCACCCCCCCTCAGCCTATCCAGCCCCGTGCCAAATCATTTACGACCATTGTGATCGATCCAGGGCATGGGGGAAGAGACCCTGGCGCCAGAGGACAACGTGGGACAGAAGAAAAAGACATTACGCTGAAGGTCGCG…	GVTIEIPNATLSQSAKTKLTAGKIAKPFIITQSSERSVEVSLPAGSFQRYKLLTLANPHRLVIDVVRPGEPRSATPVESTPSLELSLPTPPQPIQPRAKSFTTIVIDPGHGGRDPGARGQRGTEEKDITLKVALKLRDLLSKQPGVRVLMTRDRDEFVELEDRAKFANGQEADLFVSIHVNSHPQRSVKGIEIYHFGEAKDQRALEVAARENGTPLNSTGVGWEYLVADLLTAKKIEASLELA	243	0.488166	0.216385	N	N	N	Unknown	Cytoplasmic	Cellwall			yes				Amidase	OAI49718.1	84	243	39	0	1	243	102	344	2.2e-107	396.7	OAI49718.1 hypothetical protein AYO43_02705 [Nitrospira sp. SCGC AG-212-E16]	AUZ85770.1|CBM50|	40.3	159	83	4	92	241	177	332	3.6e-23	112.1	CBM50	TMQ25725.1
GN4e__NODE_62165_length_6883_cov_0.720645_3	Amidase_3	PF01520.18	4.1e-51	178.3	Amidase_3	PF01520.18	ATGCGCAGGAATTCTTTCCGAATCCCTCTATCAGTTGCCGGTCTGCTGATGACATTTTTGGCGTGTAGCTCGTACGCAGCGAAGCGCAGTTCCGGCGGCGACAGCTCACCCATCACCGTAGTGATCGATGCAGGACACGGTGGGTTCGACCGCGGCGGGATTCCAGGTCAGAGGGTTTCAGAGAAAGACATGACACTTGACGTCGCGCGACGACTTAAAAGTGTCCTCCAAGCCAGCGGTTATCGGGTAGTGATGACCAGGGACAGCGACGTCTTTGTTCCGTTGGGAACGCGGACCGCAATCGCCAACTCTAACCGCAATGCCATTTTTGTATCCGTCCACTTCAATTCAGCGACACGAAGCGGAGCAAGCGGCATCGAAACATATTTTTATAATCGT…	MRRNSFRIPLSVAGLLMTFLACSSYAAKRSSGGDSSPITVVIDAGHGGFDRGGIPGQRVSEKDMTLDVARRLKSVLQASGYRVVMTRDSDVFVPLGTRTAIANSNRNAIFVSVHFNSATRSGASGIETYFYNRDSLSLASAIHHYVAGGAPSSNRGVRRRGYFVLRRTNMPSVLVECGFLTNPTEAGYAQNASYRQKLAEAIAAGVRNRNSVGSSFSTTRVATAESIPLQPYIDQTRVTGSKKSSSKRSHKKSTPKKKSTRKKKSSSKRSSSEARAASSDREA	283	0.924451	0.833824	Y	Y	Y	Unknown	Unknown	CytoplasmicMembrane			yes				Amidase	fig|497964.5.peg.3753	54.1	194	78	2	17	209	1	184	1.7e-45	191.4	fig|497964.5.peg.3753 N-acetylmuramoyl-L-alanine amidase (EC 3.5.1.28) [Chthoniobacter flavus Ellin428]	SDT50484.1|GH73|	41.7	175	90	5	40	206	195	365	8.8e-21	104.4	GH73	PYK30380.1
GN4e__NODE_650662_length_10876_cov_1.397304_1	Amidase_3	PF01520.18	7.7e-48	167.6	Amidase_3	PF01520.18	GACGCGTTCGCGAAGTTCAATCAGCCGGCCGACCGCGAGACCGCCTCGCGACTGCTCCGCCGCCTCGTCGACGGCTATCCGGCGAGCAAGCTCGTCGCGCAGGTGCCCGACCAGCTCGCGCGACTCGAGACGAGCGCGCCGGTTCGCGAGCTCGTCGCCGCGCCGAGGAGCGCGCCAGGGGCCGCCGAGCCGTCGCGCACCAAGACCGCGCCGAAGATCGCGACGATTCGCGACATCCGGCGCACGCTGATGCCCGAGGCGATCCGCGTGGTCATCGAGCTCGACGGCGAGGTCCCGTTCCGCGACGAGCGGATCCCCGATCCGTCGCGCGTCTTCGTCGACCTGCCGGGCACGCGCCCGGCGACGCAGCTCGTCGATCAGACGCTGCGCTTCGAAGGC…	DAFAKFNQPADRETASRLLRRLVDGYPASKLVAQVPDQLARLETSAPVRELVAAPRSAPGAAEPSRTKTAPKIATIRDIRRTLMPEAIRVVIELDGEVPFRDERIPDPSRVFVDLPGTRPATQLVDQTLRFEGDADLVRQVRIGRHPNNTTRVVLDANGISSYSVYPLYDPYRLVIDCVRATTMKVDEPPAIASTPLPAIVGKKEPPLVTRASPPGSVPAAARREMPAPPPAPTSAPPPVRRDPPVVAARPSTTVWLRTAPSNTPQHALLLAEAHAPIVEEPPAPPPAAASTESATTTGLRTEGASAAQAADSTSAPAARNSTGRFSIARQLGLGVSRIVIDAGHGGHDPGAQGRGVVESELVLDVALRVEKLLQKVPGVEVILTRRTDEFVQLQERTA…	565	0.75429	0.097383	N	N	N	Unknown	Cytoplasmic	Cellwall			yes				Amidase	OFV87961.1	40.7	514	209	8	56	560	58	484	3.1e-75	291.2	OFV87961.1 hypothetical protein A2V74_01935 [Acidobacteria bacterium RBG_16_70_10]	AUW32987.1|CBM50|	40.6	229	122	5	329	548	35	258	2.8e-26	123.6	CBM50	PYR42144.1
GN4e__NODE_663786_length_8848_cov_1.059814_9	Amidase_3	PF01520.18	1.1e-40	144.3	Amidase_3	PF01520.18	ATGGCGACTGGCAGGCTGCAGCGCGCTGCGCTGCGCTCACTGCTTTTTTGGGCACCGCTCTGCGCGGCTGCCTTTCCCTTGGCAGCATCGGCACAGCAGACGGTTGCCGCGCAGCCCGCGAAATCTTCCGCTCTCGCGCCCGCAGCAGAAACCGCCCTCAAGGGCGACAGAGCCCGCACCAAGTTCGTCATCGGCCTGGAGCGCCACGTCGAGTTCCAGGTTTTCTCGCTCACCAACCCCAACCGCGTTTTCGTCGAGCTGCCGGACGTCATGTTCCAGCTGCCCCCGCACCCCGGCGAAGGCGCCGCCGGCCTGGTCAAGTCGTTCCGCGGCGGCCTGTCCGCGCCCGGCAAGGCGCGCGTCGTCATCGATGTCACCGGCCCCGTGATCGTCGAGAAG…	MATGRLQRAALRSLLFWAPLCAAAFPLAASAQQTVAAQPAKSSALAPAAETALKGDRARTKFVIGLERHVEFQVFSLTNPNRVFVELPDVMFQLPPHPGEGAAGLVKSFRGGLSAPGKARVVIDVTGPVIVEKAVVEKGMDGKAAHLVLEIVPAESVVDAKLANARRALMQAGAAALGAGGLQPPMPRPAVSPQARALSMYKPVIVLDPGHGGDDTGAQRNGTVEKNVVLAFSLMLRDKLAATGRYRVLMTRDTDVFIELNKRREFAERNLAQLFVAVHADYAQAKARGATIYSLRESVASSLQRSAKGETSDNILSDKELAAAKPMDGDIGAIRGFLADLIRLEVERNRDRTSVFVKSVIEYMGESTNLKDNPDRTAAFVVIKSAKVPSILIELGYVT…	437	0.130211	0.093204	Y	Y	Y	Unknown	Unknown	Cellwall			yes				Amidase	fig|670307.3.peg.2337	53.8	422	185	6	20	437	18	433	2.3e-110	407.5	fig|670307.3.peg.2337 N-acetylmuramoyl-L-alanine amidase (EC 3.5.1.28) [Hyphomicrobium denitrificans 1NES1]		NA	NA	NA	NA	NA	NA	NA	NA	NA	NA		TMJ72094.1
GN4e__NODE_680041_length_1632_cov_0.499669_3	Amidase_3	PF01520.18	4.9e-27	99.9	Amidase_3	PF01520.18	CTGGAAAAGCGGACCGAAATCGCCAACCTGGCGCAGGCTGATCTGTTCGTCTCCGTGCACGCGAACTCAAGCGACGATTCTTCGGCTCGCGGTTCGGAGACTTACTACACCAACACCTACTCATCGCTGAGAGCGCGCACCGCCGACGCCGATGCCGAAGGGGCCGCGGCCGAAAACGTCAACTGGAACAGTGTTGATATTCGCGACAAGGTGCAGAAGTCGCGCCGCTTTGCGGCTGCAGTGCAGCATGCCCTTTTTCAGGCGCTAGCAACCAAGATTCCGGACATGCGCAACCGCGGCGTGAAGAAAGCCTCTTACGTGGTGCTCACCGGGACTTCGATGCCCGCCATTCTGGCCGAGGTGTCCTTCGTCAGCAGCCCCGCGGACGAAGCCAAATTG…	LEKRTEIANLAQADLFVSVHANSSDDSSARGSETYYTNTYSSLRARTADADAEGAAAENVNWNSVDIRDKVQKSRRFAAAVQHALFQALATKIPDMRNRGVKKASYVVLTGTSMPAILAEVSFVSSPADEAKLKNSSYRQQIAEGLFKGIAQYAATSHGVNVASAASKPSGL	172	0.959263	0.756789	N	N	N	Cytoplasmic	Unknown	Unknown			yes				Amidase	fig|234267.13.peg.4802	43.8	160	83	2	1	154	322	480	2.6e-25	123.6	fig|234267.13.peg.4802 N-acetylmuramoyl-L-alanine amidase (EC 3.5.1.28) [Solibacter usitatus Ellin6076]		NA	NA	NA	NA	NA	NA	NA	NA	NA	NA		PYX37936.1
GN4e__NODE_699433_length_1628_cov_0.404114_2	Amidase_3	PF01520.18	2.7e-41	146.3	Amidase_3	PF01520.18	GCGCTCTCGAGCCAGAGCGCTCAGCCGCCAGCGCTCTCGCTGCTGTCGAAAGAGGGCCGGCGCGCGCTTCCCATACAGCTTGTCTCCGATCAGGAGTTCGTCGCGCTCGACGACCTGGCTGGAGCGTTCCAGCTCACGGTCCACGAGGAGTCGCTCGGCGCGGTCACCGTTTCCTACAAAGGGAAAACGATTGTCCTGACCGCCGACCAGGCACTCGCGTCGGTCGGCGGGCGGCTCGTCTCGCTCCCGGCGCCGCCATCCCGCAACGGGCGCCGCTGGCTCGTGCCTGTGGAATTCATCAGCCGCGCGCTGTCGCTCGTCTACGATGCGAGGCTCGATCTCCGCAAACCGTCGCACCTGCTGGTCATCGGCGACGTGCGGGTGCCTCGTATCACCGTC…	ALSSQSAQPPALSLLSKEGRRALPIQLVSDQEFVALDDLAGAFQLTVHEESLGAVTVSYKGKTIVLTADQALASVGGRLVSLPAPPSRNGRRWLVPVEFISRALSLVYDARLDLRKPSHLLVIGDVRVPRITVRYDALGAAARLTIDATPRATATVTQESEHLTIKFDADALDVPSAPLPSPASPGLILGVRNVDATTMAVDLGPRFAGFRAANQPVDTTMRIVIDLVAAQTDAPAVAPPTTVAAPQPPPVDLPPSFGQPVSAFRTIAIDPGHGGEDDGVKSADGVKEKDLTLAIARRFKGAIEARLGLRVLLTRDDDRSVPVDERTSVANNNKADLFISLHANGSMRSSTQGASVFVAAFDRDAAQAAGNRGERLPTFGGGSREIELVPWDLAQTRHL…	486	0.505986	0.067157	N	N	N	Unknown	Unknown	Cellwall			yes				Amidase	OGP87079.1	41.3	225	119	3	262	477	143	363	4.7e-32	147.5	OGP87079.1 hypothetical protein A2Y95_00100 [Deltaproteobacteria bacterium RBG_13_65_10]		NA	NA	NA	NA	NA	NA	NA	NA	NA	NA		OLC45800.1
GN4e__NODE_705761_length_1457_cov_0.759731_2	Amidase_3	PF01520.18	6.8e-51	177.6	Amidase_3	PF01520.18	ATGAGGACACTTTTTGGGCGATATGTTGTTTGCTGCTTGGCCGCGGCCGCCCTCGCGGCTACCGCATCGGCCCAGACACGCTACACCACCATCGTGATCGATCCCGGCCATGGCGGCTTCGATCGCGGCGGCATCCCTGGTCAGCGGGTGCCGGAGAAAATGATGACCCTGGATGTTTCTTTAAGATTGAAACCGCTTTTGGAAAAGGCCGGCTACAGGGTAGTCATGACCCGAGACACTGATGTGTTTATTCCACTCGGCACGCGCGTCGCCATTGCCAATTCAAATCCCAATGCGGTTTTCGTTTGTATTCACTTCAACTCCGCCACTCGCAGCGGAGCTAACGGGATCGAGACATACTTCTATAGCACCGAAAGTGCGCCGCTCGCTGCCAGTATT…	MRTLFGRYVVCCLAAAALAATASAQTRYTTIVIDPGHGGFDRGGIPGQRVPEKMMTLDVSLRLKPLLEKAGYRVVMTRDTDVFIPLGTRVAIANSNPNAVFVCIHFNSATRSGANGIETYFYSTESAPLAASIHSAVVGGAPSENRGVRRRGYFVLRKTTVPAVLVECGFLTNPTEAQYAQSSDYRQKIAQEIARGILNRPALATRTAYTNRSSRVDVGLQPFLDQRFVRESGTKHRRHKTSTKKKSSSTEKKKVSSEEQ	260	0.836743	0.108879	Y	Y	Y	Unknown	Unknown	CytoplasmicMembrane			yes				Amidase	fig|497964.5.peg.3753	55	180	80	1	22	200	5	184	4.3e-48	199.9	fig|497964.5.peg.3753 N-acetylmuramoyl-L-alanine amidase (EC 3.5.1.28) [Chthoniobacter flavus Ellin428]	QGG56475.1|GH73|	40.3	196	103	8	17	203	179	369	2.5e-22	109.4	GH73	PYL44836.1
GN4e__NODE_714766_length_5178_cov_0.902511_4	Amidase_3	PF01520.18	1e-23	89.1	Amidase_3	PF01520.18	ATGACCGGCAGACTCGTCATCGCTCTCGCCCAGCTCAACCCCACCATGGGTGCCATCGCCGCCAAAGGCGACGGCATTCAGCCAGTGAACAGTCAGACGGCAACCTGCGCCATCGCGAACCGCGAAGGCGCCGACCTGTTCCTGTCGATTCACGCCAACGCGAGCGAGGATGACCGCGTCCGCGGGATCGAAACCTATTTCCTCAACTTCGCGCCCAATCCTGCCGCCGAAGCGATCGCCGCACGCGAGAATGCCGCGTCAGCGCGGACGATGCGGCAGCTTCCCGATATCGTGAAGGCGATCGCGCTCAACAACAAGATCGACGAGTCGCGCGACTTCGCGTCGCTCGTCCAGGCCTCGATGCTGGACCGGCTCAAGCGATCCAATAAGAGCGTGAAG…	MTGRLVIALAQLNPTMGAIAAKGDGIQPVNSQTATCAIANREGADLFLSIHANASEDDRVRGIETYFLNFAPNPAAEAIAARENAASARTMRQLPDIVKAIALNNKIDESRDFASLVQASMLDRLKRSNKSVKDLGVKQAPFMVLIGATMPSILAEISFLTNGQEAALLRGGAYRQQIAEALFNGVMRYQRSLKAAAQTVASQ	203	0.146541	0.04874	N	N	Y	Cytoplasmic	Unknown	CytoplasmicMembrane			yes				Amidase	OFV87961.1	59.9	157	62	1	37	193	319	474	3.5e-37	163.3	OFV87961.1 hypothetical protein A2V74_01935 [Acidobacteria bacterium RBG_16_70_10]		NA	NA	NA	NA	NA	NA	NA	NA	NA	NA		PYR80744.1
GN4e__NODE_718314_length_1081_cov_0.326042_2	Amidase_3	PF01520.18	6.1e-26	96.3	Amidase_3	PF01520.18	CGTACCGAGATTGCCAACCTGGCCCAGGCGGACCTTTTCATCTCAGTCCACGCCAACTACAGCGATGATTCCGCCGCACGCGGCGCGGAGACTTACTACACCAACACCTACTCTTCGGTGAAAGCGCGCACTCCCGGAGCCGAAGCGGAAGGCGCTGCCAGCGAAAACGTCAACTGGACCAATGTCGATATTCGGGAAAAGGTACAGAAGTCTCGCCGCTTTGCGACCGCAGTCCAGCAGGCTCTTTTCGGTGCACTGGCGAGCCAGATTCCGGCCATGCGCAACCGCGGCGTGAAAAAGGCTTCTTACGTGGTGCTTACCGGCACTTCAATGCCGGCCATTCTAGCGGAAGTATCCTTCGTCAGCAGCCCGCAGGATGAAGAGAAATTGAAGAGCTCA…	RTEIANLAQADLFISVHANYSDDSAARGAETYYTNTYSSVKARTPGAEAEGAASENVNWTNVDIREKVQKSRRFATAVQQALFGALASQIPAMRNRGVKKASYVVLTGTSMPAILAEVSFVSSPQDEEKLKSSSYRDKIAQGLFKGIARFTATSGSVNVASAGSKHSGL	169	0.953611	0.807741	N	N	N	Unknown	Unknown	Unknown			yes				Amidase	fig|234267.13.peg.4802	43.6	156	81	2	1	150	325	479	9.6e-25	121.7	fig|234267.13.peg.4802 N-acetylmuramoyl-L-alanine amidase (EC 3.5.1.28) [Solibacter usitatus Ellin6076]		NA	NA	NA	NA	NA	NA	NA	NA	NA	NA		PYX37936.1
GN4e__NODE_71961_length_1139_cov_0.286837_1	Amidase_3	PF01520.18	1.2e-49	173.6	Amidase_3	PF01520.18	TTGAGGGTAAACAACCCTGCCTCCCTGCCCGACATTGAGTACGTCCTGGCCCGCACCGATCCGGACACCTCGCCCGCGACGCCGCAGGTCAACCGCGCGGGCTCCTACAGCCTGGCCCGGCAGCTCGGCCTCGGCGCGCGCAAGATCGTGATCGACGCCGGGCACGGCGGGCACGATCCGGGGACGCTCGGCCGCGGCGGCCTCCAGGAGAAGGACCTCGTGCTCGACGTGGCCGTGCGCCTGCAGCGTCTCGTGCGCGACGAGCTGGGCGCCGAGGTCGTGATGACGCGGTCCACCGACGTCTTCGTCCCCCTCGAAGAGCGGACGGCCATCGCCAACGCGCAGGGCGCGGACCTCTTCCTGTCCATCCACGCCAACAGCAGCCGCAATCCGGGCGTG…	MRVNNPASLPDIEYVLARTDPDTSPATPQVNRAGSYSLARQLGLGARKIVIDAGHGGHDPGTLGRGGLQEKDLVLDVAVRLQRLVRDELGAEVVMTRSTDVFVPLEERTAIANAQGADLFLSIHANSSRNPGVRGIETYFLNFAQDPHAEAVAARENAISPATLKDLQNLVKAIALNSKIDESRDFASSVQEAMVQTIRPIAPDVSDRGVRTAPFYVLIGANMPSILAEIAFVSNPQEERLLRTPEHRDRIARSLLDGVRAYLDSLGRSRTRQLT	275	0.138611	0.073214	N	N	N	Unknown	Cytoplasmic	Cellwall			yes				Amidase	OFV87961.1	73	270	69	2	6	275	218	483	3.4e-96	359.8	OFV87961.1 hypothetical protein A2V74_01935 [Acidobacteria bacterium RBG_16_70_10]	QER41243.1|CBM50|	42.8	271	141	2	10	266	533	803	3.7e-56	221.9	CBM50	PYQ39095.1
GN4e__NODE_721830_length_4958_cov_1.180691_3	Amidase_3	PF01520.18	1.4e-36	131	Amidase_3	PF01520.18	ATGCGGTTGGCCGGTTGCCGACGACCCAAGCGCTTGCTGCAGGTGGCTATTTGCCTGACCAGCGCGGTCTTGGCCGCCAGCGCATGGGCGCAAACCGAGGTGCGCAAGACCCTGCCGGAGCGCCCCGGCGGCGCCCAGACTGAGGTCAAAAAAACGCTGCCCGGCCAAGCGCTGCAATCGGGCGAGGTGCCGGCCACGACCTGGTCGTTCGACGTCAATGAGCGAGGCGTAAGCGCAACCAATGTAGAGGTCACCGGAGACGCCAAGCGCACGCGTTTTTCACTGCACCTGTCTTCGGCGGTTGCCTACCAGCTCTTCACGCTGGCCGAACCCTACCGCCTGATCATCGATATGCCAGATGTCAATTTTGTCTTGCCCAAGGGGGCCGGACAGCGCGAG…	MRLAGCRRPKRLLQVAICLTSAVLAASAWAQTEVRKTLPERPGGAQTEVKKTLPGQALQSGEVPATTWSFDVNERGVSATNVEVTGDAKRTRFSLHLSSAVAYQLFTLAEPYRLIIDMPDVNFVLPKGAGQREQGLVQAFRYGLFATGKSRVVIDTGGPVRIESATVAKRPGSKAVVLNIDLAPTDAASFVRNPPTVPRASAPDKSEQTGPAQAGANARPIIVVDAGHGGVDPGAASGEVIEKDVVLSVARHLRTILMGRGRYDVYMTRATDVFVPLDRRVAISREKAASLFISIHADTVATQDIAQVVRGATVYTLSEHASNQQAKILADKENAVDKLAGIDTALQEEGGTINQILFDLMRRETADFSADFRGRLLSQLKRSIALSRDPARSAEFRVL…	426	0.319833	0.107552	Y	Y	Y	Cytoplasmic	Unknown	CytoplasmicMembrane			yes				Amidase	fig|670307.3.peg.2479	49.3	359	175	3	74	425	35	393	5e-86	326.6	fig|670307.3.peg.2479 N-acetylmuramoyl-L-alanine amidase (EC 3.5.1.28) [Hyphomicrobium denitrificans 1NES1]		NA	NA	NA	NA	NA	NA	NA	NA	NA	NA		KAB2920580.1
GN4e__NODE_738131_length_1801_cov_0.279762_1	Amidase_3	PF01520.18	1.4e-27	101.7	Amidase_3	PF01520.18	TGGCCGCTGCACCACGGTCATCGAATGCTGACAGCGTTGATGGTAGCATCGTCATCGCTGATGATGTCCCTTGCAGTCTTTAAGCCCGCCTGGCCGGAAGAAATACAGCAGGCCCGGAGAGAGCCCCAACCTTCAAAATGCGATGGCTCGCAATTTCGCGTCATCCTGGACGTCGGCCACACCGCCGAAGCGTTGGGCGCCATCAGCGCCAGGAATGTGCCGGAATACTATTTCAATTATCGGCTGGCCGCGCAAATGGAGCGGAGCCTGATTGAGGACGGCTTTGACAAGACCGTGCTGCTGGTTGCAGGCGGCCGCGCCAGGCCGAGCTTGTTTGACCGCGTTGCCAGGGCAAACGGTTTATCGGCAAATCTTTTTGTTTCGATCCATCACGATTCC…	WPLHHGHRMLTALMVASSSLMMSLAVFKPAWPEEIQQARREPQPSKCDGSQFRVILDVGHTAEALGAISARNVPEYYFNYRLAAQMERSLIEDGFDKTVLLVAGGRARPSLFDRVARANGLSANLFVSIHHDSVPDKLLERWEFEGKESHFSDRFSGHSIFVSYKNPHLNRSLLFGRLLGKQLKDRGLQYARQYTQPIMGRYRRKLIDPDVGVYRYDQLIVLKGTRMPAVLLEAGSIINREEELQMNSAERLDLISASLITAVEMFCDRRPDRLRR	276	0.117747	0.075703	Y	N	Y	Cytoplasmic	Unknown	CytoplasmicMembrane			yes				Amidase	fig|319003.3.peg.4651	54.8	259	114	1	15	270	15	273	5.7e-75	289.3	fig|319003.3.peg.4651 N-acetylmuramoyl-L-alanine amidase( EC:3.5.1.28 ) [Bradyrhizobium sp. WSM1253]		NA	NA	NA	NA	NA	NA	NA	NA	NA	NA		TMK07333.1
GN4e__NODE_768517_length_1670_cov_0.673983_2	Amidase_3	PF01520.18	4.7e-35	126	Amidase_3	PF01520.18	GTGCCTCGATCAACTGCACGTTTAGACCAGCGATTGCGCGTCGCGTCGTCACGGCTGCGCCGGGGTCGGCCACGCTCGCAATCCGAGCTTGTCCTTCGGTGGCTTGTTGGTGTCGTCCTGTTTGGTCTTCTATCGGCGCATTCCGAGGCTGGCGTCGCGATCTCCGATGTGCGTGTCTGGCCAGCGCCCGAGTACACCCGGATCACCATCGAATCCAGCCAGGCCATCGAATACACCGTGTTCACCGCGAAGAGTCCGGAGCGCCTCGTTCTGGACCTCGAGGGCGTGACTCTGGACGCGGCGCTCGAGGGGCTGCCGGCTCGCATCGGCACAGATGACCCGTACATCGCCCAGGCACGTGTGGCGCGCAATCGTCCCGGAGTGGTACGCGTGGTGCTC…	MPRSTARLDQRLRVASSRLRRGRPRSQSELVLRWLVGVVLFGLLSAHSEAGVAISDVRVWPAPEYTRITIESSQAIEYTVFTAKSPERLVLDLEGVTLDAALEGLPARIGTDDPYIAQARVARNRPGVVRVVLEVRGEVKPQAFSLQPVGSYAHRLVVDIYPAHPVDPILTLLQQIDKDKPGAAQPAPGATAAPGNDPQKGAEDTAITAGARQATASGREPRQTDPEPTRSPEKVGAGGPKGKSKAGGMRTVTIAIDAGHGGEDPGARGRNGTYEKDVTLAIARKLKALVDVEPSMRGILVRDGDYFVELKERVNKARKMRADLFVSIHADAYNKPHARGSSVFALSERGATSVVAGWLAKKENEADLIGGVNLDVRDPYVKQVLLDLSQTATINDSIQ…	441	0.531884	0.068561	N	N	N	Unknown	Unknown	Cytoplasmic			yes				Amidase	fig|1163617.3.peg.178	57.4	406	155	2	36	441	7	394	1.1e-123	451.8	fig|1163617.3.peg.178 N-acetylmuramoyl-L-alanine amidase (EC 3.5.1.28) [Sulfuricella denitrificans skB26]	AJY51209.1|CBM50|	41.3	419	190	9	35	441	13	387	1.4e-78	297	CBM50	PWT71335.1
GN4e__NODE_807442_length_1746_cov_0.587077_1	Amidase_3	PF01520.18	9.6e-43	151	Amidase_3	PF01520.18	TTGTGCGTCGCAGCATTGCTATGCGCTCGGATGGTCGGCCCCAGCATGGCCCAGGCGCCGGCTTATCAACCACCACCCGCCTATCAAACACCGCTTTATCAAGGACCGGCCGCCATTCCCAGCCCGGCGGGGGTATCGAATTTCCCGATCGCGTCTGACGCTCGCCTGGCCGGCGATGCCAAACAGACCCGTTTCATCCTCGATCTCGACAAGGCGGTCCAGTTTCGGGCCTTTGCCCTGGCGGACCCGTATCGTGTGATCGTCGATCTTCCCCAGGTCAGTTTTCAGCTTCCGGCCGGAGCCGGTGTCGCTGGGCGGGGATTGGTCAAGGCGTTCCGCTACGGTCTTGTGATGCCGGGCGGATCGCGGATCGTGTTTGACCTGACCGGACCGGCCAAG…	LCVAALLCARMVGPSMAQAPAYQPPPAYQTPLYQGPAAIPSPAGVSNFPIASDARLAGDAKQTRFILDLDKAVQFRAFALADPYRVIVDLPQVSFQLPAGAGVAGRGLVKAFRYGLVMPGGSRIVFDLTGPAKIAKSYVLEAANGQPPRLVLELEEVDRTAFVQSLPPENRPELRPAIAEANAAAAQPDAPAAPKPAPGPPDKRPVVVIDPGHGGVDNGTQAGGGDIMEKNLVLGFGLALRDRIEKSGKYRVVMTRTDDTFIPLGDRVKMARNESAALFVSIHADALPRGEGDAQGATIYTLSDKASDSEAERLADAENKSDAIGGVSLADEPTEVADILIDLVQRETKTFSNRFARVLMGEMKNTVRMHKHPLKSAGFRVLKAPDVPSVLVELGYVSN…	438	0.794948	0.096198	Y	Y	Y	Cytoplasmic	Unknown	Cytoplasmic			yes				Amidase	fig|224911.1.peg.4306	74.7	435	88	4	1	435	16	428	4.8e-169	602.4	fig|224911.1.peg.4306 N-acetylmuramoyl-L-alanine amidase (EC 3.5.1.28) [Bradyrhizobium japonicum USDA 110]	AZD58582.1|CBM50|	40.7	226	127	4	206	427	49	271	1.1e-33	147.9	CBM50	WP_161854394.1
GN4e__NODE_807685_length_5370_cov_0.673843_2	Amidase_3	PF01520.18	2e-47	166.3	Amidase_3	PF01520.18	GTGTCGATCGGGCGACTTGTCTTCGCCGCTGCGCTCGCCAGCTCGCTCGCCTCCGGCGCGGGACGCGCCGCCCCTGCCCCCGGCGCAGCGGGCCCGCAGCGCTTCGGCACGGTGGTCGTCGACGCCGGGCATGGCGGCGAGGACCAGGGCGCGCGCGGGCCGAAGGGGCTGCTCGAGAAGGATCTCGTGCTCGACCTCGCGCGGCGGCTCGCGGCCGAGCTGACCGCGCAGGGGCTCACGGTGGTGATGACCCGCGACTCCGATCATTTCGTGACGCTCGACGACCGCACGCGCATCGCGAACGACTCGCGCACGGACCTGTTCGTCTCGATCCACGCCAACGCCTCGAAGCTCCACGACGTGTCGGGCATCGAGACGTTCTTCGCCTCGCCCGAGGCC…	MSIGRLVFAAALASSLASGAGRAAPAPGAAGPQRFGTVVVDAGHGGEDQGARGPKGLLEKDLVLDLARRLAAELTAQGLTVVMTRDSDHFVTLDDRTRIANDSRTDLFVSIHANASKLHDVSGIETFFASPEATDESARALAQQENLAFGEAAARMAEGDPVRAILGDLLATEHLADAQEFARLAQRRIATAEASRSRGVKQAPFVVLMGVHAPAVLVEVGFITNPREEGRLSSEKERGRLVTGLAGAVAAFRERQDARLGLAEAGGGER	270	0.096535	0.041681	Y	Y	Y	Cytoplasmic	Unknown	Unknown			yes				Amidase	OGK97180.1	46.4	248	126	5	22	264	233	478	4.8e-42	179.9	OGK97180.1 hypothetical protein A2W08_07505 [Candidatus Rokubacteria bacterium RBG_16_73_20]	AGM40636.1|CBM50|	40.4	228	131	4	38	260	158	385	8e-32	141	CBM50	MAE93768.1
GN4e__NODE_888252_length_1049_cov_0.140086_1	Amidase_3	PF01520.18	1.8e-15	62.2	Amidase_3	PF01520.18	ATGGCCGAGCGCGAGAACGCCGCCGACCAGGTCGGCGGCGTCAACGCAGCGCAGGTGCGCGACCCGCAGGTCCTGCGCGCGCTGCTCGACATGAGCACGACGGCGCAGATCAAGGACAGCCTGAAGCTCGGCGACGAGGTGCTCGGCCAGATCGGCAGGGTCGGCAAGCTCCACAAGGGCAGCGTCGAGCAGGCGAGTTTCGCGGTGCTGAAGGCGCCCGACATCCCGTCGATCCTGGTGGAAACCGCGTTTATCAGCAATCCGAGCGAGGAAAAGAAGCTCGCCAGGTCCGAGTATCAGGAGCGGCTAGCCGGTGCAATCGTGCAGGGTGTTCGCAAATATTTCGCTCGGAACCCGCCGCTCACGCGGGACAAGCTGGCGGCAAACCCCTGA	MAERENAADQVGGVNAAQVRDPQVLRALLDMSTTAQIKDSLKLGDEVLGQIGRVGKLHKGSVEQASFAVLKAPDIPSILVETAFISNPSEEKKLARSEYQERLAGAIVQGVRKYFARNPPLTRDKLAANP	130	0.501308	0.0607	N	N	N	Unknown	Unknown	Cellwall			yes				Amidase	fig|573060.3.peg.3950	67.2	125	40	1	1	125	175	298	7.6e-38	164.9	fig|573060.3.peg.3950 N-acetylmuramoyl-L-alanine amidase (EC 3.5.1.28) [Acidovorax delafieldii 2AN]	SQL02015.1|CBM50|	48.4	122	61	1	1	120	128	249	2.1e-25	118.6	CBM50	RZL30435.1
GN4e__NODE_892292_length_7851_cov_1.376455_2	Amidase_3	PF01520.18	1e-40	144.4	Amidase_3	PF01520.18	TTGAGCGCCCGTCCGCTTCCAATTCTTTTCTCCGCGGCCGCCAGCATCGCGCTCGCGCTCGTCCTGACCCCGGCCATTTTCAGTCAGGCGCCCGCCGCGTCGCTCTCGCTCCTCACGCGTGACGGCCGCCGGGCGATCCCGCTGACGGTCGCGAACGACCAGGAGCTCGTCGGGCTCGATGATCTGGCGTCGACCTTCCAGTTGTCGGTCCAGGAATCGCTCGGCGCGATCACCGTCTCGTACAAAGGCAAAACGATCGTGCTTACGCCCGACCAGACGCTGGCGTCGGTCGCCGGACGCATGATCTCCCTGCCGTCGTCGCCGACGCGATCGGGCCGCCGCTGGCTGGTGCCGGTCGAGTTCATCAGCCGCGCGCTGGCGCCGATCTACGACGTCCGC…	MSARPLPILFSAAASIALALVLTPAIFSQAPAASLSLLTRDGRRAIPLTVANDQELVGLDDLASTFQLSVQESLGAITVSYKGKTIVLTPDQTLASVAGRMISLPSSPTRSGRRWLVPVEFISRALAPIYDVRLELRKPSRLLIAGDLRVPRLGIRYEALGTAGRLTIDATPRANSTVSQDNEHLTIKFDADAVDPPAPLLSPLPPSSIVQAIRQIDAVTLTVDLVPRFGGFKATTLPVDNTMRLVIDLAGPPQTDATATPPATPTTAAAPPELPPAFGQPVSAIRTIAIDPGHGGEDEGAKGAGGAKEKDLALAVGRRLKATIEARLGIRVLLTRDDDRNVPIDERTAVANNNKADLFVSLHANTSMRKTTAGAAIFYAAFDKDAAKAASAGGAERVP…	508	0.248245	0.132224	Y	N	Y	Unknown	Unknown	Cellwall			yes				Amidase	OGP08083.1	40.5	220	125	2	285	498	45	264	1.6e-30	142.5	OGP08083.1 hypothetical protein A2056_04470 [Deltaproteobacteria bacterium GWA2_42_85]		NA	NA	NA	NA	NA	NA	NA	NA	NA	NA		OLC45800.1
GN4e__NODE_904793_length_2482_cov_0.803897_3	Amidase_3	PF01520.18	4.8e-23	86.9	Amidase_3	PF01520.18	CGCTGTATTAGCGCGGCCGCGCGGCGCTCTGCCCTCCCGCTGGTAGCGCTTTTTGCGACGCTGTGGCTGGCGGCACAGACCAGTGTGACACCTTCATCGAATCAACCTTCTCCGACCCCCACGCCCGCAACTCCGCCGGTGACAGCGTCCAGCGCGCCTGCGGTTGAGCGCGCGCCCCTCGTGATCATTGATGCCGCGCATGGCGGAGCTGAATCAGGCGCCATCCTGAATCCTGCCGTTGTCGAGAAGGATGTCACTCTGGCAATCGCGCGCCGATTGCGCCAGGAACTCGGCGTACGTGGAGTGCAGGCGCAATTGCTACGCGACGGCGACGCGACGATGACTACAGACCGGCGAGCCACACTGGTGAACGCCGCGCGGCCCGCCCTTTACGTTGCA…	RCISAAARRSALPLVALFATLWLAAQTSVTPSSNQPSPTPTPATPPVTASSAPAVERAPLVIIDAAHGGAESGAILNPAVVEKDVTLAIARRLRQELGVRGVQAQLLRDGDATMTTDRRATLVNAARPALYVAIHATSQGSGIRIYSALLPAGGDDRGPFVDWERAQSHSLGRSRILQQQLTDAIQKMKFPARALPAALRPLNNIGVPALAIEIAPTTGDVAQLASPDYQQMISAALANAIAGQRPALATAP	252	0.514994	0.07482	Y	Y	Y	Unknown	Unknown	Cytoplasmic			yes				Amidase	fig|204669.11.peg.2669	45.5	189	103	0	60	248	280	468	3e-38	167.2	fig|204669.11.peg.2669 N-acetylmuramoyl-L-alanine amidase (EC 3.5.1.28) [Koribacter versatilis Ellin345]		NA	NA	NA	NA	NA	NA	NA	NA	NA	NA		PYV80326.1
GN4e__NODE_915883_length_1374_cov_0.481245_3	Amidase_3	PF01520.18	1.6e-17	68.9	Amidase_3	PF01520.18	GAGTCCTCGCGGCTGGCGGAGATCGTGCAAGACTCCATGACGCGCTCGCTGCGCATTCCGAATCGCGGGGTGAAGCAGGCGGGCTTCTACGTGCTCGGCGGCGCCGCCATGCCGGCCATCCTCATCGAGATCGGCTTTCTCACCAATCGCAAGGAGGAGCGGAAGCTGGCCACGCCGGAGCACCGTGAGGCGATCGCGCGCGCGATCTACTCCGGGCTCGCCGAGTACAAGCGCCGCTACGATCAGCGCCTGCGCACCGCGCAGAGCCAGCCGGCCAAGGGCGGGCCGACCCGATGA	ESSRLAEIVQDSMTRSLRIPNRGVKQAGFYVLGGAAMPAILIEIGFLTNRKEERKLATPEHREAIARAIYSGLAEYKRRYDQRLRTAQSQPAKGGPTR	98	0.110774	0.907525	N	N	N	Unknown	Unknown	Cellwall			yes				Amidase	KPJ58617.1	48.8	84	43	0	1	84	132	215	2.9e-13	82.8	KPJ58617.1 hypothetical protein AMJ46_13840, partial [Latescibacteria bacterium DG_63]	BBI73568.1|CBM50|	42.3	71	41	0	9	79	41	111	2.9e-08	61.2	CBM50	PYN06923.1
GN4e__NODE_951582_length_1050_cov_0.687836_1	Amidase_3	PF01520.18	6.9e-21	79.9	Amidase_3	PF01520.18	CTCACCGAGCAAGGACTTGGCGGCGCACCGCTGTTCGTCGTGCACGAGGCGACCGCCAACGCCTTTGCGGCTTTTGTGCGGCTCTGGCAACGCGGGCGACAAGAGGCGGCCCTGCCGACGCCTCCCCCGCGCGGGCTGGCCCAGGTCTTCAACCTCCGGTTCTGGAGCGGCGAGTCCTCCACACGCGTCGTGCTCGACGTGGAGAAGCAGGTCCGCTACCGCTGGGACCGCATCTCCGACCCCGACCGGCTGTGGATCGACCTCGAGGGCACGCGCCTGCACCCGAACCTGGTCCACCGCAGCTTCCCCGTCGGCGACGGCCTGCTGGAACAGGTGCGCCTTGGACTGAACAGGGACGACGTGGTCCGGGTGGTCCTCGACTTCAAGGACGTCAAGGAG…	LTEQGLGGAPLFVVHEATANAFAAFVRLWQRGRQEAALPTPPPRGLAQVFNLRFWSGESSTRVVLDVEKQVRYRWDRISDPDRLWIDLEGTRLHPNLVHRSFPVGDGLLEQVRLGLNRDDVVRVVLDFKDVKEHSIFYLENPLRLVVDVRGNPRPMVASTDKPTAPPLSSVWTVHAPRPSPAPSSGPSASASPAPPAEAEVDSMPPRRVAGITPPDPQPLPAPRRSPGPRLVIEGTEPPKRSASSAPRGPAAPLPPQTNRAGSYSLARQLGLGARRIVIDAGHGGHDPGTIGRGGLQEKDLVLDVALRVQRLVREELGAEVVMTRSTDVFVPLEERTAIANSRGADLFL	349	0.801755	0.188737	N	N	N	Unknown	Unknown	Cellwall			yes				Amidase	OFV87961.1	57	328	83	5	28	349	55	330	1e-84	322	OFV87961.1 hypothetical protein A2V74_01935 [Acidobacteria bacterium RBG_16_70_10]		NA	NA	NA	NA	NA	NA	NA	NA	NA	NA		PYQ25024.1
GN4e__NODE_954798_length_5256_cov_0.791431_3	Amidase_3	PF01520.18	1.5e-50	176.4	Amidase_3	PF01520.18	ATGGTGGTTTGTCTGGTTCATCTGGTTTGTTTCGTTCAACCAAATAAACGAGACAAACCAAATGAACCAAACAACGGTCTTCTTGTGCTGGTGGACTTTTTCAGCATCCTGCTAGAGACCCTATCGCTCACACTGCTCACTGTCAATCGGTTTCACCGCACGTTCATACGGCCAATCCTCTTGACAACTGTGCTAACATCTGAGAAATACACTTTGTTCTTTCAATGCCGTGAACACCCCATGCGATCAGCCTTGTGGCTCATCCTCCCCCTCGCCTTCCTGGTCGAACTCTTCGACCTCCCTGGCCATGCCCTCGAAGCATTGTACGCTGCTCAAACACTTGCAGCGACGACCGCACCCAGTCAGGAGTCTTTTGCCAAATCCAAGCGACCTCGCACT…	MVVCLVHLVCFVQPNKRDKPNEPNNGLLVLVDFFSILLETLSLTLLTVNRFHRTFIRPILLTTVLTSEKYTLFFQCREHPMRSALWLILPLAFLVELFDLPGHALEALYAAQTLAATTAPSQESFAKSKRPRTSHIRLTPPGLGLTTIQNFRTANSPSMARLVLDLNAKARPSTPPLLQAEGVTIEIPNATLSPSAKTKLAVGGIAKPFIITQPSERSVHISLPAGSFKSYKLLALANPPRLVIDIVPPSEPRTIQYTEPTPDLASPLPTPQQPLQPRTKSFTTIVIDPGHGGKDPGARGQQGTEEKDITLKVALKLRDLLRQQRGIRVLMTRERDEFIELEDRAKFANGQEADLFVSIHVNSHPQRSVKGLEIYHFGEAKDQRALEVAARENGTPLNS…	507	0.111815	0.203772	N	N	N	Unknown	Cytoplasmic	Cellwall			yes				Amidase	OAI49718.1	90.6	427	40	0	81	507	1	427	5.3e-212	745.3	OAI49718.1 hypothetical protein AYO43_02705 [Nitrospira sp. SCGC AG-212-E16]		NA	NA	NA	NA	NA	NA	NA	NA	NA	NA		OAI49718.1
GN4e__NODE_958636_length_1067_cov_1.175476_1	Amidase_3	PF01520.18	6.5e-13	53.9	Amidase_3	PF01520.18	ATGGGTGCGATGCAAAGGGCCGGTCGGGGGTGGCGAGACGGTTTGCTGGCCGTGGCCTGCGCGACCGGCTTACTGCTGCCGTCAGCCGGCCGAGCGCAGACCGAGATCGAGAAGTCCGTGCCCGCGGGCTTTCCGCCCGAGCAAAGCGAAGTCAAGAAAGGGGTTCAGGGCGATGACCCCGTGCCCGCCACGGAACCCGCGGCAACGGGGTGGTCGGCAGAGGTCAGCGATCGTGCCGTGGCGGCAACGGCTGCCGAGATCGGCGGCGATGATGGGCGCACGCGCTTCTCCCTCGTACTGTCGGCCTCGGTGCCCTATCAGTATTTCACGCTGGCCGACCCTTACCGGCTCATCATCGATATGCCGGATGTGAGCTTTCAATTGCCCAAGGGCTCGGGC…	MGAMQRAGRGWRDGLLAVACATGLLLPSAGRAQTEIEKSVPAGFPPEQSEVKKGVQGDDPVPATEPAATGWSAEVSDRAVAATAAEIGGDDGRTRFSLVLSASVPYQYFTLADPYRLIIDMPDVSFQLPKGSGQQGRGLIQAYRYGLFAPGKSRIVIDTKRPVRIERAAMASRPGTSAARLNIDLVPTDRASFLTKLPPPAPKPKEDRAHDQDDLSTPKAHAKPVIVIDAGHGGVDPGAASGEVLEKDVVLSVARHLRTILAVKGRYEVHMTRASDVFVSL	281	0.865546	0.098892	Y	N	N	Cytoplasmic	Unknown	CytoplasmicMembrane			yes				Amidase	fig|639283.3.peg.1330	40.7	273	120	5	11	281	3	235	3.8e-42	180.3	fig|639283.3.peg.1330 N-acetylmuramoyl-L-alanine amidase (EC 3.5.1.28) [Starkeya novella DSM 506]		NA	NA	NA	NA	NA	NA	NA	NA	NA	NA		TMJ70234.1
GN4e__NODE_974790_length_1191_cov_0.802804_1	Amidase_3	PF01520.18	5.3e-44	155.1	Amidase_3	PF01520.18	TCGCCTCCGCTGAAATTAAAATCCGGCACCGAGGCTCAGGTCACGGGAATTCACAACTCATCCAGCGCGAACGCGAGCACGGTTGTGATCGATCTCGAAGATCAGGTGCAGTATGAAGCGCACGCGCTCGAAAATCCCCCGCGAATTTATTTCGATTTGCAGGAAACCAAGATGGCGCCGGGCCTGCTTAATCAGAACATTGCGGTGGATGACGCTTTTCTGAAGCGCATTCGGGTTGCGCAGCCCGTTCCCGATGTGACCCGCGTGGTGCTTGAGACAAAGGGCACAGCGGATTTTTCCGTCAAGCTCGATTCCAATCCTTACCGGCTGAGCATTGAAGTGCACAAGCCCGGTACAGCCGTGAAACCGCCGGCCATCTTGCCCGGCAAGCCCTCACCG…	SPPLKLKSGTEAQVTGIHNSSSANASTVVIDLEDQVQYEAHALENPPRIYFDLQETKMAPGLLNQNIAVDDAFLKRIRVAQPVPDVTRVVLETKGTADFSVKLDSNPYRLSIEVHKPGTAVKPPAILPGKPSPSVESAPAKLSANNVGIVAPEFRVVLDAGHGGWDLGTVGRKGLLEKDLVLDIVQRLGGMIEKKLGAEVIYTRQDDSYLPLEKRAEIANVAKAGLFLSVHANYSDLATARGVETYYTQTYSSLKARTTDGDAVLTSVDWTGIDIRAKVTDSHRLAADVQQALYSSLATRNIDLRNRGVKQAQYVVLTGTQMPAVLAEVSFVSSPADEGQLQSSEYRQQIAEALFRGVAKYRNESKRPKLVSLQR	375	0.81758	0.638027	N	N	N	Unknown	Unknown	Cellwall			yes				Amidase	OGP26743.1	41.9	215	117	2	155	361	7	221	7.8e-35	156.4	OGP26743.1 hypothetical protein A2067_06155 [Deltaproteobacteria bacterium GWB2_42_7]		NA	NA	NA	NA	NA	NA	NA	NA	NA	NA		PYV77466.1
GO1e__NODE_101014_length_2175_cov_0.546738_1	Amidase_3	PF01520.18	1.1e-49	174.8	Amidase_3	PF01520.18	GACGCATACGTCACCATCGATGTCTCGCGCGAGACGACGCGTGTGCGCATCGATCGGTCGGACGCGCCGCCGCAACTGGAGATCGTGCTCGAGAAAGGGACGGCGGCGGATGGCGAAGAAATCCCCGAGGGCACGATCGAAATCGTCGACGAATCGAACGACGCACGCTCGCCGTTCTTGATCGACCGCGTGTGCATCGACGCTGGGCACGGAGGCCGCGACCACGGCAAGGAAAGCGCGAACGGAATCCTCGAGAAGGACGTGACCCTGGCCATCGCGCGGGCGGTGCGCGATCGCATCCAGGAGGAGCTCGGACTCGAGACGGTGATGACACGCGACGACGACCGTCTGGTCGATTTGGTCGAGCGCACGGAGATCGCGAACACGTCGGGGTGCGAC…	DAYVTIDVSRETTRVRIDRSDAPPQLEIVLEKGTAADGEEIPEGTIEIVDESNDARSPFLIDRVCIDAGHGGRDHGKESANGILEKDVTLAIARAVRDRIQEELGLETVMTRDDDRLVDLVERTEIANTSGCDLFVSIHCNAWFHDQTSGFESYFLSPARSESERTLQRFENQSGGGDAQAAPRGDVEFILWDLVQNAYIDESSTFAEFIQREMTTRLGIKSRGVKQANFVVLQGAKMPAVLIETAFLSNPDEERLLVDPDFQRQVAEGVVASIRKMQDRYR	282	0.0734	0.079333	N	N	N	Unknown	Cytoplasmic	Cellwall			yes				Amidase	RJR30198.1	44.7	295	146	4	1	281	224	515	6.9e-60	239.2	RJR30198.1 hypothetical protein C4574_02550 [Candidatus Latescibacteria bacterium SURF_MAG]	QGM22511.1|CBM50|	40.2	229	128	4	52	275	150	374	7.3e-36	154.5	CBM50	NIM18764.1
GO1e__NODE_1174_length_30954_cov_1.210002_7	Amidase_3	PF01520.18	5.3e-52	182.4	Amidase_3	PF01520.18	ATGGAATTAGGACTCACCAAGCTGAGTGGGCGCGGCCCGATTTGCAAGCGTCTTCTGTTCTCATTGTTCCTTCTTGTTTTGCCTTCCGTTGGCCTCGCGAATGAATCAGTAAGTAGTGTTCCTTCCAAGCAACAGACAGCCCTGGAGCATTTCGACTCGGCCGTTCAGATGAGAACCTCTCTGGAGAGCAAGCCCAAGAGGCTGCGTAATGCCGCGGAATACCTGAAGGTCATCAACAAATTCCGATCTGTTTACTACACCTACCCGGCGTCGTCCAAAGCCGATGAATCTCTCATGGCTGTTGCTGAGCTTTATCAAGCGATGGCCAACGATCTCAAAGATTCAAAGTACTTTTACCAGGCGATCAGGTCCTACGACTTTCTGGAGGATCAATATCCT…	MELGLTKLSGRGPICKRLLFSLFLLVLPSVGLANESVSSVPSKQQTALEHFDSAVQMRTSLESKPKRLRNAAEYLKVINKFRSVYYTYPASSKADESLMAVAELYQAMANDLKDSKYFYQAIRSYDFLEDQYPSSPYCADALFTSAEIHLSDLDDRKTAEEIFKDFLKRYPHSNKARNARARLDDLREQSRQAKKQTPKTPATVPKSSPVERGEDVAVDTPKKDRVKVVTETLKPPEKSPLNNAIGSSSSPPLPRNQEKPVRIRNVRFWEMEQSARFVIDTDGEAQTVDGTLDHPARIFLDIQNAQLSTELMGKTFPLENGSLRQLRCGQAKENVARIVLDLTDIRKYRLSSLRDPHRIVLDVESPVGARQQAGAKAGGESKRIKRGEPLGDEVTMASD…	723	0.50309	0.449416	Y	N	Y	Unknown	Unknown	Cellwall			yes				Amidase	WP_011697600.1	44.8	248	134	1	467	714	232	476	5.2e-51	211.1	WP_011697600.1 N-acetylmuramoyl-L-alanine amidase [Syntrophobacter fumaroxidans]		NA	NA	NA	NA	NA	NA	NA	NA	NA	NA		PYV83293.1
GO1e__NODE_11899_length_7548_cov_0.749024_2	Amidase_3	PF01520.18	3.4e-50	176.5	Amidase_3	PF01520.18	ATGGCGTGCTCACGCATCCTCGTGGTGTCGTCGGTGATGCTGGTGTTCGTCGCCCTGGGCTCCGGCGCGGAGGGCGGCCTTTCGTGGTTCTCCCTCGGCGGGCGGCCCTACATGGACGCGGCGAGCCTCGCCGCGCACATGGGAGCGAAGCTCGAGCGCACCCCCGATCGCGTGTACCTGCGCATGCCGGGCCGGGTGGTGACGCTCACGCGCGGCTGGGCGCGGGTCGAGGTCGACGGCAAGGCCGTGGTCCTCGAGGCGCCGGTGCGGGTGGAGCAGGAGCGTTGGCTGGTCCCCGAGGCGTTTCTGCGACAGGTCACGCCGATCCTCGCGGGCGGCGTGCCCGCCGCGACGGCAGAGCGGCCCAGGGCTGCGGCGGCCCCCCCGCCTCCGGCGGGG…	MACSRILVVSSVMLVFVALGSGAEGGLSWFSLGGRPYMDAASLAAHMGAKLERTPDRVYLRMPGRVVTLTRGWARVEVDGKAVVLEAPVRVEQERWLVPEAFLRQVTPILAGGVPAATAERPRAAAAPPPPAGPAPVPMVATPAPAPAGAVVPAPVAPTPGPAARTPAPAAAAVESSRPAPPTPLTTVPSRSNPGPGTPALEPPRPTALPPAATALGTPTHQAPPPAAKSAEPQSAALPPVRALEAPASAPRSMVIEAPAPVLPVIARAPVPARVAPPAPPVASKPAVPSATIEDVRLRSYPTFTRVVVETSAMVKPRVEVVTPKELRIRLASVSTSRRAEEVRDGLLEAVQVEPADGDSVLSVSFTGTSQEPKTSVLSDPPRLLFDFPRAPEPGPRPP…	641	0.668335	0.316003	Y	N	Y	Unknown	Unknown	Unknown			yes				Amidase	OGK97180.1	46.8	624	167	8	14	634	12	473	3.3e-126	460.7	OGK97180.1 hypothetical protein A2W08_07505 [Candidatus Rokubacteria bacterium RBG_16_73_20]	AGM40636.1|CBM50|	40.3	221	129	3	408	627	157	375	4.4e-36	156.4	CBM50	OGL26021.1
GO1e__NODE_11983_length_7514_cov_1.321791_4	Amidase_3	PF01520.18	7.7e-50	175.3	Amidase_3	PF01520.18	ATGGTGCGGGCTCGTCTCGTTGCCGGTCTCCTGTTGGTCCTGCTCGCCGCCGGCACGGCGACCGGCGGCCTGCCCACGGTCAACTACGACGGCCTCACCTACGTCGAGCTCAGCAAGGTCGCCGATAGCCTCCAGAGCCAGCTCGAGGCTCCCGCCGAAGGCCAGCAGGCCCGGCTGCGTACCGGCTCCCACGTCGTCACGCTGACGCGTAACTGGGCGCGGGTACTGGTGGATGGCACGCCCGTGAGCCTCGACAACCCCGTGCGCGTGCGCAAGGGGGTCTGGCTCGTGCCCGAGAGTTTCGTCGACCAGGTGGTGCCCAAGCTCACCGCCGTCGCCGCCCCGCCGCCGGCGGCCGCCCCCGCCCCCGCGGCGTCTCCGCGGCCGGCTCCGGCGGCT…	MVRARLVAGLLLVLLAAGTATGGLPTVNYDGLTYVELSKVADSLQSQLEAPAEGQQARLRTGSHVVTLTRNWARVLVDGTPVSLDNPVRVRKGVWLVPESFVDQVVPKLTAVAAPPPAAAPAPAASPRPAPAAVALEELRTRSYPSFTRIVIETTAPVVHKIESTGSKEARVRLVGLAAEPQVESINDGLVDDARLERADADAVLRVVFQSGAAELRASTLTDPPRLVLDFSRPQEVSARERSTCTSFRTLVLDAGHGGHDSGAVGPAGLMEKELVLDVTKRVARLLEDKLGVKVLLSRDGDHFIPLRDRTSYANRERADLFVSIHANAHRVVASEGVETYFLSSEATDNASRQVAALENSVVQLEKPAAGRTASRSDVLKTILWDLAQSEFQWESSRL…	486	0.159274	0.23533	Y	Y	Y	Unknown	Unknown	Cytoplasmic			yes				Amidase	OGK97180.1	66	471	154	4	3	472	3	468	2.3e-159	570.5	OGK97180.1 hypothetical protein A2W08_07505 [Candidatus Rokubacteria bacterium RBG_16_73_20]		NA	NA	NA	NA	NA	NA	NA	NA	NA	NA		TMQ28498.1
GO1e__NODE_12771_length_7217_cov_1.220265_4	Amidase_3	PF01520.18	5.9e-46	162.7	Amidase_3	PF01520.18	ATGCACGCCCTCCGGCCTGCGCTGGCTCTCCTCCTTGCCCTCGTCTTCGTAGGCGCCGCGCAGGCGCAGGTCCTCTCCACCCGCATCTGGCCGGCGCGTGACTACACCCGCCTCACCATCGAATCGAAGCAGGAGATCCAGTACACCCTGTTCACCCTGAAGGAACCCCAGCGCCTGGTGCTCGAGCTCGAGGTCGACGACCTGCCGCAGTCGCTCTCCGAGCTGCACAGCAAGGTGGCCGAGTTCGACCCGTACATCTCGGGCCTGCGCGTGGCGCGCAACCGGCCGGGCGTGGTGCGCGTGGTGCTCGACCTCAAGGGCGAGGTGAAGCCGCAGGCCTTCACGCTCAAGCCGATCGCCGAGTACGGCTACCGCCTGGTGCTCGATATCTACCCCGAG…	MHALRPALALLLALVFVGAAQAQVLSTRIWPARDYTRLTIESKQEIQYTLFTLKEPQRLVLELEVDDLPQSLSELHSKVAEFDPYISGLRVARNRPGVVRVVLDLKGEVKPQAFTLKPIAEYGYRLVLDIYPEVPLDPLLALLEETKKQRPNPVEKPRVARLATVVIDPGHGGEDPGAIGRRGSREKDITLSIGKRLKALIDAEPNMRALLTRDGDYALQLGTRVQKAKDVRADLFVSIHADSFVRAHARGSSVFALSDRRATSEMARSLAKKQNEADLIAGVNLKGKEDHLKRTLLDLSQTASIDHSLRLGNLVLARLGGVNTLHKPTVEQASFAVLTAHDMPSILVETAFISNPDEEKRLNDEGYQDKLARAILDGIRDYFVKHPPRPGSPLALR	397	0.112857	0.137497	Y	Y	Y	Unknown	Unknown	Cytoplasmic			yes				Amidase	OFZ86311.1	66	394	121	4	15	396	11	403	9.8e-137	495	OFZ86311.1 N-acetylmuramoyl-L-alanine amidase [Betaproteobacteria bacterium RBG_16_66_20]	SNB54721.1|CBM50|	49.4	393	184	5	6	395	13	393	1.5e-87	326.6	CBM50	TAK85683.1
GO1e__NODE_13958_length_6839_cov_0.557755_5	Amidase_3	PF01520.18	2.1e-51	180.4	Amidase_3	PF01520.18	GCCCAGGAATCGCGGCGCAGCCACGAAAGCCCTCGCGTGCGCGGCAATGGCGATATCCGCGACTCAAATCCGTTATTCGAGGAAATCAAGAGTGGCGCAATCGCCCGGCTTACCGCGATCACATTTTTATCTACTGACCGCAATACCCGTGTCTTTCTAGAGGTATCGCAGCCCGTGCGCTATGAAGTTGGCCGTTTGCCGGAGGACGCGGCGAAGGGTGTGCCGCCCCGGATATACGTCGATATTGCGGGTACCAGGGTCGCCATGGAGTCGCAAGCGCCGATCTACGTGCAAGACGGCGCGATCAAGCAAATTCGCGTCGGGCAATTCAATCAGGATACCGTAAGGGTGGTGCTGGATATGACTTCTGCCAGCGAACATAGCGCTTTTCTGCTGGCC…	AQESRRSHESPRVRGNGDIRDSNPLFEEIKSGAIARLTAITFLSTDRNTRVFLEVSQPVRYEVGRLPEDAAKGVPPRIYVDIAGTRVAMESQAPIYVQDGAIKQIRVGQFNQDTVRVVLDMTSASEHSAFLLAEPFRVVLDIQGSKAANPPASMAKAKTSLPAAAAVKSSKPQSTGVRKIVLDPGHGGKDPGAIGSGGIAEKDIVLAVAKKLANKLKRDMGADVVLTRTDDRFIPLEERTAMANAQEADLFISLHMNASPNPEARGLETYYLDNTNDEASLRLAARENGTSRKQVSDLQFILSDMIQNMKLEDSINLAHRLHHSLVGRLSSGFTEVKDLGVKKALFYVLVGARMPSVLVEMLFISNPSEARAMSQESYQDTVVEALYDGILKYNDSTLA…	403	0.350219	0.087665	N	N	N	Unknown	Unknown	Cellwall			yes				Amidase	OGQ75816.1	60.2	377	146	1	27	403	170	542	7.7e-121	442.2	OGQ75816.1 hypothetical protein A3G94_00020 [Deltaproteobacteria bacterium RIFCSPLOWO2_12_FULL_60_16]	BAU23344.1|CBM50|	40	365	200	3	49	396	423	785	2e-71	273.1	CBM50	MPZ76049.1
GO1e__NODE_146924_length_1762_cov_0.411335_2	Amidase_3	PF01520.18	3.6e-36	130.8	Amidase_3	PF01520.18	ATGGACTCACAGGACCTGCTCAAGCTGCTCGATCTGAACTCAAAGCCGCCCACGTCGCCGGACGACTCCACGTTCGGATCGCTCGAACCCGCCACGCCAGCGCCGGGTGGTCCAACCGCCCTGCACGTCGATGAGTGGGGTTTGCGGCGCGGCCGCGACCTGGTCGCCGAGAGTGAGCGGCTCAGGAGTTTCGGCACCGACGAACTCACGGCTTCCGACTTCTTCACGGCGGCCTTCGATCCGGACCCGACCCTGATGGAGTCGTGTTCCGATCTTCGGAGGCATCAGTTCCTGACGCAACTGCTCGATACTCCGGAGTACCGCGCTCTGCATGCACTGACCCGACTCGACGATACCGCCTCTTCCATCGCTGCCAGTCACTTCGCGGAGCAGTTCGCT…	MDSQDLLKLLDLNSKPPTSPDDSTFGSLEPATPAPGGPTALHVDEWGLRRGRDLVAESERLRSFGTDELTASDFFTAAFDPDPTLMESCSDLRRHQFLTQLLDTPEYRALHALTRLDDTASSIAASHFAEQFARLKADEQIYEVRVDKKGRTWLSGNRGLIVQENGQWRRFTTEDGLENDSLVFMTLDADESVWLGSGRDAGVTRLRLEKLLQKEPGLDVTLTRRTDVYIPLEERTAIANRQSADLFLSIHANASRAPGVRGIETFFASPEASDEAAEELARAENAAFGPAAAKLAQGDPVLAILGDLMAQQQLADSQDFARLAQREITRVAPARSRGVKQAPFVVLMGVRMPAVLVEVGFITNPQDERALRKPAERERIAAGLARAIAGFRVRQDERA…	410	0.144954	0.08244	N	N	N	Unknown	Cytoplasmic	Cellwall			yes				Amidase	OGP87079.1	46.4	196	104	1	207	402	179	373	1.2e-33	152.5	OGP87079.1 hypothetical protein A2Y95_00100 [Deltaproteobacteria bacterium RBG_13_65_10]	QEA05430.1|CBM50|	41.2	187	108	2	207	391	184	370	2.7e-23	113.2	CBM50	MAE93768.1
GO1e__NODE_1592_length_25946_cov_1.093863_25	Amidase_3	PF01520.18	4.1e-50	176.2	Amidase_3	PF01520.18	GTGAAATGGATAGCTCTCTTTCTGATTTTTGCCGTTTCGCTTTTTGCCGGCGCGCCCACCGGCTCGCTCATTAGTGTTCCTGACGCTCCCACGATTGTTCTTGATGGTGGCCATGGGGGAAGCGACCACGGCGCAAGGGGGCACATGCCCTACTGCGAAGAGAAGAGGATTTGCCTTCTCACCTCGAGATTGGTGAAGCGCTATCTCGAGCAGCTTGGCTATCACGTTGTGATGACCCGCGCCACGGACAATTTTGTTCCCTTGCCCCGCCGCGTTGAAATTGCTCAGCAAGCGCAGGGGAATATTTTTGTCAGCATCCATTTCAACTCCTCTCGCAGTCCGGAGGCGCAAGGCATTGAGGTTTTTTTCTTTGATTCCAAGGAAAACCGCACACGCGCC…	MKWIALFLIFAVSLFAGAPTGSLISVPDAPTIVLDGGHGGSDHGARGHMPYCEEKRICLLTSRLVKRYLEQLGYHVVMTRATDNFVPLPRRVEIAQQAQGNIFVSIHFNSSRSPEAQGIEVFFFDSKENRTRASASRKLADSVLSRVIRRTSAHSRGVKKGNFYVIRETTMPAILIEGGFISNLDERSLLKSRDYQEKIARGIADGIDAYFKSRWRKAK	219	0.086392	0.772404	Y	Y	N	Unknown	Unknown	Cellwall			yes				Amidase	fig|331113.3.peg.585	51.7	180	84	2	32	211	47	223	2.1e-43	184.1	fig|331113.3.peg.585 N-acetylmuramoyl-L-alanine amidase (EC 3.5.1.28) [Simkania negevensis Z]	QJU23357.1|CE4|	41.1	202	106	5	13	211	121	312	1.2e-25	120.2	CE4	PIS02416.1
GO1e__NODE_16065_length_6268_cov_0.764763_1	Amidase_3	PF01520.18	2.4e-52	183.5	Amidase_3	PF01520.18	ATGTCGGTCGCGGCGGGGGCGGCCGCAACCGCGGAGATGGCCAACGCGGAAATGGCCGCCACGGCGGGGACGGCCGATACCGCGGGGCAGGGGGCCGCCGCTCCTGCCGCCGTCACGAAGCCCGCGACGCCCCCTGCCGGGACGGCCGCGCCGCCCGGAGCGAAGCCGTCCGCTGCGATTCCGCCCCCGAGCGCGGCCAAGACCCCGGCCGCCTTCGTGGTCGTCCTCGACCCCGGTCACGGCGGGACGGAGACCGGGGCCGAGGGCAAGAAGGGCGCCGGCGGGACCCCCGGGATCTACGAGAAGGACATCACGCTCGACATCGCGCGGCGGCTCAAGGCCCTTCTCCAGGGACAGCCCGGCATCAACGTCCTGCTCACGCGGGAGGACGACGCCCTC…	MSVAAGAAATAEMANAEMAATAGTADTAGQGAAAPAAVTKPATPPAGTAAPPGAKPSAAIPPPSAAKTPAAFVVVLDPGHGGTETGAEGKKGAGGTPGIYEKDITLDIARRLKALLQGQPGINVLLTREDDALVALDDRTALANQNHADLFVSIHVNSAPRRDARGAETYFLSYAVKDDDVRTLAAIENNAAGVDKEKLGQAPEGLELVLWDLAQSQYLQESGELAGSIQKELNEALGARNRGVRQAPFRVLMGATMPAVLVEVGFISNPAEETSLATEEYRDKIAQALSRAVTGFLADAKRRMGAAAAARTR	313	0.851152	0.099393	N	N	N	Cytoplasmic	Unknown	Unknown			yes				Amidase	OGP30149.1	46.2	223	114	1	74	296	66	282	1.2e-49	205.3	OGP30149.1 hypothetical protein A2073_01915 [Deltaproteobacteria bacterium GWC2_42_11]	ANF59558.1|CBM50|	41	222	120	4	73	289	199	414	7.9e-31	137.9	CBM50	PWT90076.1
GO1e__NODE_2124_length_22104_cov_1.866260_18	Amidase_3	PF01520.18	5.4e-43	153	Amidase_3	PF01520.18	ATGCCTGACGGAACTGGCGCGCGTATTTTCCGGGCGCTGATCGCGGTCGGCCTTGCCCTCCTGTCGAGCGTCGCTGCCGGCGCGGAGGAGCGGATCCGCAGTCTCCGCGTGTGGCCCTCGCAGGACTACACGCGCATCACGATCGAGACCGGGGCGGAGGTCCGCTACGAGCTGACCGCGCTCAAGAATCCCGAGCGCCTCGTGCTCGACCTCGAGAACGTCGATTTCCTGAGCATCGTCGACCAGTCCGCAAGCAAGGTGCTCCCCGACGATCCCTACGTGACGGCGCTGCGAGCCGGCCGGTTCAAGCCCGGGGCGGTGCGCCTCGTGGTCGACCTCAAAGGCGAGGCCAAGCCACAGGTCTTCACCTTGAAGCCGATCGGCGAGTACGGCCACCGA…	MPDGTGARIFRALIAVGLALLSSVAAGAEERIRSLRVWPSQDYTRITIETGAEVRYELTALKNPERLVLDLENVDFLSIVDQSASKVLPDDPYVTALRAGRFKPGAVRLVVDLKGEAKPQVFTLKPIGEYGHRLVVDVYPVVPPDPLMALLQRKEAQEPPAASAPRPPVGTKPPAPRMLTVVVDAGHGGEDPGARGRRGTYEKHVTLAIARRLKSLIDAEPGMRALLTRDGDFFIPLAARADKARRVKADLFVSIHADAYMLPHARGSSVFALSERGATSTTARWLAKRENEADLIGGVNLDVKDRYLAETLLDLSQTATINDSLKVGRAVLAELGEVNTLHKPHVEQAGFAVLKSPDIPSILVETAFISNPDEEKRLGDAAYQDRLARAVLAGIKSHF…	427	0.238806	0.068777	Y	N	N	Unknown	Unknown	CytoplasmicMembrane			yes				Amidase	OFZ88907.1	64.8	403	114	2	25	404	20	417	1e-139	505	OFZ88907.1 N-acetylmuramoyl-L-alanine amidase [Betaproteobacteria bacterium RBG_16_64_18]	QKQ26241.1|CBM50|	47.7	407	197	3	18	424	10	400	7.6e-93	344.4	CBM50	TAK66375.1
GO1e__NODE_2185_length_21735_cov_1.150134_22	Amidase_3	PF01520.18	1.2e-51	181.2	Amidase_3	PF01520.18	ATGTCACGCTGGACACGGTTCCTGAGTCTCGTGCTTCTCCTGATCGGCTTCGCGCCGTCTCCGGCGGAGCCGGCCCGGCCTGCGGCGCTCGAGCTGCGCGCGCGCGGCAGCGCTCTTGGCCAGCTCGCGCTGGTCGGTCACGACGAGGCGACCTACGTCGACCCGGAGGTGCTGGCGAGCCTCCTGAAGGGCTCGTGGACGGCCACGGGCGCGCAGGGCACCCTCACCGTCGGCACCCGTCGGGCCCAGTTCACCCGGAATCAGCCGCGCGTCGTCGTGACGGGCGCGGCCATCGTCCTCGGAGCTCCGGCGCGCCTGGTCTCATCAGGCTGGCTCATCCCGGAAGAGTTCCTTTCGAAGGCGCTGGGCCGGCTCGCCCCCGGCGTGACCTCGGCGCGG…	MSRWTRFLSLVLLLIGFAPSPAEPARPAALELRARGSALGQLALVGHDEATYVDPEVLASLLKGSWTATGAQGTLTVGTRRAQFTRNQPRVVVTGAAIVLGAPARLVSSGWLIPEEFLSKALGRLAPGVTSARVQVAAAPASATPPAPTFSPAAGTAPPRVVARPGPDSVALEDLRFRTYPTYTRIVVQAASPITYTMEPGSGGVRVRLTGLHLAAARVQGPADGLVKEVALEPSEGGAVLRLSLEGGAGPIRDFLLRDPFRVVLDVQRSKEPARTEAPKPVGTPLTTLVLDAGHGGHDPGASGPSGLNEKDVVLDVTRRVARLVEESKLGVKVVLTRSTDVFVPLRERTQFANKQRADLFISIHANAHPQSVSEGVETYFLSSEATDNEARQVAAIEN…	530	0.376513	0.058799	Y	Y	Y	Unknown	Unknown	Unknown			yes				Amidase	OGK97180.1	50.5	507	216	11	25	525	7	484	2.5e-111	411	OGK97180.1 hypothetical protein A2W08_07505 [Candidatus Rokubacteria bacterium RBG_16_73_20]	AEH22532.1|CBM50|	40	275	133	7	255	507	520	784	4e-43	179.5	CBM50	OGK80702.1
GO1e__NODE_23504_length_4976_cov_1.421627_2	Amidase_3	PF01520.18	1.4e-49	174.5	Amidase_3	PF01520.18	ATGCGAGTCATCACCGCCTTCATCGTCGCCCTGATCTGCGTCGTGGCCGTTGCCGAGGCCGCCGCGCAGCCCACGGCACGACGCATGTACACGACGCTGCAATCGCGCGAGCAGACGACGCGCCGCGCGCTCGATGCCAGGAAACCCGAGCGGGTGGTCAGGCGTGATGTCGAGCGCCTGGTCGCGGGCTACGAGGGGCTGGTCGCGCGGTTCCCGCGCAACGGGTACGCCGACAACGCGCTGTGGCAGGCGGCGTTTCTGGCGGCCGACAGCTTCGCGCGCTACCGCGTGGACGTCGATCGCCTGACGTCGGTGCGCCTGTTGCGGCGCCTCTCGAAGGAGTATCCGGCCAGCCCGTTGATCAAGCGTGCGGAGCCGGCCCTCAAGCGCCTGGTGGCC…	MRVITAFIVALICVVAVAEAAAQPTARRMYTTLQSREQTTRRALDARKPERVVRRDVERLVAGYEGLVARFPRNGYADNALWQAAFLAADSFARYRVDVDRLTSVRLLRRLSKEYPASPLIKRAEPALKRLVAAAPAASAPPVTVASASAPAPAPPPAPATATVEPVGARATLEVGNAMTMPRTPGIARIQAIRQTVLPEIVRIAVELDQEIEYHYDRIEGPVRVFLDLVATEVAPNVPLATLFDDSVVKSVRLGPRPSRATRVVLDLEGAGRHSVFTLYNPFRIVVDIDRRTGSPAVVAAVHTTSAPPPVLRASAPAPRHVPAAAAPGPLPAAVPDAPTERVRIPLDEEVRPAPPVAPAPDEMAPTAPLPARRAGPGQATTSMLPAPVAPSANVEGRF…	639	0.269485	0.087511	Y	Y	Y	Unknown	Unknown	Cellwall			yes				Amidase	OFV87961.1	40.2	567	240	10	67	628	2	474	8.8e-87	329.7	OFV87961.1 hypothetical protein A2V74_01935 [Acidobacteria bacterium RBG_16_70_10]		NA	NA	NA	NA	NA	NA	NA	NA	NA	NA		PYR55454.1
GO1e__NODE_263179_length_1262_cov_0.553024_2	Amidase_3	PF01520.18	1.4e-15	63.7	Amidase_3	PF01520.18	GTCACGACTGGAATCTACGTCGATCGGATTATTGCCCTCTCGGTGAAGGACTTCGAGTGGAAGGTGGAGTTCTACCTCTGGTTTCGGTGGGAGGGGGACGAGGTGAAGCTCGAAGACAACTTCCAGGTCGTCGACGGGGCGATCGAGTCGGTGAAGAAGGAGCGCGAACACACCGACGGCCGGTCGCACTATGAGCTGTATCGCGTCGTGGCCCAGATCACGAAGTACTTCGACGTGGGGCGTTTCCCGCGCGACGATCATCTGCTGACGATCAACATCGAAACGCCGGGCTACCTGCGCGACGAACTGCTGTTCGTCGCCGACGCCGGGAACTCGACGGTCAGCTCGCGGATGCGGGTGCCGGGCTACGTCTTCGACAGTATGGTGGCCGTCGAGAAG…	VTTGIYVDRIIALSVKDFEWKVEFYLWFRWEGDEVKLEDNFQVVDGAIESVKKEREHTDGRSHYELYRVVAQITKYFDVGRFPRDDHLLTINIETPGYLRDELLFVADAGNSTVSSRMRVPGYVFDSMVAVEKPHSYKSGRGDPRIAPGVKGTHSQFRCGLGIRRGDAGLCVKMFQALFVACGIALLALFIKPTDVDPRFGLGVGALFAAVANSYITDSVVPDTGAMTLADLSLTAQINDSLKLGNSVLRELERVNSLHKPRVEQAAFAVLKAPDMPSILIETAFISNPDEEARLRDDSYQEQMARAILSGIKRYFAKNPPLARNPLT	328	0.084808	0.805369	N	N	N	Cytoplasmic	Cytoplasmic	Cytoplasmic			yes				Amidase	fig|700598.3.peg.1214	59.5	232	93	1	1	232	51	281	1.8e-72	281.2	fig|700598.3.peg.1214 hypothetical protein [Niastella koreensis GR20-10]	BBI73568.1|CBM50|	61.1	95	37	0	229	323	22	116	1.4e-25	120.6	CBM50	MSR55219.1
GO1e__NODE_265623_length_1256_cov_0.211454_1	Amidase_3	PF01520.18	4.4e-51	179.4	Amidase_3	PF01520.18	GAAGCCATCAAGGACGCGACGATTCCGTTCCCTGACGATGTGGTGCGGAAGGTGCGAATTGGCCGCCAGACTGAATCGCGTACACGAGTCGTGATGGACCTCGCCGGCGCGGGCCGCTACAGCATCTACACGTTGTACAACCCGTACCGTGTTGTGATCGACTTCACGCGACTGCCGCTTGCGCCCTCCGCCCTGATCGCTGCGACAGCCACACCAGGCGTCCCTGTAATCCGTCAGACGTCGACAAAACCCGACGTCGCCGCCACGCCGATACTGCGTGAGCCGATCGACGATGCGGAGCCGGTGCCGGTTGAGACAGCGGCGGCCGCCGCAGCGCCGTCACCGCCTGCCCCGCCGTCTGTCAATCGCTCCGGCAGCTTCTCGCTTTCGCGACAACTT…	EAIKDATIPFPDDVVRKVRIGRQTESRTRVVMDLAGAGRYSIYTLYNPYRVVIDFTRLPLAPSALIAATATPGVPVIRQTSTKPDVAATPILREPIDDAEPVPVETAAAAAAPSPPAPPSVNRSGSFSLSRQLGLRVSRVVIDPGHGGHDPGAKTKGLTEADLVLDVALRLEKLLSKQDGFDVVLTRRVDTFVPLEERTAIANREGADLFLSIHANASTNSSARGIETYFLNLTANPDAEMVAARENAASSRSMNQLPDIVKAIALNNKIHESRDFASMIQSSLHSQLQKSDSSVRNLGVKQAPFMVLLGATMPSVLAEISFITNRQDAAMLKTEKYRQRIAEALYAGVIRYQQSLKAGPAIAEQ	365	0.454989	0.079979	N	N	N	Unknown	Unknown	Cellwall			yes				Amidase	OFV87961.1	47.9	357	177	6	3	356	124	474	9.9e-75	288.9	OFV87961.1 hypothetical protein A2V74_01935 [Acidobacteria bacterium RBG_16_70_10]		NA	NA	NA	NA	NA	NA	NA	NA	NA	NA		MSO46369.1
GO1e__NODE_371435_length_1033_cov_0.746711_1	Amidase_3	PF01520.18	2.2e-51	180.4	Amidase_3	PF01520.18	GCGCGCCGGACCAGCGCCTTCTGCAGCTCGTCCTGGCTCACGTCGGCGCCGATCAGCTTCTTGACGATGGCGCCGGCCGTCTCGGTGGCGACGAGCGGAGTCAGTGCTCCACCCTTGATGCCGATCGTCCGTGAAAAGCTGGAACTGGAACCGGCGGTGACGCCGGACGTTGTCGCTGTTCCCAAGCCTCCGGCCACGCCCCTCGCACCTGTCCCCACCGTGCCATCGGCGAATCTCAACGGCCAATTTTCGCTGGCGCGGCAGCTCGGGCTCGGCATCTCACGCATCGTCATCGACGCCGGGCATGGCGGTCACGATCCAGGCGCGCGAGCGAACGGCGTCAACGAGGCGGAGCTCGTGCTCGACGTGGCCGGCCGGCTTCGTACGCTGCTCGAAAAG…	ARRTSAFCSSSWLTSAPISFLTMAPAVSVATSGVSAPPLMPIVREKLELEPAVTPDVVAVPKPPATPLAPVPTVPSANLNGQFSLARQLGLGISRIVIDAGHGGHDPGARANGVNEAELVLDVAGRLRTLLEKQPTIEVTMTRGTDVFVPLEQRTAIANRQGADLFLSIHANASRNSKARGVETYFLNFASNPEAEAVAARENSTSGGQMHSLPDILRAIALNNKIDESRDFADMVQKSMVSKLSARNGQIRDLGVKQAPFVVLIGAGMPSVLAEISFLTNKQDAQLLKTGAYRQQIAEALFEAILRYQEGLKKMRTVAAK	321	0.40516	0.268591	N	Y	Y	Unknown	Unknown	Cellwall			yes				Amidase	OFV87961.1	56.1	253	109	2	65	316	227	478	2.5e-66	260.8	OFV87961.1 hypothetical protein A2V74_01935 [Acidobacteria bacterium RBG_16_70_10]	AEH22532.1|CBM50|	47.5	240	125	1	83	321	558	797	2.2e-52	209.5	CBM50	OFW03583.1
GO1e__NODE_38_length_154455_cov_5.134183_148	Amidase_3	PF01520.18	3.4e-46	163.5	Amidase_3	PF01520.18	TTGGCTCTCGTCCTCGCGCTGCTCGCCCTAAGCGAAGCGCAAGCGCAGGTCCTGTCGAGCCGCATCTGGCCGGCGCGCGACTACACCCGCCTCACGCTCGAATCCAAGTCCGCGCTCAAGCACAGCCTCTTCAGCGTCAAGGAGCCCGAGCGGCTGGTGCTCGACCTGGAGACCGACGAGCTGTCCCCCGCGCTCTCCGAGCTGCAAGGAAAGGTCGCTGCAGAGGATCCGTACATCCAGGGCCTGCGGGTCGCGCGCAACCGTCCGGGCGTGGTGCGAGTGGTGCTGGATCTCAAGGCCGAGGTGAAGGCCCAGCTCTTCACTCTGGCGCCGATCGCCGAATACGGCCACCGGCTGGTGCTCGACATCTATCCGGCGGTCCCGCTCGATCCGCTGGCG…	MALVLALLALSEAQAQVLSSRIWPARDYTRLTLESKSALKHSLFSVKEPERLVLDLETDELSPALSELQGKVAAEDPYIQGLRVARNRPGVVRVVLDLKAEVKAQLFTLAPIAEYGHRLVLDIYPAVPLDPLAALLEETGKQQEEKPASGMARLATIVIDAGHGGEDPGALGRHGSREKDVTLSIARRLKALVDAEPNMRALLTRDGDYFLPLAVRVDKARKVKADLFVSIHADAFVRPDARGSSVFALSDRRATSEMARLLAKKENESDLVGGVSLEGKDDYVRRTILDLWQTGTIDHSLRLGGSVLKRLGSVNTLHKPRVEQASFAVLTAPNIPSILVETAFISNPEEEKRLNDEEYQDKLARAVLDGIRDYLAKHPPRPQSPLTDSSSPLVLRD	397	0.0982	0.059459	Y	N	N	Unknown	Unknown	CytoplasmicMembrane			yes				Amidase	OFZ86311.1	68	381	111	2	13	382	18	398	4.3e-140	506.1	OFZ86311.1 N-acetylmuramoyl-L-alanine amidase [Betaproteobacteria bacterium RBG_16_66_20]	BAO45014.1|CBM50|	49.6	377	178	3	5	380	13	378	1.6e-89	333.2	CBM50	TAK85683.1
GO1e__NODE_400_length_54486_cov_1.491934_27	Amidase_3	PF01520.18	3.3e-44	157	Amidase_3	PF01520.18	ATGGATATCGTCGTGTTTTCACTACGAACAGGCGCGCTGCTGCTCGCGCTTGGCTCGATCGGGGCGCAGGCGCCGGCCACACCGGCCCCGTACACCGTTCTATCCGCCGAGGGTCGGCGACCTCTCCCCACCAGGCTCATCAGCGGCCAGGAGATGTTCGCGCTCGATGAGCTCACCAATCTCTTCGACCTGACGGTCCGCGAAGACAGCCTCGCCGGCGGCCTGACCGTGACAGCGCGCACGCAGTCGATCGTGCTGACGCCGGGGCAGAGCCTGGCCTCGGTCGGTGGACGGCTGATTTCGCTGCCCGCGCCGCCGGCGCGTGACGGCCGATCCTGGTTCGTCCCGGTCGATTTCGTCCCGCGAGCGCTGGCGCCAGCTCTCGGGACGCCGGTCGAG…	MDIVVFSLRTGALLLALGSIGAQAPATPAPYTVLSAEGRRPLPTRLISGQEMFALDELTNLFDLTVREDSLAGGLTVTARTQSIVLTPGQSLASVGGRLISLPAPPARDGRSWFVPVDFVPRALAPALGTPVELRKPSRLILVGGIRVPRIAGSVENLGAMVRLTLDVAPHTPHTMAQESNRLIVKFEAEALDATLPALSAPDLVQSIRVGEGASVVLDLGPRFGSFRTSDLPGDRGTGRIVIDVITQTTAAAPTATPPAAPPSTSPPPLLDLAPSGVIRTIVVDAGHGGLEDGAHGPGGTLEKNVTLSVARRLKAALEARLGVRVILTRDGDATVDLDERAALANNNKADLFVSLHANASVRASAAGAEVFYLSLEEYGDQAQRVAKGETEALPVFGG…	519	0.107358	0.053847	Y	Y	Y	Unknown	Unknown	CytoplasmicMembrane			yes				Amidase	OGD13479.1	43.6	220	120	1	279	494	30	249	9.2e-42	179.9	OGD13479.1 hypothetical protein A2W20_00110 [Candidatus Aminicenantes bacterium RBG_16_66_30]		NA	NA	NA	NA	NA	NA	NA	NA	NA	NA		OFW06529.1
GO1e__NODE_42034_length_3546_cov_0.632409_1	Amidase_3	PF01520.18	1.3e-51	181.1	Amidase_3	PF01520.18	TACTTGAACGATTTGAGTGATGCTGCCTCAGCTCAAGACGTTTTCAAGGATCTTCTTAAGCGGTACCCGCATTCAAAGAGGGCTCGGAACGCACGGGCACGGCTCAACGATCTTCGAACGCAACTGAAGCAGGCGAAGAAGTCCACTAGCCCGAAAGCAGTTGCGGCTAGTGATGCGCCCGCTGAAATTTTGAGTCCACGAGTTGAGCAGGCCCCTGAGGGCGGTTCGAAAACGGTCATAGCTACGCTGGCGGCCAAGAGTCACGAATCGCCCAAGCCTTCCGCCAAGGCGTCGCCTGCCGAGGAAGACGCGCACAAGCCGTCGGTGATTAGCGCGATTCGGTACTGGAATACGGAAGACTACACTCGCTTGGTGATCAATACGGAGCGGGAAGTCAAG…	YLNDLSDAASAQDVFKDLLKRYPHSKRARNARARLNDLRTQLKQAKKSTSPKAVAASDAPAEILSPRVEQAPEGGSKTVIATLAAKSHESPKPSAKASPAEEDAHKPSVISAIRYWNTEDYTRLVINTEREVKYVEGRVDNPTRVFIDIQNVRLSPALTGKTVILNDGYVSKIRFGQSKETVARVVLDMGSFNVCQVLRLTNPFRLVIDVQGVARRGQSKSSPGAHAAWRMQYGQPLADEMDLQAALRKSSVVKTSEEKNAIAKLAEPAAPNAPIPSKQEQSKPPADTIVKTEESKKANAGDAPREKESKSIARSSAPKSDGTRSLIRTLGLKVGRIVIDPGHGGNDTGTIGPSGLQEKDLVLDIALKLKMLVEEKLGSEVLLTRVDDTFIPLEERTAM…	564	0.611123	0.510589	N	N	N	Unknown	Cytoplasmic	Cellwall			yes				Amidase	OFV87961.1	42.3	442	209	5	113	554	79	474	1.2e-76	295.8	OFV87961.1 hypothetical protein A2V74_01935 [Acidobacteria bacterium RBG_16_70_10]		NA	NA	NA	NA	NA	NA	NA	NA	NA	NA		MSO22199.1
GO1e__NODE_43025_length_3501_cov_0.879586_2	Amidase_3	PF01520.18	4.8e-46	163	Amidase_3	PF01520.18	GTGCCCGAACCGCGCCAGACGAGGCCCGTTCCGGCCGCCCGTTCCCGGGCCGGCCGGACGGGCCTTCTCGTTTTCTCTCTTTGTGTCGCGCTCGCGGCCTCGGTCTCGATCGCGGCTGCCGCCCAGAAGCGCTCCGCTGCGAAGCCCGCGGCCAAGCCCGCGTCCGAGCTGGCGCGCATCCGGTATTGGACGGCTCCCGACCACACGAGACTCGTCTTCGATCTCACGGGGCCGCCGGGGGGCGAACCACGCTTCCGGCTCGCCGACTCGACCACGTTCGAGGTGTATCTCCCCGGAACACGGAAGTCGGCCGCGGTCTCGACCGAGTTCGTCGGCGACAGCCTCGTCGCGGACATCTTCGCCGCGGTCTCCACCGAGGGATGCTCGGTTCGGATCCGG…	MPEPRQTRPVPAARSRAGRTGLLVFSLCVALAASVSIAAAAQKRSAAKPAAKPASELARIRYWTAPDHTRLVFDLTGPPGGEPRFRLADSTTFEVYLPGTRKSAAVSTEFVGDSLVADIFAAVSTEGCSVRIRLKKPTTPLGFSLASVDGNPDRIVVDVPAPPNPEAERQLAERVTELKKSRNLIVAIDAGHGGEDPGAIGHRRLQEADVTLAIAKRLKAQLDLMPGVSGFLTRTGDYFIPLRKRIDIARRLQADVFISIHCNASRNRDATGTEVYFLSLTGATDEAARGLAEAENAADLVGGVSPEAGDDLLSILFDLRQNETVRRSSELAEMLIDAVDADSRLTTRGVKQAGFVVLKAPEIPSVLVETAFITNAREAAILKDVQFQTKFAEMLAQGI…	412	0.136806	0.143814	N	Y	Y	Unknown	Unknown	CytoplasmicMembrane			yes				Amidase	OGF13743.1	44.5	353	186	4	57	402	35	384	8e-65	256.1	OGF13743.1 hypothetical protein A2W00_03720 [Candidatus Eisenbacteria bacterium RBG_16_71_46]	BAN68789.1|CBM50|	41.7	357	202	5	49	402	15	368	3.8e-65	252.3	CBM50	TMQ67347.1
GO1e__NODE_4494_length_13934_cov_1.337291_1	Amidase_3	PF01520.18	8.8e-53	184.9	Amidase_3	PF01520.18	GCGCCGGTGGCACTCGCCCCGGCGCCGCCCGTGGCTGGCGGACCGGTCTTCGCGCCGGCGCCTCCGGCCGCCGGCGGCTCCGCGGCTTCCCAGACGGCCGCGCCTGCTCCCTCGGGGAGTGCGCCGCAGCCGACGGCTGGAGCGCGGGTCGCCCCTCCCGCCGCCCCGGCGGCCCAGGGCTCGCCCGGATCGATCGCCCCGCCGGCGTCGTCGGTTGCACCCGTCGCGCCCGCTCCCGCGCAGGTCGCGCCGCCGATCGCCGAGGCGCCGGTGGCCCGGCCGTCGACCGCGTCATCCCCCACCTTGGTGGCGGTGGCACCGCCCCAGGGCCAGGGGGTCGCATCACTGCCGCCTCCGCCGCCGGGCCTGTGGCGCGGGCCCGCCTCGGCGTCGGCGATC…	APVALAPAPPVAGGPVFAPAPPAAGGSAASQTAAPAPSGSAPQPTAGARVAPPAAPAAQGSPGSIAPPASSVAPVAPAPAQVAPPIAEAPVARPSTASSPTLVAVAPPQGQGVASLPPPPPGLWRGPASASAIALADVRVRSYPTFTRVVIETSAPVLHRVESTAPREVRIRFPTLAGRPHVEELGDGLVDEVRLEPSGGDAVMRVMFSASSVEPKASALSDPPRLLLDFPRPSEPSARSAPATPLRTIVLDAGHGGHDPGAQGPTGLQEKDLVLDVTRRVATLVQASFPGLRVLLSRKGDYFVPLRERTSFANRERADLFVSIHANAHREAASEGVETFFLSSEATDNAARQMAAAENSVMQLEKPVARGKRADVVKAILWDLAQSEFQQESSRLAEV…	477	0.917834	0.360093	N	N	N	Unknown	Unknown	Cytoplasmic			yes				Amidase	OGK97180.1	63.3	376	127	4	100	474	108	473	1.2e-117	431.8	OGK97180.1 hypothetical protein A2W08_07505 [Candidatus Rokubacteria bacterium RBG_16_73_20]	CCE23254.1|CBM50|	40	220	129	3	249	467	192	409	1.1e-36	157.9	CBM50	OLC15510.1
GO1e__NODE_4744_length_13502_cov_0.896346_4	Amidase_3	PF01520.18	2.3e-44	157.5	Amidase_3	PF01520.18	TTGTCTGGCACGGATCGCAACCTGACGCAGTTGAACGATCGCACGGGTAAGAGCTGCGGGTGGACGCGGTCCCGCCGCTGCGTCGTCCTGTTGGCCACTGCATTTACCGCATTTCCGGCGGCGCTGTGCGATGCGCATGCCGCCACGCAGGTGAGTTCCGCACGCATCTGGCCGGCGCAGGAATACACGCGCATCACGCTGGAATCGGGAGCGCCGATCGCGCACAACGTCTTCACCATTGCCAATCCCGACCGCCTGGTGCTCGACCTCGAGAACGTGGAATCGAGCACTGCCCTCGATGTGCTGTCCAGCAAGATCTCTGCGGACGATCCCTATGTGAGCGGCGTGCGCATCGGCCGCTTCAAGCCCGGCGTCATTCGCCTGGTGCTGGACCTTAAG…	MSGTDRNLTQLNDRTGKSCGWTRSRRCVVLLATAFTAFPAALCDAHAATQVSSARIWPAQEYTRITLESGAPIAHNVFTIANPDRLVLDLENVESSTALDVLSSKISADDPYVSGVRIGRFKPGVIRLVLDLKAQVKPQVFTLKPVGDYGHRLVLDVYPVEPVDPLLALLEKKVVPAPANGSATPAAQPEQPASGAARVPGAKKPAVEVARLVTVAIDAGHGGEDPGAKGRSGTYEKHVTLAIAKKLKALVDDEPNMRAVLIRDGDYYIPLANRVIKARKVQADLFVSIHADAFIKPHARGSSVFALSERGATSAIAGWLAKKENEADLIGGVNIDVDDPTLKQVLLDLSQTATINDSLKLARAVLGEIGEVNDLHRERVEQAGFAVLKAPDIPSILVE…	447	0.51938	0.077698	N	N	Y	Unknown	Unknown	Cytoplasmic			yes				Amidase	fig|1163617.3.peg.178	63.6	423	136	1	41	445	15	437	1.3e-145	524.6	fig|1163617.3.peg.178 N-acetylmuramoyl-L-alanine amidase (EC 3.5.1.28) [Sulfuricella denitrificans skB26]	QFU02548.1|CBM50|	48.3	402	190	7	48	438	28	422	2.2e-90	336.3	CBM50	WP_147800151.1
GO1e__NODE_50071_length_3219_cov_1.025823_1	Amidase_3	PF01520.18	2.2e-51	180.3	Amidase_3	PF01520.18	CTCGAGGCGGCCCTCGCCGACGTCCGCGCGCCGGCGCCGCCGCTCGCCCTCGGCGAGTCGAGCGGCGCGGGCACGGCGCACGTCTCGGAGATCCGCACCTGGGCGAGCGAGGACTACACCCGCGTCGCCGTCTACCTGTCCCACTGGGTGGGCTGGCAGAAGCTCGAGCTCGCGCCGATCGCCGGGCTCCCGCGGCGCCTCGCGCTCGACCTCCGCCCCGCGACCCTCGACGGCAAGGCGGTCGCGCGCGCGGTCGCGGGCGCCCAGGTCGACCGGGTGCGCGCCGCTCAGAACGACGCGGAGACCGTGCGCGTCGTGCTGGATCTGCCGGGGCGGGAGAAGGTCCAGCTGTTCGGGCTGGACGACCCGCCGCGCCTCATCATCGACGTCGGGACGCCG…	LEAALADVRAPAPPLALGESSGAGTAHVSEIRTWASEDYTRVAVYLSHWVGWQKLELAPIAGLPRRLALDLRPATLDGKAVARAVAGAQVDRVRAAQNDAETVRVVLDLPGREKVQLFGLDDPPRLIIDVGTPQQGEEAVATASPTAPAAPTSAPAIAASATAVAAAPAPGPVRRIVVDAGHGGHDPGAIGPRRVREKDVTLAMAKRVARKLRGAGFEVVLTRDRDRYLALEERTAIANTARADLFVSIHANAHPRRNRAGVETYYLNVADDRYAARLAARENGLDPAEGEAVLTRILTDLEVKASAGQSRRLAELVQREVTGGVRARIGEVRDLGVKGALFYVLLGARMPAVLVETAFVSNREEERRLASPRYQDEVAGGIARAVASFARSEARVAAVR	400	0.287718	0.051758	N	N	N	Unknown	Cytoplasmic	Cellwall			yes				Amidase	fig|404589.10.peg.2213	72	415	100	4	1	400	188	601	5.4e-151	542.3	fig|404589.10.peg.2213 N-acetylmuramoyl-L-alanine amidase (EC 3.5.1.28) [Anaeromyxobacter sp. Fw109-5]		NA	NA	NA	NA	NA	NA	NA	NA	NA	NA		WP_012096894.1
GO1e__NODE_5179_length_12800_cov_2.422904_7	Amidase_3	PF01520.18	1.8e-53	187.1	Amidase_3	PF01520.18	GTGGCGCTCCGGGCCGCCGAGAGCCCTCTCACGATCCTCTCCGCCACGCAGCGGCGCGAGGTCCAGCCGGTGGTGCGGGGCGACGTCGAGGTCGTGCCGATCGACGCGGTGCTCGCGGGATTCGGCGTCAGCTACACGTCCGATCCGAAGGGGCTCGCGGTCACCGTGCAGCGCGGCTCCCACGAGTTGGTGCTGCACCACAAGAAGAGCCTCGCCTCGGTCGACGGCGACCTGAAGCTGCTGCCTTCGCCGTCGCTCTTCGAAGCCGGGCACTGGCTGGTGCCGGTCGAGGGGCTGGCGCGCGTGCTGGCGCCGCTGCTGGAGCGGCCGGTCGAGTGGCGCGTGGGGCAGCGCGTGCTCGTGATCGGGCCGCTCGCGATCCCGAAGATACAGGTCACC…	MALRAAESPLTILSATQRREVQPVVRGDVEVVPIDAVLAGFGVSYTSDPKGLAVTVQRGSHELVLHHKKSLASVDGDLKLLPSPSLFEAGHWLVPVEGLARVLAPLLERPVEWRVGQRVLVIGPLAIPKIQVTTFASGELVRVVLEANESVPFRVQQEQSRVTVTVARDLVDVQLQPARLAGGIVSSVQFVGGRENLFAVELGPRFKTLKATEQESPARLVLEFQGPPLAPGEKPALAAAPPPRPTPKPSESEPAVRTVVIDPGHGGENPGARGPTGALEKDIALSIGRRLRAELVNARGLQVFLTREKDVDVDLDERTAIANNYKADLFVSIHVNASRARGAKGSEVYFLSYQASDDESRRIAHLEGAAEPPPGTTESADLSLILWDMAQAEHLEESS…	494	0.132314	0.061212	N	N	N	Unknown	Unknown	Cellwall			yes				Amidase	OGD13479.1	52.3	220	102	1	256	472	30	249	2.6e-54	221.5	OGD13479.1 hypothetical protein A2W20_00110 [Candidatus Aminicenantes bacterium RBG_16_66_30]	QGM22511.1|CBM50|	41.4	220	125	2	259	474	159	378	2.8e-38	163.3	CBM50	PYQ24873.1
[truncated: 11,639 more rows]
[truncated: 16 more columns]
